# Supplementary material for: Diversity, prevalence, and expression of cyanase genes (cynS) in planktonic marine microorganisms
Source: ISME J. 2021 Aug 18;16(2):602–5. doi: 10.1038/s41396-021-01081-y (PMC8776842; doi:10.1038/s41396-021-01081-y)
Supplement: Supplementary file 4 — Supplementary table S2 [file 41396_2021_1081_MOESM4_ESM.xlsx]

## Sheet: Sheet1
Supplementary Table S2. Primers used in the full-length APcynS cDNA synthesis and nested PCR.
Primers	Sequences (5’→3’)	Direction
R3T7N9	TCAACGATACGCTACGTAACGTAATACGACTCACTATAGGGNNNNNNNNN	Reverse
R3T7T16	TCAACGATACGCTACGTAACGTAATACGACTCACTATAGGGTTTTTTTTTTTTTTTTVN	Reverse
DinoSL	NCCGTAGCCATTTTGGCTCAAG	Forward
T7N	GTAACGTAATACGACTCACTATAGGG	Reverse
AlexCynS_F1	GCTCGGGTGGACGATGAGAA	Forward
AlexCynS_F2	GCGGCAAGTCCTTTGACGAGAT	Forward
AlexCynS_F3	CGGCGAACCTCTTCTTCAACCA	Forward
AlexCynS_F4	TCAAGCCAGGGAMTTCGGAGAA	Forward
AlexCynS_R4	TTCTCCGAAKTCCCTGGCTTGA	Reverse
AlexCynS_R3	GRTAGAARTCGATGGCGCTCAT	Reverse
AlexCynS_R2	GCAGGAACTTGCCGTTCATGGT	Reverse
