# Supplementary material for: Diversity, prevalence, and expression of cyanase genes (cynS) in planktonic marine microorganisms
Source: ISME J. 2021 Aug 18;16(2):602–5. doi: 10.1038/s41396-021-01081-y (PMC8776842; doi:10.1038/s41396-021-01081-y)
Supplement: Supplementary file 5 — Supplementary table S3 [file 41396_2021_1081_MOESM5_ESM.xlsx]

## Sheet: Sheet1
Supplementary Table S3. Key features of the reported protein-ligand interactions in cyanases.
Group	Species	Covalent modifications	Relevant non-covalently bound ligands	Non-functional binders	Residue-oxalate interaction type	PDB code	Reference
Fungi	Thermomyces lanuginosus	NA	4 x FMT: Formic acid 3 x MLI: Malonate ion	NA	NA	6xgt	Ranjan, B. et al., Crystal structure of a thermophilic fungal cyanase and its implications on the catalytic mechanism for bioremediation. Sci Rep (2021)
Metazoa	Tetranychus urticae	NA	NA	NA	NA	5uk3	Schlachter, C.R. et al., Structural Characterization of a Eukaryotic Cyanase from Tetranychus urticae. J. Agric. Food Chem. (2017)
Viridiplantae	Arabidopsis thaliana	NA	NA	10 x CL: Chloride ion	NA	O22683	Qian, Dan, et al. "Biochemical and structural properties of cyanases from Arabidopsis thaliana and Oryza sativa." PLoS One 6.3. (2011)
Viridiplantae	Oryza sativa	NA	NA	10 x CL: Chloride ion	NA	Q9FWK4	Qian, Dan, et al. "Biochemical and structural properties of cyanases from Arabidopsis thaliana and Oryza sativa." PLoS One 6.3. (2011)
Proteobacteria	Serratia proteamaculans	NA	NA	4 x GOL: Glycerol	NA	4y42	Butryn, A. et al., Serendipitous crystallization and structure determination of cyanase (CynS) from Serratia proteamaculans. Acta Crystallogr.,Sect.F (2015)
Proteobacteria	Serratia spp.	NA	5 x OXD: Oxalic acid	50 x GOL: Glycerol	5 x TYPE1	6tv0	Bolognesi, M. et al., Serratia spp. cyanase hydratase. To be published
Proteobacteria	Escherichia coli (strain K12)	NA	5 x OXL: Oxalate ion	23 x SO4: Sulfate ion	1 x TYPE1; 2 x TYPE2; 1 x TYPE3; 1 x TYPE4	1dwk	Walsh, M.A. et al., Structure of Cyanase Reveals that a Novel Dimeric and Decameric Arrangement of Subunits is Required for Formation of the Enzyme Active Site. Structure (2000)
Proteobacteria	Escherichia coli (strain K12)	NA	NA	10 x CL: Chloride ion 23 x SO4: Sulfate ion	NA	1dw9	Walsh, M.A. et al., Structure of Cyanase Reveals that a Novel Dimeric and Decameric Arrangement of Subunits is Required for Formation of the Enzyme Active Site. Structure (2000)
Proteobacteria	Escherichia coli (strain K12)	NA	5 x OXL: Oxalate ion	21 x SO4: Sulfate ion	4 x TYPE1; 1 x TYPE2	2iu7	Guilloton, M. et al., A Twin Set of Low Pka Arginines Ensures the Concerted Acid Base Catalytic Mechanism of Cyanase. To be published
Proteobacteria	Escherichia coli (strain K12)	NA	10 x BR: Bromide ion 1 x AZI: Azide ion	10 x CL: Chloride ion 23 x SO4: Sulfate ion	NA	2iuo	Guilloton, M. et al., A Twin Set of Low Pka Arginines Ensures the Concerted Acid Base Catalytic Mechanism of Cyanase. To be published
Proteobacteria	Escherichia coli (strain K12)	NA	5 x AZI: Azide ion	10 x CL: Chloride ion 16 x SO4: Sulfate ion	NA	2ivb	Guilloton, M. et al., A Twin Set of Low Pka Arginines Ensures the Concerted Acid Base Catalytic Mechanism of Cyanase. To be published
Proteobacteria	Escherichia coli (strain K12)	NA	NA	13 x CL: Chloride ion 24 x SO4: Sulfate ion	NA	2ivq	Guilloton, M. et al., A Twin Set of Low Pka Arginines Ensures the Concerted Acid Base Catalytic Mechanism of Cyanase. To be published
Proteobacteria	Escherichia coli (strain K12)	NA	NA	10 x CL: Chloride ion 22 x SO4: Sulfate ion	NA	2iv1	Guilloton, M. et al., A Twin Set of Low Pka Arginines Ensures the Concerted Acid Base Catalytic Mechanism of Cyanase. To be published
Proteobacteria	Escherichia coli (strain K12)	NA	1 x AZI: Azide ion	20 x CL: Chloride ion 29 x SO4: Sulfate ion	NA	2ivg	Guilloton, M. et al., A Twin Set of Low Pka Arginines Ensures the Concerted Acid Base Catalytic Mechanism of Cyanase. To be published
