# Supplementary material for: Diversity, prevalence, and expression of cyanase genes (cynS) in planktonic marine microorganisms
Source: ISME J. 2021 Aug 18;16(2):602–5. doi: 10.1038/s41396-021-01081-y (PMC8776842; doi:10.1038/s41396-021-01081-y)
Supplement: Supplementary file 6 — Supplementary table S4 [file 41396_2021_1081_MOESM6_ESM.xlsx]

## Sheet: Sheet1
Supplementary Table S4. Statistics of sampling station and sample number in different water layers.
(a) Stations appearance
	SRF	DCM	MES	MIX	FSW	ZZZ	Total sampling stations			SRF: surface layer;
cynS metaT (OMRGC.v2)	103	49	26	7	0	2	108			DCM: deep chlorophyll maximum layer;
cynS metaG (OMRGC.v2)	83	52	38	5	0	1	86			MES: mesopelagic zone;
cynS metaT (MATOU)	67	43	6	2	1	1	68			MIX: marine epipelagic mixed layer;
cynS metaG (MATOU)	67	42	7	2	1	1	68			FSW: filtered sea water;
ureC metaT (OMRGC.v2)	103	48	26	7	0	2	108			ZZZ: marine water layer.
ureC metaG (OMRGC.v2)	83	51	38	5	0	1	86
ureC metaT (MATOU)	67	43	6	2	1	1	68
ureC metaG (MATOU)	67	42	7	2	1	1	68
(b) Sample count in this study. (% indicate the percentage that accounted for the total samples)
	SRF	DCM	MES	MIX	FSW	ZZZ	SRF+DCM %
cynS metaT (OMRGC.v2)	103	49	26	7	0	2	0.812834
cynS metaG (OMRGC.v2)	83	53	38	5	0	1	0.755556
cynS metaT (MATOU)	266	145	7	15	2	3	0.938356
cynS metaG (MATOU)	260	140	8	16	1	4	0.932401
ureC metaT (OMRGC.v2)	103	49	26	7	0	2	0.812834
ureC metaG (OMRGC.v2)	83	53	38	5	0	1	0.755556
ureC metaT (MATOU)	263	146	7	15	2	3	0.938073
ureC metaG (MATOU)	261	141	8	16	1	4	0.932715
