# Supplementary material for: Diversity, prevalence, and expression of cyanase genes (cynS) in planktonic marine microorganisms
Source: ISME J. 2021 Aug 18;16(2):602–5. doi: 10.1038/s41396-021-01081-y (PMC8776842; doi:10.1038/s41396-021-01081-y)
Supplement: Supplementary file 7 — Supplementary table S5 [file 41396_2021_1081_MOESM7_ESM.xlsx]

## Sheet: Sheet1
Supplementary Table S5. Spearman's correlations between environmental parameters and cynS gene expression level (metaT) or gene abundance (metaG). Spearman's correlation coefficients were denoted under given color scheme. Significant p-value (p<0.05) were labelled with blue. n=the number of the scatters.
cynS
(a) metaT (0.8-2000μm)	Amoebozoa			Bacillariophyta			Chlorophyta			Cryptophyta			Dinophyceae			Euglenozoa			Fungi			Gammaproteobacteria			Haptophyceae			Metazoa			Other_Cyanobacteria			Other_Proteobacteria			Other_Stramenopiles			Other_Viridiplantae			Others (unknown)			Pelagophyceae			Rhizaria
	coefficients (rho)	p-value	n	coefficients (rho)	p-value	n	coefficients (rho)	p-value	n	coefficients (rho)	p-value	n	coefficients (rho)	p-value	n	coefficients (rho)	p-value	n	coefficients (rho)	p-value	n	coefficients (rho)	p-value	n	coefficients (rho)	p-value	n	coefficients (rho)	p-value	n	coefficients (rho)	p-value	n	coefficients (rho)	p-value	n	coefficients (rho)	p-value	n	coefficients (rho)	p-value	n	coefficients (rho)	p-value	n	coefficients (rho)	p-value	n	coefficients (rho)
Alkalinity (µmol/kg)	-0.121284	0.481	36	-0.113484	0.1803	141	0.0733867	0.68	34	-0.161197	0.2901	45	-0.175736	0.003458	275	-0.403511	0.1933	12	-0.115041	0.1022	203	-0.103086	0.3821	74	-0.121506	0.1189	166	0.117239	0.6327	19	0.194765	0.05097	101	0.117125	0.4601	42	0.102663	0.7509	12	-0.046962	0.8789	13	-0.078816	0.1917	276	-0.11552	0.1069	196	0.0319106
Alloxanthin (mg/m**3)	-0.142482	0.4071	36	0.0185327	0.8273	141	0.14274	0.4206	34	-0.158947	0.297	45	-0.0162955	0.7879	275	-0.50016	0.09773	12	-0.06736	0.3396	203	0.00818442	0.9448	74	0.0293017	0.7078	166	0.234417	0.3341	19	0.130478	0.1934	101	0.0142463	0.9286	42	0.242031	0.4485	12	0.674237	0.01149	13	-0.0597646	0.3225	276	0.179535	0.01181	196	0.0204095
Ammonium_5m* (µmol/l)	-0.028372	0.8386	54	-0.219733	0.0009302	224	-0.192972	0.1329	62	0.124893	0.2791	77	-0.137923	0.006792	384	0.285567	0.2507	18	0.0819135	0.1701	282	-0.141454	0.1715	95	0.171936	0.006215	252	0.215025	0.2454	31	-0.174941	0.04566	131	0.0512727	0.7154	53	0.139573	0.5058	25	-0.360971	0.1079	21	-0.164081	0.001309	381	-0.187422	0.001799	275	-0.1489
CO2 (µmol/kg)	0.470484	0.07674	15	-0.205607	0.0372	103	0.019158	0.92	30	-0.137045	0.4396	34	-0.0899069	0.2675	154	-0.0851256	0.8276	9	0.00941672	0.9229	108	-0.0587107	0.7666	28	-0.0856493	0.3736	110	-0.6	0.4167	4	-0.0153588	0.9105	56	-0.383566	0.2442	11	-0.0276524	0.9357	11	1	1	2	-0.0199421	0.8086	150	-0.162228	0.08188	116	-0.211206
CO3 (µmol/kg)	-0.0403039	0.8155	36	-0.0173422	0.8383	141	-0.140957	0.4265	34	-0.196665	0.1954	45	-0.0662866	0.2733	275	-0.504379	0.09448	12	-0.121693	0.0837	203	-0.0277817	0.8142	74	-0.105848	0.1747	166	-0.0881847	0.7196	19	0.162474	0.1045	101	-0.0124873	0.9374	42	-0.0636078	0.8443	12	-0.113261	0.7126	13	-0.0811847	0.1787	276	0.0463924	0.5185	196	-0.00736598
Carbon Total (µmol/kg)	-0.0901655	0.601	36	-0.0974342	0.2504	141	0.0389878	0.8267	34	0.0520937	0.734	45	-0.172419	0.004134	275	-0.602453	0.03816	12	-0.091348	0.1949	203	-0.128779	0.2742	74	0.00205854	0.979	166	-0.121372	0.6206	19	0.0211297	0.8339	101	-0.00105404	0.9947	42	-0.0565403	0.8614	12	0.571832	0.04117	13	-0.185599	0.001959	276	0.0211709	0.7684	196	-0.0893018
Chlorophyll_A (mg/m**3)	-0.156864	0.2668	52	-0.14155	0.03464	223	-0.143522	0.2698	61	0.169586	0.1404	77	-0.157786	0.002008	381	-0.227413	0.38	17	-0.109855	0.06691	279	-0.132354	0.206	93	0.155283	0.01378	251	0.206689	0.2913	28	0.0376746	0.6729	128	0.0307567	0.8286	52	0.291014	0.1677	24	-0.234147	0.307	21	-0.186708	0.0002621	378	-0.203997	0.000681	274	-0.0847664
DCM (m)	0.0383423	0.7894	51	0.0627923	0.3517	222	0.121316	0.36	59	0.0936524	0.4179	77	0.23265	5.141e-06	376	0.129392	0.6206	17	0.110894	0.06632	275	0.229863	0.02839	91	-0.0303073	0.6341	249	-0.291387	0.1325	28	0.00238055	0.9788	127	-0.0721773	0.6147	51	-0.0467972	0.8281	24	-0.294176	0.1955	21	0.163226	0.001561	373	0.102312	0.09339	270	0.0789144
Depth (m)	-0.0548644	0.6936	54	-0.00103248	0.9877	224	-0.0422319	0.7445	62	0.228737	0.0454	77	0.0284064	0.5789	384	-0.450935	0.06036	18	-0.0539854	0.3664	282	-0.150101	0.1465	95	0.128065	0.04223	252	0.28338	0.1224	31	0.115902	0.1874	131	0.0714817	0.611	53	-0.194347	0.3519	25	-0.230678	0.3144	21	-0.0550198	0.2841	381	-0.107843	0.07419	275	0.0162306
Depth_max_O2 (m)	-0.126468	0.3917	48	0.0745025	0.2723	219	-0.121133	0.3738	56	-0.130058	0.2661	75	0.159965	0.002084	368	0.203626	0.4494	16	0.075552	0.2168	269	0.0872542	0.4216	87	-0.054228	0.399	244	-0.248494	0.2908	20	-0.0800839	0.3786	123	-0.152375	0.312	46	0.352551	0.09109	24	-0.220952	0.3633	19	0.01951	0.7107	364	0.0788487	0.2007	265	0.0736609
Depth_min_O2 (m)	-0.167983	0.2538	48	0.101195	0.1355	219	-0.182803	0.1775	56	-0.167876	0.15	75	-0.0777175	0.1367	368	-0.395282	0.1297	16	0.0618257	0.3124	269	0.0452836	0.6771	87	-0.127247	0.04709	244	0.14592	0.5393	20	-0.154459	0.08805	123	-0.111941	0.4589	46	0.412126	0.04537	24	0.412309	0.07939	19	0.00977745	0.8525	364	0.102488	0.09594	265	-0.0292781
Depth_nitracline (m)	-0.134613	0.4338	36	0.200985	0.005681	188	-0.296265	0.05085	44	-0.332388	0.009466	60	0.134678	0.01625	318	-0.00699301	0.9912	12	0.134556	0.0393	235	0.00929357	0.9378	73	-0.0805848	0.2461	209	0.420908	0.1521	13	-0.00424119	0.9661	103	-0.201063	0.2261	38	0.103515	0.6641	20	0.252263	0.5852	7	0.154548	0.006315	311	0.10679	0.1078	228	0.03185
Fucoxanthin (mg/m**3)	-0.0901655	0.601	36	-0.0974342	0.2504	141	0.0389878	0.8267	34	0.0520937	0.734	45	-0.172419	0.004134	275	-0.602453	0.03816	12	-0.091348	0.1949	203	-0.128779	0.2742	74	0.00205854	0.979	166	-0.121372	0.6206	19	0.0211297	0.8339	101	-0.00105404	0.9947	42	-0.0565403	0.8614	12	0.571832	0.04117	13	-0.185599	0.001959	276	0.0211709	0.7684	196	-0.0893018
HCO3 (µmol/kg)	0.110449	0.5213	36	-0.0397738	0.6396	141	0.0315036	0.8596	34	-0.0756791	0.6212	45	-0.111937	0.06379	275	-0.202548	0.5278	12	-0.193576	0.005654	203	-0.0758253	0.5208	74	0.0425846	0.5859	166	0.243477	0.3152	19	0.0605705	0.5474	101	0.209191	0.1837	42	0.0179598	0.9558	12	0.610254	0.02676	13	-0.0948527	0.1159	276	-0.0293386	0.6831	196	-0.177519
Iron_5m* (µmol/l)	0.367159	0.006314	54	0.0244048	0.7164	224	0.193073	0.1327	62	-0.137861	0.2318	77	0.00415659	0.9353	384	-0.266944	0.2842	18	-0.176852	0.002881	282	0.0346512	0.7389	95	-0.264904	2.038e-05	252	0.0765344	0.6824	31	-0.0372366	0.6728	131	-0.13155	0.3478	53	-0.491404	0.01261	25	0.573229	0.006598	21	-0.0413659	0.4207	381	0.300408	3.839e-07	275	0.0187674
Latitude (-)	0.261027	0.05659	54	0.0754752	0.2606	224	0.0452834	0.7267	62	-0.169927	0.1395	77	-0.11525	0.02391	384	-0.320949	0.1938	18	-0.00113417	0.9849	282	0.0575082	0.5799	95	-0.303285	9.266e-07	252	0.416995	0.01961	31	-0.0621024	0.481	131	0.102018	0.4673	53	-0.331794	0.1052	25	0.388438	0.08184	21	0.111447	0.02963	381	0.0856194	0.1568	275	-0.0754555
Longitude (-)	0.258173	0.05945	54	-0.0536674	0.4241	224	-0.0797874	0.5376	62	-0.0464227	0.6885	77	-0.0643381	0.2084	384	-0.133127	0.5975	18	-0.244533	3.305e-05	282	-0.0296708	0.7753	95	-0.144307	0.02194	252	0.0510699	0.785	31	-0.0806955	0.3595	131	-0.0935503	0.5052	53	-0.505004	0.01003	25	0.298798	0.1883	21	-0.110569	0.03095	381	0.183722	0.002222	275	-0.0396033
Lutein (mg/m**3)	0.00836209	0.9614	36	-0.161345	0.05596	141	0.0456379	0.7977	34	-0.0208194	0.892	45	-0.230213	0.0001171	275	-0.282794	0.3731	12	-0.0482013	0.4947	203	0.0305502	0.7961	74	0.0052502	0.9465	166	NA	NA	19	0.0671893	0.5044	101	0.12655	0.4245	42	-0.153639	0.6336	12	-0.46291	0.1112	13	-0.0358957	0.5526	276	-0.165161	0.0207	196	-0.0540242
NO2 (µmol/l)	0.0191047	0.902	44	-0.207909	0.002646	207	-0.432689	0.0009693	55	-0.10515	0.376	73	-0.172632	0.001023	359	-0.324726	0.2198	16	0.0116409	0.8535	254	-0.0345648	0.7579	82	0.0690327	0.294	233	0.0944119	0.6922	20	0.0642553	0.482	122	0.225952	0.1502	42	0.0257475	0.9049	24	0.0708099	0.7667	20	-0.0817893	0.1251	353	-0.333304	5.592e-08	253	-0.142925
NO3 (µmol/l)	0.249525	0.1255	39	-0.237602	0.0006619	202	-0.32395	0.02173	50	0.0763218	0.5457	65	-0.130609	0.01628	338	-0.0875658	0.7867	12	-0.00419642	0.9474	250	0.0245499	0.8322	77	0.226872	0.0006598	222	0.00313796	0.9919	13	0.0945236	0.3305	108	0.289665	0.06621	41	0.56724	0.007325	21	0.0741249	0.8745	7	-0.107441	0.05047	332	-0.308913	8.153e-07	245	-0.00675767
NO3_NO2 (µmol/l)	0.00267889	0.9862	44	-0.19926	0.004887	198	-0.263102	0.05699	53	0.0892686	0.4657	69	-0.121596	0.02329	348	-0.168267	0.5333	16	0.0303758	0.6347	247	-0.0823592	0.4706	79	0.253638	0.0001117	227	-0.0776482	0.7449	20	0.0413652	0.6565	118	0.199737	0.2166	40	0.487457	0.01569	24	0.159699	0.5012	20	-0.103292	0.05671	341	-0.376343	1.072e-09	246	-0.0832969
NPP_C* (mg/m**2/day)	-0.0836266	0.6079	40	-0.0369298	0.6316	171	-0.268091	0.09892	39	-0.192291	0.1764	51	-0.2548	1.332e-05	285	-0.136675	0.6886	11	-0.039981	0.5692	205	-0.0675166	0.5759	71	0.042099	0.5662	188	0.0528347	0.802	25	-0.283943	0.00638	91	0.123738	0.435	42	0.0272344	0.9042	22	0.381305	0.1608	15	-0.0754786	0.2072	281	-0.0393435	0.5792	201	-0.129725
Nitrate_5m* (µmol/l)	-0.216451	0.1159	54	-0.12533	0.06112	224	-0.246595	0.05334	62	0.118422	0.305	77	-0.0680456	0.1833	384	0.0206933	0.935	18	0.0612489	0.3054	282	-0.029708	0.775	95	0.358491	4.672e-09	252	0.0425191	0.8203	31	0.116265	0.186	131	0.194078	0.1638	53	0.544759	0.004866	25	0.156573	0.4979	21	-0.0707635	0.1681	381	-0.251866	2.379e-05	275	-0.0635506
Nitrite_5m* (µmol/l)	-0.119132	0.3909	54	-0.14875	0.026	224	-0.279404	0.02786	62	-0.123815	0.2833	77	-0.0990685	0.05241	384	0.157269	0.5331	18	0.0945129	0.1133	282	-0.0683571	0.5104	95	0.270697	1.316e-05	252	0.376193	0.037	31	0.142097	0.1054	131	0.21683	0.1189	53	0.441143	0.02728	25	0.380624	0.08872	21	-0.0717708	0.1621	381	-0.206162	0.0005811	275	-0.0763477
O2 (µmol/kg)	0.113135	0.4439	48	-0.0882281	0.1934	219	-0.296648	0.02504	57	0.0827227	0.4805	75	-0.0385696	0.4595	370	-0.34539	0.1901	16	-0.13215	0.02963	271	0.108521	0.3114	89	0.0777511	0.2262	244	-0.152281	0.5216	20	-0.0304119	0.7374	124	-0.235209	0.1115	47	0.0990407	0.6452	24	0.093146	0.7045	19	-0.151717	0.003621	366	0.243289	5.888e-05	267	-0.289946
PAR (mol quanta/m**2/day)	0.0153667	0.9211	44	0.00563985	0.9375	196	0.0591665	0.6591	58	-0.07769	0.5166	72	0.0194491	0.724	332	0.323952	0.3043	12	0.0984035	0.1309	237	0.0820253	0.4582	84	-0.137598	0.04913	205	-0.243288	0.2122	28	-0.202235	0.03762	106	0.0376334	0.8039	46	-0.32916	0.2309	15	0.210013	0.3609	21	0.0435659	0.4316	328	0.0654104	0.3233	230	-0.0345459
PIC* (mol/m3)	-0.131462	0.4447	36	-0.195283	0.007239	188	-0.292617	0.03919	50	0.258758	0.04405	61	-0.131356	0.01911	318	-0.0110429	0.9664	17	-0.027701	0.6733	234	-0.143944	0.1998	81	0.155664	0.02307	213	-0.460452	0.03105	22	-0.183821	0.06178	104	0.0724684	0.6402	44	0.144485	0.5321	21	0.191413	0.4944	15	-0.161202	0.004246	313	-0.116881	0.07887	227	-0.1502
PO4 (µmol/l)	0.00876166	0.9555	43	-0.197907	0.004753	202	-0.104223	0.4532	54	0.321399	0.006668	70	-0.116057	0.03018	349	-0.059041	0.8281	16	-0.0305366	0.6329	247	-0.102758	0.3644	80	0.358742	2.493e-08	228	-0.0399549	0.8672	20	0.0666335	0.4734	118	0.124718	0.4432	40	0.456743	0.03261	22	-0.407573	0.08326	19	-0.133392	0.01342	343	-0.354434	1.009e-08	247	-0.0329917
POC* (µg/kg)	-0.0385152	0.811	41	-0.103485	0.1458	199	-0.151113	0.2849	52	-0.107083	0.3997	64	-0.248262	4.242e-06	335	-0.0871166	0.7395	17	-0.115072	0.07045	248	-0.113346	0.2959	87	0.112752	0.09682	218	0.31974	0.1113	26	-0.104118	0.2768	111	0.0396009	0.787	49	0.219981	0.338	21	0.627908	0.0122	15	-0.186829	0.0006594	329	-0.0170284	0.7951	235	-0.0966547
Peridinin (mg/m**3)	-0.0202241	0.9068	36	-0.046932	0.5805	141	0.0192675	0.9139	34	-0.0798365	0.6021	45	-0.218957	0.0002533	275	-0.469353	0.1237	12	-0.13888	0.04814	203	-0.164344	0.1618	74	-0.0439949	0.5736	166	0.168061	0.4916	19	0.0565605	0.5743	101	0.0260425	0.87	42	-0.0212026	0.9479	12	0.25691	0.3968	13	-0.0533207	0.3775	276	-0.113217	0.1141	196	-0.169828
Prasinoxanthin (mg/m**3)	-0.0849206	0.6224	36	0.00671636	0.937	141	0.0870113	0.6246	34	-0.12769	0.4032	45	-0.0270941	0.6546	275	-0.454617	0.1376	12	-0.0958067	0.1739	203	-0.0504375	0.6696	74	-0.0327472	0.6753	166	0.127667	0.6025	19	0.095436	0.3424	101	0.149007	0.3463	42	-0.286748	0.3662	12	0.627081	0.02179	13	-0.0826381	0.171	276	0.143272	0.04514	196	-0.0328266
Salinity (PSU)	0.269021	0.05379	52	0.154364	0.02111	223	0.148445	0.2536	61	-0.318871	0.004706	77	-0.0171286	0.7389	381	-0.254457	0.3243	17	-0.0723411	0.2284	279	0.0309421	0.7684	93	-0.246972	7.664e-05	251	-0.0899001	0.6492	28	0.0956194	0.283	128	-0.0390683	0.7833	52	-0.136563	0.5246	24	0.405854	0.06793	21	0.126077	0.01417	378	0.183536	0.002287	274	-0.0415167
Si (µmol/l)	0.00441501	0.977	45	-0.201386	0.003785	205	-0.203798	0.1394	54	0.141484	0.2325	73	-0.0359874	0.4967	359	0.174171	0.5188	16	0.0601059	0.34	254	-0.0650565	0.5639	81	0.0412152	0.5304	234	0.364117	0.1145	20	-0.112291	0.2182	122	0.2561	0.106	41	0.228236	0.2834	24	-0.412224	0.08915	18	-0.0746994	0.162	352	-0.387622	1.563e-10	254	0.152089
Temperature (°C)	-0.130774	0.3554	52	0.116384	0.0829	223	0.255342	0.04702	61	-0.107561	0.3518	77	0.0183302	0.7214	381	0.419178	0.09397	17	0.0637164	0.2889	279	0.00223093	0.9831	93	-0.132755	0.03555	251	-0.163355	0.4062	28	0.0111515	0.9006	128	-0.119767	0.3977	52	-0.127837	0.5517	24	-0.0364228	0.8754	21	0.14218	0.005619	378	-0.193574	0.001282	274	0.248346
Zeaxanthin (mg/m**3)	-0.166238	0.3326	36	-0.0840014	0.322	141	0.0764409	0.6674	34	-0.0544388	0.7225	45	-0.129742	0.03149	275	-0.322242	0.307	12	-0.169938	0.01535	203	0.0628273	0.5949	74	-0.185625	0.01665	166	0.181179	0.4579	19	-0.0536189	0.5944	101	-0.0283734	0.8584	42	-0.480592	0.1138	12	0.295585	0.3268	13	-0.0843867	0.1621	276	-0.00710524	0.9213	196	0.0147095
pH (-)	0.0483006	0.8643	15	0.0454047	0.6488	103	-0.359546	0.051	30	-0.054145	0.761	34	-0.00903901	0.9114	154	0.0170251	0.9653	9	-0.057787	0.5525	108	0.0652951	0.7413	28	0.120118	0.2113	110	-0.2	0.9167	4	-0.133509	0.3266	56	0.191783	0.5721	11	-0.294959	0.3786	11	-1	1	2	-0.102364	0.2126	150	0.408627	5.268e-06	116	-0.110179
(b) metaT (0.22-3μm)	Alphaproteobacteria			Betaproteobacteria			Chlorophyta			Gammaproteobacteria			Haptophyceae			Nitrospinae			Other_Cyanobacteria			Other_Proteobacteria			Others (unknown)			Pelagophyceae			Prochlorococcus			Streptophyta			Synechococcus			Verrucomicrobiae
	coefficients (rho)	p-value	n	coefficients (rho)	p-value	n	coefficients (rho)	p-value	n	coefficients (rho)	p-value	n	coefficients (rho)	p-value	n	coefficients (rho)	p-value	n	coefficients (rho)	p-value	n	coefficients (rho)	p-value	n	coefficients (rho)	p-value	n	coefficients (rho)	p-value	n	coefficients (rho)	p-value	n	coefficients (rho)	p-value	n	coefficients (rho)	p-value	n	coefficients (rho)	p-value	n
Alkalinity (µmol/kg)	-0.255421	0.01157	97	-0.42718	0.003828	44	0.148363	0.395	35	-0.299058	0.00111	116	0.201308	37194	24	-0.276768	0.1317	31	-0.261922	0.1346	34	-0.0909695	0.3806	95	-0.150186	0.114	112	-0.246944	0.07758	52	-0.0997166	0.4331	64	NA		1	-0.34479	0.002288	76	-0.379858	0.01309	42
Alloxanthin (mg/m**3)	-0.150409	0.1414	97	-0.3555	0.01788	44	0.152559	0.3816	35	-0.265449	0.003978	116	0.0819301	0.7035	24	-0.12654	0.4976	31	0.132384	0.4555	34	-0.147705	0.1532	95	-0.24206	0.01013	112	0.166784	0.2373	52	0.201922	0.1096	64	NA		1	0.187265	0.1053	76	-0.446394	0.003044	42
Ammonium_5m* (µmol/l)	-0.0889001	0.3203	127	0.100705	0.4687	54	-0.392402	0.0036	54	-0.00238915	0.9766	153	-0.199582	0.271921	36	-0.0493292	0.7419	47	-0.167289	0.2665	46	-0.171306	0.05414	127	0.0668841	0.4161	150	-0.0847013	0.489	69	-0.399564	0.0002196	81	0.8	0.3333	4	-0.274782	0.006453	97	-0.0889487	0.539	50
CO2 (µmol/kg)	-0.178028	0.2838	38	0.223529	0.4039	16	-0.0549451	0.8557	14	-0.184495	0.2473	41	1	0.3333	3	0.3	0.6833	5	-0.0157895	0.9512	19	-0.110479	0.5137	37	-0.1226	0.4379	42	-0.29094	0.1491	26	0.0930487	0.6365	28			0	-0.185154	0.2857	35	-0.0669231	0.7501	25
CO3 (µmol/kg)	-0.0242914	0.8133	97	-0.318072	0.03537	44	-0.231177	0.1815	35	-0.0811379	0.3866	116	-0.504725	0.01189	24	-0.219528	0.2354	31	-0.0242952	0.8915	34	0.162563	0.1155	95	0.0857161	0.3689	112	-0.243762	0.08161	52	0.148635	0.2411	64	NA		1	-0.283378	0.01312	76	-0.418639	0.005794	42
Carbon Total (µmol/kg)	-0.411803	2.781e-05	97	-0.445293	0.002454	44	0.261923	0.1285	35	-0.387861	1.694e-05	116	0.596522	0.002534	24	-0.356865	0.04876	31	-0.0947433	0.594	34	-0.169965	0.09962	95	-0.416169	5.026e-06	112	0.061813	0.6633	52	-0.00254144	0.9841	64	NA		1	-0.0618216	0.5957	76	-0.343989	0.02571	42
Chlorophyll_A (mg/m**3)	-0.500036	2.501e-09	126	-0.47175	0.0003169	54	-0.0251958	0.8565	54	-0.46817	1.187e-09	152	0.259717	0.126	36	-0.196473	0.1856	47	-0.091153	0.5469	46	-0.277381	0.001664	126	-0.353441	9.801e-06	149	-0.0204788	0.8674	69	-0.209051	0.06446	79	-0.8	0.3333	4	-0.417797	2.524e-05	95	-0.312403	0.02719	50
DCM (m)	0.304053	0.0005966	124	0.275297	0.04393	54	-0.174625	0.2066	54	0.278186	0.0006184	148	-0.0996909	0.5629	36	-0.0444899	0.7743	44	0.0305716	0.8402	46	0.174888	0.05302	123	0.258387	0.001639	146	0.0144584	0.9061	69	0.241971	0.03058	80	0.5	1	3	-0.0377472	0.7165	95	0.277659	0.05091	50
Depth (m)	0.376675	1.272e-05	127	0.306883	0.024	54	-0.257136	0.06051	54	0.341727	1.538e-05	153	0.118278	0.4921	36	0.135552	0.3636	47	0.042474	0.7793	46	0.233853	0.008142	127	0.378597	1.778e-06	150	-0.28994	0.01567	69	0.233645	0.03579	81	0.8	0.3333	4	-0.206904	0.04201	97	-0.0500763	0.7298	50
Depth_max_O2 (m)	0.155519	0.08205	126	0.292078	0.03211	54	-0.114278	0.4106	54	0.0293689	0.7204	151	-0.0454214	0.7925	36	0.0476322	0.7505	47	-0.103473	0.4938	46	0.181227	0.04227	126	0.214318	0.008675	149	0.0476424	0.6975	69	0.191055	0.08958	80	1	0.3333	3	-0.124304	0.2276	96	0.179156	0.2132	50
Depth_min_O2 (m)	0.0709842	0.4296	126	-0.227987	0.0973	54	-0.178793	0.1958	54	0.0664197	0.4178	151	-0.483074	0.002842	36	0.311718	0.03293	47	0.0584099	0.6998	46	0.0696651	0.4383	126	0.113927	0.1665	149	-0.0407783	0.7394	69	-0.005415	0.962	80	-1	0.3333	3	-0.0196491	0.8493	96	0.209139	0.1449	50
Depth_nitracline (m)	0.176208	0.06432	111	0.127465	0.3828	49	-0.240819	0.1293	41	0.221837	0.01152	129	0.00641417	0.9747	27	0.0573916	0.7286	39	0.336354	0.02743	43	0.180321	0.06183	108	0.0609912	0.4958	127	0.0659881	0.6074	63	0.32774	0.004948	72	1	1	2	0.137261	0.2159	83	0.226141	0.1264	47
Fucoxanthin (mg/m**3)	-0.411803	2.781e-05	97	-0.445293	0.002454	44	0.261923	0.1285	35	-0.387861	1.694e-05	116	0.596522	0.002534	24	-0.356865	0.04876	31	-0.0947433	0.594	34	-0.169965	0.09962	95	-0.416169	5.026e-06	112	0.061813	0.6633	52	-0.00254144	0.9841	64	NA		1	-0.0618216	0.5957	76	-0.343989	0.02571	42
HCO3 (µmol/kg)	-0.309032	0.002071	97	-0.183118	0.2341	44	0.073322	0.6755	35	-0.283347	0.002055	116	0.479481	0.01775	24	-0.0736362	0.6938	31	0.0825707	0.6425	34	-0.173011	0.09361	95	-0.327784	0.0004187	112	0.158292	0.2624	52	-0.0227257	0.8585	64	NA		1	-0.0137412	0.9062	76	-0.315614	0.04174	42
Iron_5m* (µmol/l)	0.0576008	0.5201	127	0.0782841	0.5737	54	0.341722	0.01144	54	0.0509294	0.5318	153	0.659283	1.227e-05	36	0.298462	0.04157	47	0.0146809	0.9229	46	0.22736	0.01015	127	-0.00656786	0.9364	150	0.291924	0.01494	69	0.294789	0.007551	81	-1	0.08333	4	0.346309	0.0005114	97	0.210076	0.1431	50
Latitude (-)	-0.133026	0.1358	127	-0.335315	0.01356	54	0.488012	0.0002179	54	-0.0722093	0.3747	153	0.702445	3.812e-06	36	-0.0187326	0.9004	47	-0.214431	0.1521	46	-0.0306173	0.7322	127	-0.223745	0.006011	150	0.0959445	0.432	69	0.0733514	0.5144	81	0.4	0.75	4	0.239533	0.01833	97	-0.221129	0.1226	50
Longitude (-)	-0.109223	0.2213	127	0.00209644	0.9882	54	0.314199	0.02107	54	-0.145595	0.07254	153	0.424968	0.01032	36	0.175301	0.2378	47	-0.158187	0.2927	46	0.0505601	0.5719	127	-0.100294	0.222	150	0.257654	0.03285	69	0.0297651	0.7916	81	-1	0.08333	4	0.223832	0.02772	97	0.197791	0.1681	50
Lutein (mg/m**3)	-0.231524	0.0225	97	-0.418849	0.004659	44	0.499909	0.00223	35	-0.225234	0.01506	116	0.207312	0.331	24	0.068354	0.7148	31	-0.182655	0.3012	34	-0.301324	0.003004	95	-0.174905	0.06511	112	-0.225719	0.1076	52	-0.455414	0.0001561	64	NA		1	-0.318824	0.005	76	-0.407872	0.007335	42
NO2 (µmol/l)	-0.198265	0.03612	112	0.122186	0.4186	46	-0.378896	0.00863	47	-0.122681	0.1579	134	-0.258431	0.1529	32	0.151866	0.3752	36	-0.0576198	0.717	42	-0.024763	0.7955	112	-0.0455936	0.6023	133	-0.335402	0.007206	63	-0.110243	0.3464	75	-1	1	2	-0.442158	1.144e-05	91	-0.277934	0.06146	46
NO3 (µmol/l)	0.0853018	0.3647	115	0.228149	0.1149	49	-0.345271	0.02335	43	0.0844211	0.334	133	-0.2228	0.2545	28	0.287857	0.06452	42	-0.318291	0.03524	44	0.0455757	0.6332	112	0.0998062	0.2567	131	-0.283797	0.02093	66	-0.232449	0.04477	75	1	1	2	-0.225825	0.03656	86	-0.0974191	0.5055	49
NO3_NO2 (µmol/l)	-0.12891	0.1795	110	-0.0159457	0.9172	45	-0.275794	0.0606	47	-0.115543	0.1871	132	-0.463343	0.008146	32	0.420077	0.01131	36	-0.17458	0.275	41	-0.105452	0.2751	109	-0.00416515	0.9625	130	-0.324852	0.009386	63	-0.287846	0.01353	73	1	1	2	-0.325829	0.001834	89	-0.138033	0.3603	46
NPP_C* (mg/m**2/day)	-0.20083	0.1087	65	-0.03438	0.8469	34	0.215022	0.4239	16	-0.234809	0.0471	72	0.98	0.00049	6	0.311275	0.2234	17	0.0160684	0.9388	26	0.0182708	0.8851	65	-0.0261501	0.8262	73	0.035331	0.8309	39	-0.39135	0.006525	47			0	-0.163597	0.2614	49	-0.386205	0.03187	31
Nitrate_5m* (µmol/l)	-0.275272	0.001735	127	-0.223413	0.1044	54	0.305117	0.02487	54	-0.342305	1.485e-05	153	0.0436603	0.8004	36	-0.193326	0.1929	47	-0.0233168	0.8778	46	-0.284603	0.001183	127	-0.352919	9.442e-06	150	-0.0727525	0.5525	69	-0.287471	0.009263	81	0.4	0.75	4	-0.248507	0.01411	97	-0.250324	0.07955	50
Nitrite_5m* (µmol/l)	-0.0528139	0.5554	127	0.0452622	0.7452	54	-0.228704	0.09623	54	-0.0449582	0.5811	153	-0.346577	0.03838	36	-0.1082	0.4691	47	-0.000246738	0.9987	46	-0.0328081	0.7142	127	0.0121827	0.8824	150	-0.00485991	0.9684	69	0.0283903	0.8014	81	0.2	0.9167	4	-0.195182	0.05538	97	-0.154844	0.283	50
O2 (µmol/kg)	-0.392277	5.55e-06	126	-0.46759	0.0003639	54	0.363376	0.006918	54	-0.399303	3.471e-07	152	0.545946	0.0006954	36	-0.324699	0.02642	47	-0.00542724	0.9714	46	-0.215547	0.01535	126	-0.526378	5.399e-12	149	0.279451	0.02005	69	0.305464	0.005863	80	-0.2	0.9167	4	-0.0914206	0.3757	96	-0.285481	0.04447	50
PAR (mol quanta/m**2/day)	-0.278035	0.004461	103	-0.227122	0.129	46	-0.0401691	0.7977	43	-0.169389	0.0691	116	-0.407001	0.04347	25	-0.231403	0.1564	39	-0.10749	0.5135	39	-0.188124	0.05829	102	-0.217359	0.01757	119	0.266409	0.05411	53	-0.239148	0.05722	64	NA	NA	2	0.130341	0.2554	78	0.410882	0.008904	40
PIC* (mol/m3)	-0.340033	0.001042	90	-0.256942	0.08841	45	0.00700329	0.9682	35	-0.341926	0.0003126	107	-0.00508187	0.9839	22	0.00766129	0.968	31	-0.233957	0.1894	33	-0.35509	0.0003103	99	-0.207708	0.03022	109	0.0762563	0.5986	50	-0.283318	0.02967	59	-1	1	2	-0.152227	0.1749	81	-0.161579	0.3394	37
PO4 (µmol/l)	-0.040897	0.6686	112	-0.0391976	0.7982	45	-0.118909	0.426	47	-0.060361	0.4918	132	-0.471041	0.007049	32	0.376319	0.02434	36	-0.0773096	0.6265	42	-0.184456	0.05372	110	0.068108	0.4395	131	-0.213461	0.093	63	-0.454923	4.66e-05	74	-1	1	2	-0.288145	0.006176	89	-0.268482	0.06804	47
POC* (µg/kg)	-0.249181	0.01288	99	-0.126363	0.4082	45	0.341335	0.04161	36	-0.29639	0.001299	115	0.364201	0.09631	22	0.143048	0.4255	33	0.0201517	0.9058	37	-0.114054	0.2467	105	-0.24962	0.006411	118	0.135248	0.3249	55	-0.3031	0.01266	67	1	1	2	0.0885472	0.426	83	-0.268587	0.09378	40
Peridinin (mg/m**3)	-0.148982	0.1453	97	-0.301144	0.04698	44	-0.104821	0.549	35	-0.201801	0.02983	116	-0.255301	0.2286	24	-0.140747	0.4501	31	-0.240104	0.1714	34	-0.0218419	0.8336	95	-0.0197394	0.8363	112	-0.0964113	0.4966	52	-0.180286	0.154	64	NA		1	-0.30259	0.007889	76	-0.430864	0.004392	42
Prasinoxanthin (mg/m**3)	-0.140235	0.1707	97	-0.434379	0.003217	44	0.0745579	0.6704	35	-0.30591	0.0008393	116	0.285714	0.1759	24	-0.111558	0.5502	31	-0.0421916	0.8127	34	-0.0540301	0.603	95	-0.190814	0.04387	112	0.154978	0.2726	52	0.159351	0.2085	64	NA		1	0.122301	0.2926	76	-0.397587	0.009124	42
Salinity (PSU)	0.301394	0.0006046	126	0.47186	0.0003158	54	-0.243992	0.07541	54	0.217029	0.007237	152	-0.210039	0.218	36	0.103723	0.4866	47	0.280366	0.05913	46	0.458505	6.699e-08	126	0.276431	0.0006435	149	0.00962742	0.9374	69	0.40387	0.0002032	80	0.8	0.3333	4	0.190173	0.06347	96	0.373839	0.007488	50
Si (µmol/l)	-0.0684219	0.4735	112	0.121941	0.4249	45	-0.0800208	0.5929	47	0.0612384	0.4855	132	-0.366202	0.03999	32	0.491877	0.00301	35	-0.407143	0.006736	43	0.0128466	0.8935	111	0.0759409	0.3886	131	-0.291945	0.01924	64	-0.383078	0.0006933	75	-1	1	2	-0.186757	0.0797	89	-0.0755688	0.6137	47
Temperature (°C)	0.121574	0.1858	126	0.333471	0.0253	54	-0.358282	0.006857	54	0.194193	0.01925	152	-0.382265	0.02327	36	0.0338677	0.8222	47	0.102377	0.4984	46	0.147546	0.0992	126	0.21043	0.009998	149	-0.175687	0.1488	69	-0.268473	0.01805	80	-0.8	0.3333	4	0.094	0.36	96	0.317751	0.02454	50
Zeaxanthin (mg/m**3)	-0.103401	0.3135	97	-0.135335	0.3811	44	0.0697528	0.6905	35	-0.0697037	0.4572	116	0.271363	0.1996	24	-0.164041	0.3779	31	-0.207044	0.24	34	0.143222	0.1662	95	0.0677895	0.4776	112	-0.146763	0.2992	52	-0.22095	0.07934	64	NA		1	0.0531244	0.6486	76	-0.0148292	0.9257	42
pH (-)	0.169781	0.2584	46	-0.137391	0.5204	24	-0.251231	0.1965	28	0.114141	0.4056	55	-0.0461539	0.8795	14	0.178571	0.7131	7	0.12807	0.6003	19	0.0114769	0.9419	43	0.127124	0.3681	52	0.31133	0.1004	29	-0.154351	0.4312	28	NA		1	-0.138224	0.42	36	0.248547	0.2199	26
(c) metaG (0.8-2000μm)	Amoebozoa			Bacillariophyta			Chlorophyta			Cryptophyta			Dinophyceae			Fungi			Gammaproteobacteria			Haptophyceae			Metazoa			Other_Cyanobacteria			Other_Proteobacteria			Other_Stramenopiles			Other_Viridiplantae			Others (unknown)			Pelagophyceae			Rhizaria			Synechococcus
	coefficients (rho)	p-value	n	coefficients (rho)	p-value	n	coefficients (rho)	p-value	n	coefficients (rho)	p-value	n	coefficients (rho)	p-value	n	coefficients (rho)	p-value	n	coefficients (rho)	p-value	n	coefficients (rho)	p-value	n	coefficients (rho)	p-value	n	coefficients (rho)	p-value	n	coefficients (rho)	p-value	n	coefficients (rho)	p-value	n	coefficients (rho)	p-value	n	coefficients (rho)	p-value	n	coefficients (rho)	p-value	n	coefficients (rho)	p-value	n	coefficients (rho)
Alkalinity (µmol/kg)	0.215573	0.6081	8	0.189924	0.1426	61	0.384694	0.005315	51	0.159882	0.3058	43	-0.226516	0.01682	111	-0.234205	0.03903	78	-0.089797	0.2049	201	0.117058	0.1186	179	-0.225255	0.4388	14	0.0736676	0.288	210	-0.0928895	0.2311	168	0.183612	0.2837	36	0.647339	0.1646	6	0.000208856	0.9977	200	0.199398	0.003108	218	-0.410117	0.2391	10	0.150485
Alloxanthin (mg/m**3)	0.405262	0.3192	8	0.282139	0.0276	61	0.330035	0.01802	51	0.552314	0.0001231	43	-0.221551	0.01945	111	-0.244387	0.03106	78	-0.186998	0.007858	201	0.109015	0.1463	179	-0.117463	0.6892	14	0.050581	0.466	210	-0.17759	0.02128	168	0.204738	0.231	36	0.647339	0.1646	6	0.0100318	0.8879	200	-0.0378346	0.5785	218	NA	NA	10	0.0697783
Ammonium_5m* (µmol/l)	0.228336	0.4531	13	0.357869	0.0001152	111	0.323208	0.001675	92	-0.174911	0.1389	73	-0.0528813	0.5134	155	-0.135958	0.1646	106	0.0993439	0.09651	281	0.130516	0.03579	259	0.177124	0.4304	22	0.0850457	0.1566	279	-0.00318065	0.9635	210	0.0500254	0.6994	62	-0.375086	0.2296	12	-0.0778959	0.2028	269	0.0567048	0.3293	298	0.0588957	0.8223	17	0.154192
CO2 (µmol/kg)	1	0.3333	3	0.153319	0.2342	62	0.425502	0.008652	37	-0.116492	0.5255	32	-0.242665	0.04786	67	-0.510795	0.0003958	44	0.141981	0.1301	115	0.0976965	0.3145	108	0.5	1	3	-0.0634127	0.4914	120	0.0418661	0.727	72	-0.0182791	0.9236	30	1	1	2	-0.0817272	0.3938	111	0.145837	0.1005	128	-0.364743	0.3001	10	-0.0710459
CO3 (µmol/kg)	-0.0476191	0.9349	8	0.167756	0.1963	61	0.240266	0.08945	51	0.0808188	0.6064	43	-0.172347	0.07048	111	-0.132065	0.2491	78	-0.197779	0.004887	201	0.145654	0.05172	179	-0.125969	0.6678	14	-0.0174301	0.8017	210	-0.155364	0.04433	168	0.39175	0.01813	36	0.353094	0.4924	6	0.153067	0.03047	200	0.207677	0.002054	218	-0.575758	0.08777	10	0.01499
Carbon Total (µmol/kg)	0.0952381	0.8401	8	0.355671	0.004908	61	0.382179	0.005648	51	0.306931	0.04529	43	-0.192617	0.04283	111	-0.320344	0.004246	78	-0.270292	0.0001042	201	0.192166	0.009965	179	-0.0993387	0.7355	14	0.064427	0.3529	210	-0.257627	0.0007479	168	0.28763	0.08894	36	0.235396	0.6534	6	0.0700981	0.324	200	0.119002	0.07957	218	-0.357576	0.3128	10	0.186081
Chlorophyll_A (mg/m**3)	-0.378284	0.2253	12	0.308955	0.0009692	111	0.292269	0.004936	91	-0.00700606	0.9531	73	-0.170407	0.03461	154	-0.291283	0.002451	106	-0.0152716	0.8002	277	0.187956	0.002434	258	-0.0904298	0.7046	20	0.0750032	0.2142	276	-0.0329223	0.6369	208	0.106214	0.4113	62	0.228072	0.4759	12	0.022539	0.7144	266	0.106933	0.06572	297	-0.435544	0.08055	17	0.189818
DCM (m)	-0.430824	0.1621	12	-0.115905	0.2257	111	-0.102505	0.3391	89	-0.100018	0.4066	71	0.100071	0.2231	150	0.261254	0.007104	105	0.0553645	0.3622	273	0.0313013	0.6195	254	-0.0821714	0.7305	20	-0.048484	0.4249	273	0.0560268	0.4238	206	-0.214987	0.09902	60	-0.58246	0.04689	12	-0.0953005	0.1239	262	-0.088896	0.129	293	-0.472037	0.05573	17	-0.208126
Depth (m)	0.245998	0.4179	13	0.000852588	0.9929	111	-0.140292	0.1823	92	-0.119321	0.3147	73	-0.0830561	0.3042	155	0.531431	4.596e-09	106	0.185596	0.001781	281	-0.021208	0.7341	259	-0.253902	0.2542	22	-0.0544281	0.3651	279	0.226006	0.0009725	210	0.102583	0.4275	62	-0.202354	0.5282	12	0.0964094	0.1147	269	0.10521	0.06974	298	0.633811	0.006295	17	-0.0389223
Depth_max_O2 (m)	-0.156697	0.6454	11	-0.00396752	0.9676	107	-0.0308051	0.7822	83	0.0858044	0.4833	69	0.130799	0.1143	147	0.228382	0.01854	106	-0.0484518	0.4339	263	0.0740671	0.2452	248	-0.00704243	0.9827	12	-0.0209749	0.7344	264	0.0102705	0.8873	193	0.169413	0.1957	60	-0.328771	0.3236	11	-0.0301546	0.6317	255	0.0240409	0.6845	288	0.0810813	0.7571	17	-0.148857
Depth_min_O2 (m)	0.432803	0.1836	11	-0.10174	0.2971	107	0.021048	0.8502	83	-0.142755	0.2419	69	0.0323643	0.6972	147	-0.121718	0.2139	106	-0.0111578	0.8571	263	0.00727445	0.9093	248	0.18564	0.5635	12	0.0927732	0.1327	264	-0.058823	0.4165	193	0.265099	0.04065	60	-0.00913252	0.9787	11	0.115686	0.06511	255	0.0713886	0.2271	288	0.372777	0.1406	17	0.0140952
Depth_nitracline (m)	-0.109423	0.7635	10	-0.359248	0.0005454	89	-0.236837	0.05554	66	-0.404568	0.001984	56	-0.0415857	0.6346	133	0.0627112	0.5333	101	-0.12612	0.06366	217	-0.0347401	0.6125	215	0.885714	0.03333	6	-0.100382	0.1387	219	-0.076919	0.3291	163	-0.254658	0.07133	51	NA		1	0.00722053	0.9156	218	-0.0137335	0.8266	257	-0.255226	0.3785	14	-0.150547
Fucoxanthin (mg/m**3)	0.0952381	0.8401	8	0.355671	0.004908	61	0.382179	0.005648	51	0.306931	0.04529	43	-0.192617	0.04283	111	-0.320344	0.004246	78	-0.270292	0.0001042	201	0.192166	0.009965	179	-0.0993387	0.7355	14	0.064427	0.3529	210	-0.257627	0.0007479	168	0.28763	0.08894	36	0.235396	0.6534	6	0.0700981	0.324	200	0.119002	0.07957	218	-0.357576	0.3128	10	0.186081
HCO3 (µmol/kg)	NA	NA	8	0.287448	0.02469	61	0.0845945	0.5551	51	0.326493	0.03261	43	-0.119264	0.2125	111	-0.13878	0.2256	78	-0.0276504	0.6968	201	0.0627458	0.404	179	-0.038652	0.8956	14	-0.0107653	0.8768	210	-0.0207207	0.7898	168	-0.13495	0.4326	36	0.529641	0.2798	6	-0.0651667	0.3593	200	-0.0285366	0.6752	218	NA	NA	10	0.103578
Iron_5m* (µmol/l)	0.0192572	0.9502	13	-0.198756	0.03651	111	-0.330597	0.001288	92	-0.0647059	0.5865	73	0.22267	0.005356	155	0.0549265	0.576	106	-0.164675	0.005656	281	-0.219775	0.0003659	259	-0.130572	0.5625	22	0.104697	0.08086	279	0.0339295	0.6249	210	-0.104796	0.4176	62	0.282208	0.3742	12	0.0893831	0.1437	269	-0.0154416	0.7907	298	0.0736197	0.7789	17	-0.0159891
Latitude (-)	0.208791	0.4935	13	-0.375485	4.89e-05	111	-0.00680534	0.9487	92	-0.191378	0.1048	73	0.0211423	0.794	155	0.065638	0.5038	106	-0.120334	0.04385	281	-0.23847	0.0001065	259	-0.0672887	0.7661	22	0.14356	0.01641	279	-0.0980291	0.1569	210	-0.072518	0.5754	62	0.475525	0.1213	12	0.174592	0.004075	269	0.129204	0.02572	298	0.0612745	0.8167	17	0.0729493
Longitude (-)	-0.175824	0.566	13	0.0636566	0.5069	111	-0.184176	0.07884	92	0.0113556	0.924	73	0.228353	0.004266	155	-0.0934914	0.3405	106	-0.0266948	0.6559	281	-0.144832	0.01971	259	-0.130656	0.5622	22	0.0598299	0.3194	279	0.135755	0.04946	210	0.232113	0.06947	62	0.146853	0.6511	12	0.021451	0.7262	269	0.017915	0.7581	298	0.230392	0.3722	17	0.0393993
Lutein (mg/m**3)	0.365963	0.3726	8	0.0651155	0.6181	61	0.615807	1.511e-06	51	0.194941	0.2103	43	-0.283914	0.00253	111	-0.405552	0.00023	78	-0.0933009	0.1877	201	0.095637	0.2028	179	NA	NA	14	0.0457014	0.5101	210	-0.144368	0.0619	168	-0.00364158	0.9832	36	NA	NA	6	-0.115918	0.1021	200	0.129183	0.05686	218	-0.574163	0.0826	10	0.196277
NO2 (µmol/l)	-0.151515	0.6818	10	0.094285	0.3483	101	0.224793	0.04104	83	-0.110899	0.3679	68	-0.276217	0.0006783	148	-0.171982	0.08237	103	-0.047155	0.4499	259	0.211566	0.000861	245	-0.216976	0.4196	16	-0.0126372	0.8384	263	-0.131841	0.0676	193	0.151279	0.2613	57	-0.0684939	0.8414	11	0.0406875	0.5211	251	0.143917	0.01558	282	-0.264759	0.3403	15	0.156307
NO3 (µmol/l)	0.693012	0.02629	10	0.138865	0.1772	96	0.0325399	0.7861	72	-0.125975	0.3292	62	-0.207406	0.01502	137	-0.0431454	0.6621	105	0.142769	0.03043	230	0.255852	9.005e-05	229	0.676123	0.1404	6	-0.0314928	0.6317	234	0.032574	0.6696	174	-0.104597	0.4346	58	NA		1	-0.0562074	0.3951	231	-0.0241369	0.6913	273	0.290777	0.2746	16	0.0460906
NO3_NO2 (µmol/l)	0.6	0.07312	10	0.149276	0.1424	98	0.163066	0.1484	80	-0.0794211	0.5294	65	-0.316608	0.0001046	145	-0.12282	0.2211	101	0.0975244	0.1218	253	0.300076	2.428e-06	238	-0.228784	0.3941	16	-0.00768201	0.9028	255	0.0182148	0.803	190	-0.0166584	0.903	56	-0.168952	0.6195	11	-0.0280095	0.6607	248	0.00838181	0.8898	276	0.134168	0.6336	15	0.0809682
NPP_C* (mg/m**2/day)	0.616667	0.08573	9	0.0164299	0.8857	79	0.340776	0.0072	61	0.208385	0.1508	49	-0.119617	0.2132	110	-0.236055	0.04915	70	-0.170183	0.01598	200	-0.0426206	0.5614	188	0.0234574	0.9288	17	0.0817225	0.2512	199	-0.161201	0.0458	154	0.00695359	0.966	40	0.309142	0.4999	7	0.0027062	0.9704	190	0.0322933	0.6346	219	0.346506	0.3267	10	0.129292
Nitrate_5m* (µmol/l)	-0.0852821	0.7818	13	0.18319	0.05429	111	0.321974	0.001749	92	0.0737224	0.5354	73	-0.289323	0.0002609	155	-0.180042	0.06478	106	-0.0150651	0.8015	281	0.330873	4.938e-08	259	0.0601769	0.7902	22	-0.0920897	0.1249	279	-0.130098	0.05983	210	-0.0455832	0.725	62	0.0750172	0.8168	12	-0.0568317	0.3531	269	-0.00343939	0.9529	298	-0.353374	0.1641	17	0.0977249
Nitrite_5m* (µmol/l)	0.404402	0.1705	13	0.197958	0.03728	111	0.257978	0.01304	92	0.0944419	0.4268	73	-0.191313	0.0171	155	-0.153458	0.1163	106	0.0131539	0.8262	281	0.254792	3.334e-05	259	0.0647185	0.7748	22	0.0347021	0.5638	279	-0.109177	0.1147	210	0.0297325	0.8186	62	-0.246485	0.4399	12	0.00290157	0.9622	269	0.0666995	0.251	298	0.00490798	0.9851	17	0.145412
O2 (µmol/kg)	-0.445454	0.1728	11	0.324262	0.000656	107	0.346153	0.001348	83	0.0135411	0.9121	69	0.049383	0.5511	148	-0.135101	0.1673	106	-0.332261	3.186e-08	264	0.269468	1.627e-05	249	-0.367776	0.2395	12	-0.0275163	0.6557	265	-0.422152	8.738e-10	194	0.233915	0.07205	60	0.018265	0.9575	11	0.0684532	0.2752	256	0.0787153	0.1821	289	-0.255058	0.3232	17	0.0270309
PAR (mol quanta/m**2/day)	-0.0181818	0.9728	10	-0.0813898	0.4305	96	0.000483052	0.9965	87	-0.136669	0.2592	70	0.105794	0.2238	134	-0.42325	3.982e-05	88	-0.0234922	0.7156	243	-0.0058417	0.9318	217	0.347761	0.133	20	0.0785589	0.2343	231	-0.0361684	0.6347	175	-0.25462	0.06066	55	0.0526319	0.871	12	-0.117645	0.07497	230	-0.128901	0.0434	246	-0.292629	0.31	14	0.0411108
PIC* (mol/m3)	-0.151976	0.6751	10	0.226328	0.03295	89	0.155676	0.1916	72	-0.160744	0.2366	56	0.0595188	0.5045	128	0.066917	0.538	87	0.044982	0.4944	233	0.165794	0.01425	218	0.224072	0.4618	13	0.0747943	0.2628	226	0.0115757	0.8788	176	0.167313	0.2505	49	0.431613	0.2129	10	-0.0498481	0.4672	215	0.0502532	0.4308	248	-0.112088	0.7043	14	0.188762
PO4 (µmol/l)	0.50303	0.1434	10	0.313187	0.001689	98	0.169945	0.1293	81	-0.0707148	0.5756	65	-0.188487	0.02318	145	-0.0394373	0.6939	102	0.252694	4.96e-05	252	0.280522	1.069e-05	239	-0.281921	0.2901	16	-0.0699912	0.2664	254	0.147892	0.04172	190	0.0225081	0.8692	56	-0.304884	0.3917	10	-0.111872	0.07868	248	-0.00480309	0.9365	278	0.175824	0.566	13	0.0644289
POC* (µg/kg)	0.480245	0.1601	10	0.323119	0.00168	92	0.263776	0.02131	76	0.302125	0.02004	59	-0.0879118	0.3199	130	-0.234793	0.02508	91	-0.122904	0.05623	242	-0.00213133	0.9748	223	0.141706	0.6144	15	0.0805608	0.2215	232	-0.152292	0.04184	179	0.239343	0.09073	51	0.638301	0.04702	10	-0.00322716	0.9614	227	0.00619695	0.9214	256	0.010989	0.9758	14	0.229819
Peridinin (mg/m**3)	0.261905	0.5364	8	0.176262	0.1742	61	0.455704	0.0007783	51	0.300499	0.05024	43	-0.170696	0.07326	111	-0.34967	0.001701	78	-0.101884	0.1501	201	0.135233	0.07109	179	-0.200885	0.4911	14	0.0106409	0.8782	210	-0.11265	0.146	168	0.13268	0.4405	36	0.647339	0.1646	6	0.054436	0.4439	200	0.192894	0.004255	218	-0.472428	0.168	10	0.182
Prasinoxanthin (mg/m**3)	0.109109	0.797	8	0.305925	0.0165	61	0.452096	0.0008669	51	0.435994	0.003472	43	-0.153753	0.1071	111	-0.210127	0.06482	78	-0.177804	0.01156	201	0.0508318	0.4992	179	0.0025768	0.993	14	0.0218081	0.7534	210	-0.0795123	0.3056	168	0.358784	0.03165	36	0.647339	0.1646	6	0.0489207	0.4915	200	0.051578	0.4487	218	-0.0580259	0.8735	10	0.147192
Salinity (PSU)	-0.321678	0.3083	12	-0.381744	3.564e-05	111	-0.349569	0.0006828	91	-0.0643454	0.5886	73	0.0511471	0.5287	154	-0.0297151	0.7624	106	-0.17654	0.003197	277	-0.236245	0.0001278	258	-0.167295	0.4808	20	0.00330754	0.9564	276	-0.0405974	0.5604	208	-0.307557	0.01503	62	0.0596495	0.8539	12	0.0439979	0.4749	266	0.0444321	0.4455	297	-0.328633	0.1978	17	-0.0200138
Si (µmol/l)	0.3	0.4366	9	0.148592	0.1401	100	-0.0293794	0.7946	81	-0.209214	0.08685	68	-0.167521	0.04114	149	-0.0237271	0.812	103	0.240792	9.663e-05	257	0.129045	0.04359	245	0.358674	0.1725	16	0.0635422	0.3065	261	0.175452	0.01493	192	0.0976955	0.4697	57	0.284521	0.4581	9	-0.0576685	0.3648	249	0.000800584	0.9893	282	0.230563	0.4084	15	-0.00357344
Temperature (°C)	-0.377622	0.2274	12	-0.286188	0.002327	111	-0.25042	0.01666	91	-0.0307685	0.7961	73	0.00440657	0.9567	154	-0.235408	0.01513	106	0.140194	0.01958	277	-0.287121	2.751e-06	258	0.0979656	0.6811	20	0.00836604	0.89	276	0.15629	0.02417	208	-0.36798	0.003256	62	-0.017544	0.9568	12	-0.141847	0.02065	266	-0.0946701	0.1035	297	-0.348253	0.1707	17	-0.0488269
Zeaxanthin (mg/m**3)	0.0476191	0.9349	8	-0.0305445	0.8152	61	-0.0665973	0.6424	51	-0.293969	0.0557	43	0.12746	0.1825	111	-0.307431	0.006182	78	-0.0901787	0.203	201	-0.252313	0.0006559	179	-0.0198677	0.9463	14	0.113563	0.1008	210	-0.0171615	0.8253	168	-0.0821142	0.634	36	0.235396	0.6534	6	-0.0686725	0.3339	200	0.079761	0.2409	218	-0.272727	0.4483	10	0.148046
pH (-)	-0.5	1	3	0.067192	0.6038	62	-0.183308	0.2775	37	0.241974	0.1821	32	0.295774	0.01509	67	0.278256	0.06741	44	-0.295522	0.001344	115	0.14399	0.1371	108	0.5	1	3	-0.00040647	0.9965	120	-0.154946	0.1937	72	0.307624	0.09819	30	-1	1	2	0.215605	0.02305	111	-0.00176045	0.9843	128	0.498482	0.1425	10	0.0593032
(d) metaG (0.22-3μm)	Alphaproteobacteria			Betaproteobacteria			Chlorophyta			Gammaproteobacteria			Haptophyceae			Nitrospinae			Other_Cyanobacteria			Other_Proteobacteria			Others (unknown)			Pelagophyceae			Prochlorococcus			Streptophyta			Synechococcus			Verrucomicrobiae
	coefficients (rho)	p-value	n	coefficients (rho)	p-value	n	coefficients (rho)	p-value	n	coefficients (rho)	p-value	n	coefficients (rho)	p-value	n	coefficients (rho)	p-value	n	coefficients (rho)	p-value	n	coefficients (rho)	p-value	n	coefficients (rho)	p-value	n	coefficients (rho)	p-value	n	coefficients (rho)	p-value	n	coefficients (rho)	p-value	n	coefficients (rho)	p-value	n	coefficients (rho)	p-value	n
Alkalinity (µmol/kg)	-0.269923	0.002641	122	0.0516506	0.6976	59	0.461971	0.0001382	63	-0.192309	0.03167	125	-0.250767	0.2372	24	-0.26462	0.03178	66	0.202161	0.1121	63	-0.00637873	0.9449	120	0.00820011	0.9277	125	0.107402	0.3833	68	-0.283627	0.01243	77	NA		1	0.257823	0.01038	98	0.273896	0.01395	80
Alloxanthin (mg/m**3)	-0.151583	0.09557	122	0.142276	0.2824	59	0.48297	6.096e-05	63	-0.125671	0.1626	125	0.229192	0.2814	24	-0.0462264	0.7125	66	-0.0409121	0.7502	63	-0.00878693	0.9241	120	-0.374564	1.682e-05	125	-0.187495	0.1258	68	-0.0544748	0.638	77	NA		1	0.190079	0.06084	98	0.137293	0.2246	80
Ammonium_5m* (µmol/l)	-0.147414	0.05435	171	-0.266021	0.02197	74	-0.169208	0.103	94	-0.0865569	0.2506	178	0.33467	0.056	35	0.0822983	0.4156	100	0.0740022	0.4957	87	-0.0054028	0.9441	171	0.420426	5.136e-09	178	0.106394	0.3101	93	-0.244503	0.0104	109	0.2	0.7833	5	-0.0475158	0.58	138	-0.102556	0.2864	110
CO2 (µmol/kg)	0.0733804	0.666	37	0.139394	0.7072	10	0.553433	0.01719	18	-0.216703	0.1976	37	1	1	2	0.680854	0.03021	10	-0.101459	0.568	34	-0.181892	0.2678	39	0.312465	0.05279	39	0.24819	0.1708	32	-0.110933	0.5322	34			0	-0.264595	0.1084	38	-0.0973036	0.5724	36
CO3 (µmol/kg)	-0.192732	0.03343	122	-0.0950929	0.4737	59	0.0543638	0.6722	63	-0.364115	2.99e-05	125	-0.201984	0.3439	24	-0.259309	0.03551	66	0.187526	0.1411	63	0.239267	0.00849	120	0.0719762	0.4251	125	0.296439	0.0141	68	0.0131891	0.9094	77	NA		1	0.343546	0.0005335	98	0.269397	0.01567	80
Carbon Total (µmol/kg)	-0.166616	0.06662	122	0.229709	0.08009	59	0.492139	4.191e-05	63	-0.00596639	0.9473	125	0.12481	0.5612	24	-0.316488	0.009627	66	0.131566	0.304	63	-0.0959628	0.2971	120	-0.368348	2.374e-05	125	0.0102887	0.9336	68	-0.157069	0.1725	77	NA		1	0.360212	0.0002692	98	0.181843	0.1065	80
Chlorophyll_A (mg/m**3)	-0.199122	0.009236	170	0.247607	0.03342	74	0.522001	8.048e-08	93	-0.108132	0.152	177	-0.0373976	0.8311	35	-0.48716	2.749e-07	100	0.241235	0.02525	86	-0.169191	0.02741	170	-0.155827	0.03835	177	0.144172	0.1703	92	-0.0739698	0.4468	108	-0.7	0.2333	5	0.213621	0.01219	137	0.330549	0.0004473	109
DCM (m)	0.196046	0.01111	167	-0.038027	0.7529	71	-0.260356	0.0132	90	0.00489217	0.9489	174	0.110862	0.5261	35	-0.0730748	0.4769	97	-0.00800332	0.9414	87	0.0449935	0.5637	167	0.0106213	0.8894	174	-0.0431085	0.6816	93	0.41528	7.117e-06	109	0.948683	0.05132	4	-0.222511	0.009489	135	-0.0903274	0.348	110
Depth (m)	0.0402731	0.601	171	-0.197725	0.09129	74	-0.319414	0.001701	94	0.240886	0.001199	178	0.0268717	0.8782	35	0.379629	9.802e-05	100	0.0559798	0.6066	87	0.0560718	0.4664	171	0.439036	8.769e-10	178	-0.00539085	0.9591	93	-0.223365	0.01956	109	0.5	0.45	5	-0.393497	1.801e-06	138	-0.265921	0.004987	110
Depth_max_O2 (m)	0.196047	0.01187	164	0.0777389	0.5133	73	0.00732298	0.946	88	-0.110854	0.1489	171	0.247913	0.23	35	-0.0422643	0.6826	96	-0.196125	0.07557	83	0.0932938	0.2348	164	-0.111626	0.1461	171	-0.0832161	0.4329	91	0.296253	0.002378	103	0.948683	0.05132	4	-0.0645564	0.4621	132	-0.067994	0.4928	104
Depth_min_O2 (m)	0.0687005	0.3821	164	0.0084077	0.9437	73	-0.0710471	0.5107	88	-0.165953	0.03006	171	-0.0801289	0.6473	35	0.0771318	0.4551	96	-0.19456	0.07798	83	-0.0521821	0.5069	164	0.0693821	0.3672	171	-0.0396253	0.7092	91	0.102751	0.3017	103	0	1	4	0.0572818	0.5141	132	0.13679	0.1662	104
Depth_nitracline (m)	0.131498	0.1256	137	-0.122607	0.3306	65	-0.00652703	0.9572	70	-0.126418	0.1338	142	-0.105134	0.5944	28	0.0775364	0.497	79	0.0074715	0.9511	70	0.239006	0.004912	137	-0.0445159	0.6002	141	-0.0859237	0.4575	77	0.20292	0.06579	83	0.5	1	3	0.0252073	0.7938	110	0.0114616	0.9176	84
Fucoxanthin (mg/m**3)	-0.166616	0.06662	122	0.229709	0.08009	59	0.492139	4.191e-05	63	-0.00596639	0.9473	125	0.12481	0.5612	24	-0.316488	0.009627	66	0.131566	0.304	63	-0.0959628	0.2971	120	-0.368348	2.374e-05	125	0.0102887	0.9336	68	-0.157069	0.1725	77	NA		1	0.360212	0.0002692	98	0.181843	0.1065	80
HCO3 (µmol/kg)	-0.0240618	0.7925	122	0.160338	0.2251	59	0.256026	0.04283	63	-0.00719111	0.9366	125	-0.159076	0.4578	24	-0.109903	0.3797	66	-0.245848	0.05211	63	-0.0819702	0.3734	120	-0.325449	0.0002127	125	-0.291868	0.01573	68	-0.19827	0.08389	77	NA		1	0.0631688	0.5366	98	-0.0160248	0.8878	80
Iron_5m* (µmol/l)	0.113826	0.1382	171	0.0358487	0.7617	74	-0.194542	0.06026	94	-0.20411	0.00628	178	-0.0513072	0.7697	35	-0.0399519	0.6931	100	-0.341172	0.001221	87	0.265727	0.0004435	171	-0.300104	4.704e-05	178	-0.233822	0.02409	93	0.168245	0.08033	109	-0.1	0.95	5	0.296663	0.0004106	138	-0.0770991	0.4234	110
Latitude (-)	0.052682	0.4938	171	0.143488	0.2221	74	0.246919	0.01643	94	0.0524008	0.4873	178	-0.0049023	0.9777	35	0.0858148	0.3959	100	-0.0520069	0.6324	87	0.0192227	0.8029	171	-0.355221	1.142e-06	178	-0.140014	0.1804	93	-0.0114123	0.9062	109	0.5	0.45	5	0.0271286	0.7521	138	-0.0632826	0.5113	110
Longitude (-)	-0.129435	0.09155	171	0.062214	0.5977	74	0.0582094	0.5773	94	-0.252409	0.0006762	178	0.0869809	0.6193	35	0.0633365	0.5313	100	-0.466232	5.333e-06	87	0.147831	0.05366	171	-0.248027	0.0008436	178	-0.180389	0.0836	93	0.0711289	0.4624	109	-0.1	0.95	5	0.196065	0.02118	138	-0.071028	0.4609	110
Lutein (mg/m**3)	-0.22356	0.01331	122	0.125379	0.3441	59	0.357042	0.004072	63	-0.0462066	0.6089	125	-0.0882605	0.6817	24	-0.0456136	0.7161	66	0.391645	0.001503	63	-0.228349	0.01212	120	0.0441074	0.6253	125	0.223463	0.06698	68	-0.41541	0.0001721	77	NA		1	0.141753	0.1638	98	0.316932	0.004179	80
NO2 (µmol/l)	-0.128212	0.1369	136	0.0818926	0.5411	58	0.23528	0.0451	73	-0.0804815	0.3445	140	0.147291	0.4373	30	0.0413524	0.7339	70	0.244977	0.03541	74	-0.0630293	0.4677	135	0.224136	0.007763	140	0.270834	0.01647	78	-0.325655	0.001845	89	NA		1	0.077514	0.4187	111	0.0367234	0.7311	90
NO3 (µmol/l)	-0.00293729	0.972	145	-0.0433169	0.7298	66	-0.0676489	0.5642	75	0.185706	0.02289	150	0.269205	0.166	28	0.297011	0.005774	85	0.0331017	0.778	75	-0.16307	0.04923	146	0.354618	8.492e-06	150	-0.0999876	0.3655	84	-0.51433	2.155e-07	90	-0.5	1	3	-0.336053	0.0001866	119	-0.120923	0.2535	91
NO3_NO2 (µmol/l)	-0.178151	0.04257	130	0.0516414	0.7054	56	0.274003	0.02172	70	0.132731	0.1263	134	0.347091	0.06022	30	0.327663	0.006795	67	0.217939	0.06992	70	-0.184471	0.03637	129	0.322348	0.0001456	134	0.119782	0.306	75	-0.553345	5.787e-08	83	NA		1	-0.295869	0.002075	106	-0.0617304	0.5723	86
NPP_C* (mg/m**2/day)	-0.2954	0.0007114	128	-0.0476617	0.7504	47	0.293088	0.03149	54	0.0308881	0.7251	132	-0.127273	0.7138	11	0.189254	0.128	66	0.0801441	0.4741	82	0.0285061	0.7456	132	0.286851	0.0007785	134	0.204513	0.06704	81	-0.396281	2.61e-05	106			0	0.324594	0.0002809	121	0.124971	0.2062	104
Nitrate_5m* (µmol/l)	-0.13765	0.0726	171	0.204071	0.08116	74	0.283782	0.005575	94	0.21729	0.003574	178	0.346254	0.04159	35	-0.020339	0.8408	100	0.378305	0.0003029	87	-0.232899	0.002173	171	-0.0216533	0.7742	178	0.0992456	0.3439	93	-0.248618	0.00914	109	0.3	0.6833	5	-0.136181	0.1112	138	0.00963563	0.9204	110
Nitrite_5m* (µmol/l)	0.052787	0.4929	171	-0.116227	0.3241	74	0.184036	0.0758	94	0.0770278	0.3068	178	0.192612	0.2676	35	-0.0860193	0.3948	100	0.269804	0.0115	87	-0.0265292	0.7305	171	0.16877	0.02432	178	0.182665	0.07969	93	-0.170095	0.07701	109	-0.2	0.7833	5	-0.0548821	0.5226	138	-0.0475108	0.6221	110
O2 (µmol/kg)	0.0605961	0.4408	164	0.294365	0.01115	74	0.458985	6.87e-06	88	-0.104457	0.1739	171	0.195392	0.2606	35	-0.199872	0.05089	96	-0.0320088	0.7749	82	-0.062034	0.43	164	-0.492853	7.504e-12	171	-0.209697	0.04746	90	0.366563	0.0001673	102	-0.1	0.95	5	0.150691	0.0858	131	0.317742	0.001132	103
PAR (mol quanta/m**2/day)	-0.0169534	0.8447	136	0.161712	0.2427	54	0.0946962	0.4158	76	-0.231577	0.005727	141	-0.241138	0.2353	26	-0.465207	1.375e-05	80	-0.142147	0.227	74	-0.0301263	0.7248	139	-0.349532	1.878e-05	143	0.0123644	0.9162	75	0.28862	0.004785	94	NA	NA	2	0.37073	4.193e-05	116	0.203849	0.04876	94
PIC* (mol/m3)	-0.282663	0.001342	126	0.0653	0.6489	51	0.263671	0.02981	68	0.0468353	0.5953	131	0.392884	0.06367	23	0.0509148	0.6778	69	0.0284917	0.8122	72	-0.224594	0.0105	129	0.10868	0.213	133	-0.0460732	0.6967	74	-0.0446282	0.6797	88	-1	1	2	-0.0632553	0.5076	112	0.0911967	0.3846	93
PO4 (µmol/l)	-0.084343	0.3344	133	0.140463	0.2973	57	0.0821851	0.4956	71	0.217113	0.01082	137	0.297252	0.1107	30	0.192982	0.1149	68	0.246874	0.03794	71	-0.32003	0.0001835	132	0.356121	1.946e-05	137	0.0181534	0.8771	75	-0.497931	1.071e-06	86	NA		1	-0.349072	0.0002134	108	-0.0927286	0.393	87
POC* (µg/kg)	-0.312367	0.0002257	135	-0.00678791	0.9619	52	0.23485	0.05208	69	-0.0109512	0.8978	140	0.370151	0.08211	23	0.263007	0.02358	74	0.0319036	0.783	77	0.0561851	0.5128	138	0.0920024	0.2762	142	0.0361988	0.7515	79	-0.366403	0.0002411	96	1	1	2	0.280995	0.002054	118	0.0509759	0.62	97
Peridinin (mg/m**3)	-0.245244	0.006477	122	-0.00535055	0.9679	59	0.112828	0.3786	63	-0.30202	0.0006192	125	-0.116428	0.588	24	-0.255358	0.03851	66	0.296557	0.01827	63	0.135184	0.141	120	0.0830872	0.3569	125	0.158262	0.1974	68	-0.226623	0.04748	77	NA		1	0.32229	0.001211	98	0.261512	0.01912	80
Prasinoxanthin (mg/m**3)	-0.103881	0.2548	122	0.341067	0.008205	59	0.61476	8.321e-08	63	-0.157127	0.08012	125	-0.134944	0.5296	24	-0.203141	0.1019	66	-0.143431	0.2621	63	0.0799773	0.3852	120	-0.204553	0.02212	125	-0.180477	0.1408	68	-0.130952	0.2563	77	NA		1	0.418792	1.774e-05	98	0.116379	0.3039	80
Salinity (PSU)	0.118098	0.1251	170	-0.391159	0.0006247	74	-0.275232	0.007582	93	-0.239095	0.00135	177	0.083	0.7081	35	0.0303091	0.7647	100	-0.228284	0.03472	86	0.431624	4.188e-09	170	0.0737576	0.3292	177	0.135845	0.1963	92	0.316862	0.000882	108	1	0.01667	5	0.398529	1.74e-06	137	-0.0319896	0.7409	109
Si (µmol/l)	-0.108994	0.2083	135	0.0655511	0.6241	58	-0.043441	0.7152	73	0.0306337	0.7204	139	0.36845	0.04513	30	0.20086	0.09794	69	0.077246	0.513	74	-0.180689	0.03668	134	0.183038	0.03102	139	0.0858509	0.454	78	-0.446495	1.156e-05	89	NA		1	-0.299011	0.001508	110	-0.168598	0.1122	90
Temperature (°C)	-0.057	0.48	170	-0.269611	0.03223	74	-0.261276	0.0013	93	-0.191616	0.0016	177	-0.537972	0.0063	35	-0.318722	0.0042	100	0.172848	0.1114	86	0.229171	0.002646	170	0.117533	0.1192	177	0.442573	1.6e-05	92	0.273525	0.0051	108	-0.5	0.45	5	0.430374	1.4e-07	137	0.1775	0.0649	109
Zeaxanthin (mg/m**3)	-0.223032	0.01354	122	-0.303944	0.01927	59	-0.147956	0.2472	63	-0.430419	5.442e-07	125	-0.54154	0.006275	24	-0.352793	0.003668	66	-0.0274341	0.831	63	0.236199	0.009399	120	0.00662595	0.9415	125	0.197408	0.1066	68	0.0861711	0.4562	77	NA		1	0.523564	3.171e-08	98	0.322513	0.003527	80
pH (-)	0.0174246	0.8995	55	-0.29	0.1594	25	-0.101293	0.5566	36	-0.0407655	0.7676	55	0.270588	0.3097	16	0.186924	0.4435	19	-0.222565	0.1988	35	0.493949	0.0001981	52	0.113775	0.4038	56	0.192994	0.2524	37	0.134464	0.4483	34	NA		1	0.312062	0.04423	42	-0.078715	0.6433	37
[truncated: 11 more columns]
