# Supplementary material for: Diversity, prevalence, and expression of cyanase genes (cynS) in planktonic marine microorganisms
Source: ISME J. 2021 Aug 18;16(2):602–5. doi: 10.1038/s41396-021-01081-y (PMC8776842; doi:10.1038/s41396-021-01081-y)
Supplement: Supplementary file 8 — Supplementary table S6 [file 41396_2021_1081_MOESM8_ESM.xlsx]

## Sheet: Sheet1
Supplementary Table S6. Spearman's correlations between environmental parameters and ureC gene expression level (metaT) or gene abundance (metaG). Spearman's correlation coefficients were denoted under given color scheme. Significant p-value (p<0.05) were labelled with blue. n=the number of the scatters.
ureC
(a) metaT (0.8-2000μm)	Actinobacteria			Alphaproteobacteria			Bacillariophyta			Chlorophyta			Cryptophyta			Dinophyceae			Fungi			Gammaproteobacteria			Haptophyceae			Metazoa			Other_Proteobacteria			Other_Stramenopiles			Others (unknown)			Pelagophyceae			Prochlorococcus			Streptophyta			Synechococcus
	coefficients (rho)	p-value	n	coefficients (rho)	p-value	n	coefficients (rho)	p-value	n	coefficients (rho)	p-value	n	coefficients (rho)	p-value	n	coefficients (rho)	p-value	n	coefficients (rho)	p-value	n	coefficients (rho)	p-value	n	coefficients (rho)	p-value	n	coefficients (rho)	p-value	n	coefficients (rho)	p-value	n	coefficients (rho)	p-value	n	coefficients (rho)	p-value	n	coefficients (rho)	p-value	n	coefficients (rho)	p-value	n	coefficients (rho)	p-value	n	coefficients (rho)
Alkalinity (µmol/kg)	-0.0662314	0.7011	36	0.212601	0.1123	57	-0.166219	0.04003	153	-0.289298	0.04611	48	NA		1	-0.00342573	0.9589	229	0.130293	0.07317	190	-0.0661747	0.6248	57	-0.0698663	0.3667	169	-0.948683	0.05132	4	0.0446263	0.8437	22	-0.774597	0.2254	4	0.130918	0.02657	287	0.0361467	0.6542	156	-0.0193596	0.9135	34	0.0799719	0.6284	39	0.292545
Alloxanthin (mg/m**3)	-0.341493	0.04151	36	0.285144	0.03156	57	-0.0996193	0.2205	153	-0.0955388	0.5183	48	NA		1	-0.0572221	0.3887	229	0.193743	0.007398	190	0.169262	0.2081	57	0.120983	0.1171	169	-0.737865	0.2621	4	0.0912585	0.6863	22	-0.632455	0.3675	4	0.021637	0.7151	287	-0.0288629	0.7206	156	0.296257	0.08889	34	0.110529	0.503	39	-0.282172
Ammonium_5m* (µmol/l)	0.283443	0.06891	42	0.0431581	0.7169	73	-0.241812	0.0002852	221	-0.00872655	0.9372	84	0.872082	0.05385	5	0.0208396	0.7104	320	-0.0417705	0.5008	262	-0.0919404	0.4392	73	0.0849677	0.1841	246	0.0267261	0.9456	9	0.0566403	0.7542	33	0.414758	0.3069	8	0.110455	0.02816	395	-0.0425283	0.5459	204	-0.134387	0.3678	47	0.123135	0.4259	44	0.236339
CO2 (µmol/kg)	0.21303	0.396	18	0.108475	0.6489	20	-0.140328	0.1595	102	-0.486554	0.007441	29	0.948683	0.05132	4	0.071484	0.3962	143	0.104833	0.2735	111	-0.00740419	0.9726	24	0.00402273	0.9683	100	NA		1	0.173931	0.7417	6	NA		1	0.191766	0.01997	147	0.0859558	0.4573	77	0.0526319	0.871	12	0.0418851	0.8459	24	0.301227
CO3 (µmol/kg)	-0.0225516	0.8961	36	0.288994	0.02924	57	-0.102564	0.2071	153	0.0115685	0.9378	48	NA		1	0.0551415	0.4063	229	0.168955	0.01979	190	-0.111383	0.4094	57	0.0625283	0.4193	169	-0.316228	0.6838	4	-0.105919	0.639	22	-0.4	0.75	4	0.0731216	0.2168	287	0.0308875	0.7019	156	0.158563	0.3704	34	0.00942202	0.9546	39	-0.145536
Carbon Total (µmol/kg)	0.0473952	0.7837	36	0.291486	0.02781	57	-0.234289	0.003558	153	-0.121309	0.4115	48	NA		1	0.0273653	0.6804	229	0.159293	0.02815	190	-0.189116	0.1589	57	0.147375	0.05586	169	0.948683	0.05132	4	-0.0893413	0.6926	22	-0.4	0.75	4	0.0801044	0.176	287	-0.00648479	0.936	156	-0.0415934	0.8153	34	0.0961451	0.5604	39	-0.174395
Chlorophyll_A (mg/m**3)	0.0840466	0.5967	42	0.165645	0.1644	72	-0.150652	0.02545	220	-0.0239658	0.8287	84	0.0512989	0.9347	5	0.0340773	0.5442	319	0.0641007	0.3022	261	-0.154347	0.1955	72	0.0920782	0.1507	245	-0.0756329	0.8467	9	-0.145592	0.4427	30	0.395217	0.3325	8	0.0724445	0.1528	391	-0.00477535	0.946	204	0.0174089	0.9075	47	0.0842737	0.5865	44	0.439205
DCM (m)	-0.0721978	0.6537	41	-0.22441	0.05991	71	0.110103	0.1034	220	0.147322	0.1866	82	-0.0512989	0.9347	5	-0.184867	0.0009976	314	-0.0595733	0.3405	258	0.14972	0.2161	70	0.0729345	0.2574	243	-0.46169	0.2109	9	-0.0211511	0.9117	30	-0.072075	0.878	7	-0.0612139	0.2302	386	0.116331	0.1001	201	-0.273624	0.06274	47	-0.0776618	0.6163	44	-0.0323164
Depth (m)	0.139286	0.379	42	-0.0114999	0.9231	73	0.01302	0.8474	221	0.268945	0.01337	84	-0.223607	0.7177	5	0.0298449	0.5948	320	-0.254866	2.983e-05	262	0.0265095	0.8238	73	0.147238	0.02088	246	0.385337	0.3058	9	-0.17269	0.3365	33	-0.0383107	0.9282	8	0.101862	0.04304	395	0.269065	9.966e-05	204	0.0897932	0.5484	47	0.0572358	0.7121	44	0.217537
Depth_max_O2 (m)	-0.0799254	0.6194	41	-0.164436	0.1737	70	-0.0656446	0.3381	215	0.0879508	0.4379	80	-0.67082	0.2152	5	-0.101347	0.07526	309	-0.0311106	0.6217	254	0.0863675	0.4905	66	0.00574581	0.9299	237	-0.254274	0.5091	9	0.0743053	0.7126	27	0.252263	0.5852	7	-0.0725226	0.161	375	0.0827962	0.2486	196	-0.128632	0.3997	45	-0.0509392	0.7426	44	-0.126012
Depth_min_O2 (m)	-0.114694	0.4752	41	-0.0895791	0.4608	70	-0.0755556	0.27	215	-0.117677	0.2985	80	-0.974679	0.004818	5	0.12104	0.03343	309	0.175736	0.004972	254	0.161184	0.196	66	-0.191702	0.003045	237	0.430414	0.2475	9	0.0125229	0.9506	27	-0.072075	0.878	7	0.00458395	0.9295	375	-0.110724	0.1224	196	0.0773845	0.6134	45	-0.378196	0.01137	44	-0.247091
Depth_nitracline (m)	-0.0918854	0.578	39	0.0482791	0.7118	61	0.0505884	0.4871	191	-0.0293247	0.8082	71	-0.866025	0.3333	3	0.0180277	0.7698	266	0.110204	0.09767	227	0.118729	0.3835	56	-0.119629	0.09238	199			0	0.0500737	0.8539	16	0.820783	0.08859	5	-0.0382306	0.4969	318	-0.0451459	0.5636	166	-0.254417	0.1672	31	0.0276995	0.8653	40	-0.372428
Fucoxanthin (mg/m**3)	0.0473952	0.7837	36	0.291486	0.02781	57	-0.234289	0.003558	153	-0.121309	0.4115	48	NA		1	0.0273653	0.6804	229	0.159293	0.02815	190	-0.189116	0.1589	57	0.147375	0.05586	169	0.948683	0.05132	4	-0.0893413	0.6926	22	-0.4	0.75	4	0.0801044	0.176	287	-0.00648479	0.936	156	-0.0415934	0.8153	34	0.0961451	0.5604	39	-0.174395
HCO3 (µmol/kg)	-0.0244069	0.8876	36	0.258678	0.05203	57	-0.0878599	0.2802	153	-0.000338006	0.9982	48	NA		1	0.0526716	0.4276	229	-0.0287072	0.6942	190	0.135515	0.3149	57	0.0785908	0.3098	169	0.948683	0.05132	4	0.166184	0.4598	22	-0.210818	0.7892	4	0.0253218	0.6693	287	-0.0205791	0.7987	156	0.232385	0.186	34	0.257975	0.1128	39	-0.234404
Iron_5m* (µmol/l)	-0.427842	0.004708	42	0.0197268	0.8684	73	-0.00183481	0.9784	221	0.000962859	0.9931	84	-0.153897	0.8048	5	0.134113	0.01637	320	-0.0656355	0.2898	262	-0.171271	0.1474	73	-0.00351056	0.9563	246	0.454344	0.2192	9	-0.0107248	0.9528	33	-0.414758	0.3069	8	-0.0336611	0.5047	395	0.0200824	0.7756	204	0.0847296	0.5712	47	-0.021381	0.8904	44	-0.327921
Latitude (-)	0.0163735	0.918	42	0.024175	0.8391	73	-0.00100282	0.9882	221	-0.216428	0.048	84	-0.974679	0.004818	5	0.0703793	0.2093	320	0.0146715	0.8132	262	-0.0912218	0.4428	73	-0.207978	0.001033	246	0	1	9	-0.055992	0.7569	33	-0.571429	0.1511	8	0.133545	0.007869	395	-0.0261103	0.7109	204	0.189231	0.2027	47	-0.0710359	0.6458	44	-0.0176731
Longitude (-)	-0.262462	0.09311	42	0.0373962	0.7534	73	-0.0687377	0.309	221	-0.12396	0.2613	84	-0.153897	0.8048	5	0.171186	0.002119	320	-0.0997351	0.1073	262	-0.239326	0.04143	73	0.0530056	0.4078	246	-0.627621	0.07037	9	0.0185526	0.9184	33	-0.190476	0.6646	8	-0.0157905	0.7544	395	0.00616801	0.9302	204	0.0793476	0.596	47	0.0322762	0.8349	44	-0.456554
Lutein (mg/m**3)	0.246127	0.1479	36	0.234201	0.07952	57	-0.181869	0.02445	153	-0.180285	0.2201	48	NA		1	-0.0107962	0.8709	229	0.0932285	0.2008	190	-0.121384	0.3684	57	-0.0465807	0.5476	169	NA	NA	4	0.039621	0.861	22	NA	NA	4	0.0721669	0.2229	287	-0.0469065	0.5609	156	-0.0469175	0.7922	34	-0.0712373	0.6665	39	0.476826
NO2 (µmol/l)	0.281559	0.08248	39	0.215347	0.08746	64	-0.182898	0.008345	207	-0.168643	0.1426	77	0.666886	0.2189	5	0.0888841	0.1232	302	0.0200209	0.7567	242	-0.0955919	0.4599	62	0.00222451	0.9732	230	0.546238	0.1281	9	-0.0153925	0.9405	26	0.131739	0.7558	8	0.0880627	0.09433	362	-0.0117635	0.872	190	-0.0338141	0.8338	41	0.146148	0.3557	42	0.421519
NO3 (µmol/l)	0.300254	0.05647	41	0.0995913	0.4263	66	-0.182999	0.009677	199	-0.33166	0.003014	78	0.866025	0.3333	3	-0.0365642	0.5373	287	-0.00384448	0.953	238	0.0188926	0.8851	61	0.0591148	0.3907	213			0	0.342889	0.1779	17	0.26482	0.6121	6	0.0539253	0.3229	338	-0.0224101	0.7646	181	0.226235	0.1913	35	0.040563	0.7987	42	0.517825
NO3_NO2 (µmol/l)	0.165006	0.3291	37	0.092131	0.4763	62	-0.167477	0.01748	201	-0.179495	0.126	74	0.974679	0.004818	5	0.00621604	0.9155	294	-0.0189878	0.7726	234	0.0425682	0.7425	62	0.0806545	0.2313	222	0.243706	0.5274	9	0.253174	0.2221	25	0.586837	0.1262	8	0.0656129	0.2201	351	-0.0610682	0.4064	187	-0.164619	0.3037	41	0.0748611	0.6375	42	0.459839
NPP_C* (mg/m**2/day)	0.191274	0.3202	29	0.325728	0.02098	50	-0.124087	0.1145	163	-0.0333127	0.8146	52	1	1	2	0.178231	0.006262	234	0.0291921	0.6877	192	-0.249551	0.07153	53	-0.056519	0.4435	186	0.283473	0.5379	7	-0.22739	0.3642	18	-0.927634	0.007666	6	0.119148	0.04334	288	-0.0661473	0.4135	155	0.284533	0.0976	35	0.169488	0.3023	39	-0.502288
Nitrate_5m* (µmol/l)	0.350937	0.02268	42	0.0275064	0.8173	73	-0.119285	0.0768	221	-0.0311257	0.7787	84	0.872082	0.05385	5	-0.070077	0.2112	320	0.0499307	0.4209	262	-0.0271793	0.8194	73	0.133465	0.03644	246	-0.0267261	0.9456	9	-0.0797657	0.659	33	0.219578	0.6013	8	0.00251629	0.9602	395	-0.0732122	0.298	204	0.132188	0.3758	47	0.0613203	0.6925	44	0.215659
Nitrite_5m* (µmol/l)	0.295125	0.05777	42	0.105117	0.3761	73	-0.179481	0.007477	221	-0.136047	0.2172	84	0.872082	0.05385	5	-0.0629854	0.2613	320	0.00743365	0.9047	262	0.036594	0.7586	73	0.0595158	0.3526	246	-0.507796	0.1628	9	-0.0184333	0.9189	33	0.268373	0.5204	8	0.0585762	0.2454	395	0.0221497	0.7532	204	0.106028	0.4781	47	0.165755	0.2822	44	0.203843
O2 (µmol/kg)	0.0153204	0.9233	42	0.105734	0.3802	71	-0.381255	7.586e-09	215	-0.127093	0.2582	81	0.872082	0.05385	5	-0.0540573	0.342	311	0.137832	0.02776	255	-0.000229067	0.9985	68	0.215367	0.0008247	238	-0.126055	0.7466	9	-0.219881	0.2704	27	0.203597	0.6287	8	-0.0994359	0.05372	377	-0.0304352	0.6704	198	0.206926	0.1726	45	0.173272	0.2607	44	-0.695654
PAR (mol quanta/m**2/day)	-0.0694148	0.6788	38	-0.0634545	0.6072	68	0.0424345	0.5674	184	-0.250657	0.02789	77	0.564288	0.3217	5	-0.0547851	0.3611	280	0.127849	0.0589	219	0.0541276	0.6761	62	-0.145792	0.03607	207	-0.294128	0.4423	9	0.22529	0.24	29	-0.155691	0.7128	8	-0.0719758	0.1868	338	-0.263628	0.0006477	164	-0.230667	0.123	46	-0.115316	0.544	30	-0.0178891
PIC* (mol/m3)	0.309754	0.06209	37	0.00828162	0.9486	63	-0.247127	0.0006501	187	-0.0104827	0.9334	66	0.153897	0.8048	5	0.0501577	0.4197	261	-0.149919	0.02723	217	0.133689	0.3002	62	0.143717	0.03789	209	0.410391	0.4925	5	-0.103178	0.6314	24	-0.214286	0.6615	7	0.0697085	0.2045	333	-0.0410342	0.6008	165	0.059589	0.7078	42	0.190682	0.2386	40	0.227671
PO4 (µmol/l)	0.304474	0.06308	38	-0.0580065	0.6516	63	-0.0948225	0.1817	200	0.00213393	0.9854	76	0.974679	0.004818	5	0.00950612	0.8708	295	-0.149482	0.02161	236	-0.00493678	0.9696	62	0.187517	0.004677	226	-0.08593	0.8397	8	0.126632	0.5554	24	0.682647	0.06209	8	0.044444	0.4051	353	-0.0306024	0.6792	185	-0.161998	0.3245	39	0.0157754	0.923	40	0.589537
POC* (µg/kg)	0.112638	0.5008	38	0.17903	0.1411	69	-0.272339	0.0001081	197	-0.0682166	0.5747	70	0.0512989	0.9347	5	0.189918	0.001526	276	0.00993576	0.8814	228	-0.190368	0.12	68	0.0849945	0.2156	214	0.410391	0.4925	5	-0.0673855	0.7489	25	0.357143	0.4444	7	0.0791772	0.1416	346	-0.0758963	0.3224	172	0.346516	0.02283	43	0.206945	0.1942	41	-0.192645
Peridinin (mg/m**3)	0.262249	0.1223	36	0.203326	0.1293	57	-0.226443	0.004883	153	-0.0848429	0.5664	48	NA		1	0.0513733	0.4391	229	0.0701276	0.3363	190	-0.220924	0.09864	57	-0.00307132	0.9684	169	-0.316228	0.6838	4	-0.195469	0.3833	22	-0.2	0.9167	4	0.130097	0.02754	287	-0.0773705	0.337	156	0.110312	0.5346	34	0.0625065	0.7054	39	-0.343993
Prasinoxanthin (mg/m**3)	-0.248972	0.1431	36	0.213541	0.1107	57	-0.0660151	0.4175	153	-0.0813332	0.5826	48	NA		1	0.0579876	0.3824	229	0.175672	0.01534	190	0.218597	0.1023	57	0.134173	0.082	169	-0.948683	0.05132	4	-0.0810196	0.72	22	-0.774597	0.2254	4	0.126346	0.03238	287	0.0736969	0.3606	156	0.376588	0.02814	34	0.154075	0.349	39	-0.261403
Salinity (PSU)	-0.152799	0.334	42	0.0932196	0.4361	72	0.183036	0.00648	220	-0.0563017	0.611	84	-0.974679	0.004818	5	0.15732	0.004857	319	-0.066828	0.2821	261	-0.194009	0.1025	72	-0.140066	0.02838	245	0.00840366	0.9829	9	-0.131523	0.4884	30	-0.323359	0.4346	8	0.00690986	0.8917	391	0.0767271	0.2754	204	0.045055	0.7636	47	-0.0990832	0.5222	44	-0.176861
Si (µmol/l)	-0.0627258	0.7083	38	-0.0836253	0.5112	64	-0.0846305	0.2265	206	-0.150915	0.1932	76	-0.153897	0.8048	5	-0.100644	0.08078	302	-0.0238909	0.7115	242	0.0473006	0.7151	62	-0.0275422	0.6784	229	0.436436	0.2797	8	0.36241	0.08179	24	0.491027	0.2166	8	0.0596004	0.2594	360	0.0301062	0.6801	190	-0.0963877	0.5488	41	0.0753356	0.6354	42	0.604276
Temperature (°C)	-0.141612	0.371	42	-0.0816737	0.4952	72	0.38624	3.069e-09	220	0.129527	0.2403	84	-0.974679	0.004818	5	0.0682031	0.2245	319	-0.0368691	0.5532	261	0.0191516	0.8731	72	-0.229781	0.0002868	245	-0.378165	0.3156	9	0.0416157	0.8272	30	-0.395217	0.3325	8	-0.00253516	0.9601	391	-0.0656512	0.3509	204	-0.507403	0.0002724	47	-0.130536	0.3983	44	0.580694
Zeaxanthin (mg/m**3)	-0.138579	0.4202	36	0.0535914	0.6922	57	-0.016677	0.8379	153	-0.326255	0.02363	48	NA		1	0.0812781	0.2205	229	-0.0468909	0.5206	190	-0.12169	0.3672	57	-0.131425	0.08852	169	-0.948683	0.05132	4	-0.110828	0.6234	22	-0.8	0.3333	4	0.0750844	0.2047	287	-0.0554798	0.4915	156	0.124618	0.4826	34	-0.148625	0.3665	39	0.414556
pH (-)	-0.244054	0.3291	18	0.0316385	0.8947	20	-0.158555	0.1115	102	0.269431	0.1575	29	-0.948683	0.05132	4	0.0256796	0.7608	143	0.0554802	0.563	111	-0.346255	0.09742	24	0.110727	0.2728	100	NA		1	-0.173931	0.7417	6	NA		1	-0.15262	0.06497	147	-0.136253	0.2374	77	0.256142	0.4216	12	0.106458	0.6205	24	-0.710895
(b) metaT (0.22-3μm)	Actinobacteria			Alphaproteobacteria			Archaea			Betaproteobacteria			Chloroflexi			Chlorophyta			Gammaproteobacteria			Haptophyceae			Other_Cyanobacteria			Other_Proteobacteria			Others (unknown)			Pelagophyceae			Prochlorococcus			Synechococcus			Verrucomicrobiae
	coefficients (rho)	p-value	n	coefficients (rho)	p-value	n	coefficients (rho)	p-value	n	coefficients (rho)	p-value	n	coefficients (rho)	p-value	n	coefficients (rho)	p-value	n	coefficients (rho)	p-value	n	coefficients (rho)	p-value	n	coefficients (rho)	p-value	n	coefficients (rho)	p-value	n	coefficients (rho)	p-value	n	coefficients (rho)	p-value	n	coefficients (rho)	p-value	n	coefficients (rho)	p-value	n	coefficients (rho)	p-value	n
Alkalinity (µmol/kg)	0.0181336	0.8756	77	-0.0280723	0.7541	127	-0.51914	0.001655	34	-0.388771	0.01586	38	-0.405952	0.1187	16	0.0593447	0.6106	76	-0.335966	0.0001127	127	0.218339	0.1879	38	0.18072	0.08648	91	-0.185812	0.03573	128	-0.241214	0.00651	126	-0.5	1	3	-0.255831	0.04659	61	-0.180398	0.3679	27	-0.612335	7.579e-08	64
Alloxanthin (mg/m**3)	0.152631	0.1851	77	0.318391	0.0002643	127	-0.436559	0.009843	34	-0.390832	0.01526	38	-0.382631	0.1435	16	-0.0869157	0.4553	76	-0.463181	4.174e-08	127	0.0762019	0.6493	38	0.225663	0.0315	91	0.130615	0.1417	128	-0.294188	0.0008268	126	-1	0.3333	3	0.0914887	0.4832	61	0.107949	0.592	27	-0.557287	1.726e-06	64
Ammonium_5m* (µmol/l)	-0.208469	0.04376	94	-0.246243	0.001168	171	-0.212432	0.1267	53	-0.132541	0.3692	48	-0.0091617	0.9638	27	-0.034744	0.7288	102	-0.0124853	0.8712	171	-0.305472	0.02765	52	0.218923	0.01822	116	-0.398495	6.162e-08	172	0.019611	0.8002	169	0.144943	0.7841	6	-0.0901051	0.4208	82	-0.425694	0.006896	39	-0.165335	0.1173	91
CO2 (µmol/kg)	-0.146956	0.4915	24	-0.273019	0.06665	46	0.828571	0.05833	6	0.0952381	0.8401	8	NA		1	-0.141539	0.4981	25	-0.404502	0.005623	46	-0.190476	0.6646	8	0.326311	0.03545	42	-0.371076	0.01154	46	-0.444269	0.00245	45			0	0.182759	0.3411	29	-0.339286	0.216	15	0.0792308	0.7058	25
CO3 (µmol/kg)	-0.0349838	0.7626	77	0.0955343	0.2853	127	-0.700637	3.954e-06	34	-0.266796	0.1054	38	-0.204205	0.4481	16	0.181302	0.117	76	-0.000537287	0.9952	127	-0.0807375	0.6299	38	0.21471	0.04097	91	-0.342648	7.522e-05	128	0.120425	0.1792	126	-0.5	1	3	-0.0558207	0.6692	61	0.415509	0.03113	27	-0.463724	0.0001138	64
Carbon Total (µmol/kg)	0.0212604	0.8544	77	0.174407	0.04987	127	-0.490437	0.003233	34	-0.258619	0.1169	38	-0.27332	0.3057	16	-0.109352	0.347	76	-0.675027	2.2e-16	127	0.236897	0.1518	38	0.165302	0.1174	91	-0.0484946	0.5867	128	-0.479716	1.32e-08	126	-0.5	1	3	-0.0673789	0.6059	61	0.053427	0.7913	27	-0.768829	1.185e-13	64
Chlorophyll_A (mg/m**3)	-0.0323203	0.7571	94	-0.12471	0.1062	169	-0.537126	3.373e-05	53	-0.250672	0.08571	48	-0.486412	0.01009	27	-0.043353	0.6653	102	-0.582916	2.2e-16	169	0.0538718	0.7037	52	0.341928	0.0001965	114	-0.340554	5.517e-06	170	-0.520578	5.55e-13	167	-0.257143	0.6583	6	-0.104366	0.3569	80	-0.202364	0.2231	38	-0.623718	3.998e-11	91
DCM (m)	-0.0201787	0.8486	92	0.0307709	0.6939	166	0.2674	0.06047	50	0.245251	0.0966	47	-0.050404	0.8109	25	0.221198	0.02779	99	0.449616	1.226e-09	166	-0.0491681	0.7292	52	-0.334652	0.0002567	115	0.123028	0.1132	167	0.308186	5.953e-05	164	0.257143	0.6583	6	0.076841	0.4953	81	0.305005	0.0626	38	0.4117	7.441e-05	87
Depth (m)	-0.0251475	0.8099	94	-0.280927	0.0001977	171	0.698892	5.889e-09	53	0.151977	0.3025	48	0.224801	0.2596	27	0.343218	0.0004132	102	0.330629	1.002e-05	171	0.0621181	0.6618	52	0.214362	0.02085	116	0.219974	0.003738	172	0.274168	0.0003096	169	-0.27323	0.6004	6	0.165706	0.1368	82	0.448607	0.004178	39	0.379605	0.0002064	91
Depth_max_O2 (m)	0.143196	0.1709	93	0.122598	0.1123	169	0.0870217	0.5355	53	0.208287	0.16	47	-0.133581	0.5065	27	0.264815	0.007151	102	0.253207	0.0008951	169	-0.105457	0.4568	52	-0.211247	0.02344	115	0.223875	0.003338	170	0.215743	0.005108	167	0.550782	0.2574	6	0.125491	0.2643	81	0.298013	0.06918	38	0.360622	0.0004801	90
Depth_min_O2 (m)	0.0431072	0.6816	93	0.0294085	0.7043	169	-0.0381398	0.7863	53	0.0167683	0.9109	47	0.0262515	0.897	27	0.0172581	0.8633	102	0.158084	0.0401	169	-0.225486	0.108	52	0.0794263	0.3988	115	0.0396987	0.6073	170	0.183744	0.01746	167	0.2	0.7139	6	0.099393	0.3773	81	0.199705	0.2293	38	0.165489	0.119	90
Depth_nitracline (m)	0.148343	0.1781	84	0.198822	0.01729	143	0.245343	0.1003	46	-0.00853625	0.9594	38	-0.491248	0.01264	25	0.121264	0.2718	84	0.328329	6.246e-05	143	-0.377044	0.01269	43	0.0290768	0.7717	102	0.265567	0.001295	144	0.317029	0.000121	142	-0.0857143	0.9194	6	0.166231	0.1599	73	0.409612	0.02458	30	0.222585	0.04865	79
Fucoxanthin (mg/m**3)	0.0212604	0.8544	77	0.174407	0.04987	127	-0.490437	0.003233	34	-0.258619	0.1169	38	-0.27332	0.3057	16	-0.109352	0.347	76	-0.675027	2.2e-16	127	0.236897	0.1518	38	0.165302	0.1174	91	-0.0484946	0.5867	128	-0.479716	1.32e-08	126	-0.5	1	3	-0.0673789	0.6059	61	0.053427	0.7913	27	-0.768829	1.185e-13	64
HCO3 (µmol/kg)	-0.0505781	0.6622	77	-0.0346109	0.6993	127	-0.0564467	0.7512	34	-0.105413	0.5288	38	0.00337965	0.9901	16	-0.26758	0.01945	76	-0.558826	8.632e-12	127	0.216592	0.1915	38	0.135719	0.1996	91	0.183011	0.03867	128	-0.403667	2.772e-06	126	-0.5	1	3	0.0851396	0.5141	61	-0.161957	0.4196	27	-0.339051	0.006132	64
Iron_5m* (µmol/l)	-0.067264	0.5195	94	0.341945	4.707e-06	171	0.101055	0.4715	53	-0.0152576	0.918	48	0.293785	0.1369	27	0.102637	0.3046	102	0.0501646	0.5147	171	0.378744	0.005627	52	-0.38137	2.402e-05	116	0.40924	2.489e-08	172	0.162744	0.03451	169	0.20292	0.6998	6	0.346466	0.00143	82	0.347338	0.03027	39	-0.00947731	0.929	91
Latitude (-)	0.196128	0.05828	94	0.255111	0.0007866	171	0.0330592	0.8138	53	-0.0758793	0.6072	48	0.194139	0.3304	27	-0.0413286	0.6796	102	-0.165476	0.03065	171	0.312473	0.02452	52	0.0379272	0.6856	116	0.414138	2.227e-08	172	-0.130267	0.09138	169	-0.0285714	1	6	0.0605239	0.5884	82	0.430769	0.006608	39	-0.262494	0.01215	91
Longitude (-)	-0.132811	0.2016	94	0.279575	0.0002129	171	0.0287857	0.8375	53	-0.204624	0.1626	48	0.015873	0.9381	27	0.0168334	0.8664	102	-0.152341	0.04669	171	0.301631	0.03017	52	-0.318576	0.0004916	116	0.251086	0.0008927	172	-0.0707548	0.3606	169	-0.0857143	0.9194	6	0.137123	0.2188	82	0.0997976	0.5442	39	-0.0193024	0.8557	91
Lutein (mg/m**3)	-0.0163341	0.8879	77	-0.178833	0.04426	127	-0.279296	0.1097	34	-0.375611	0.02013	38	-0.513427	0.04194	16	-0.0332472	0.7756	76	-0.323814	0.0002043	127	0.174954	0.2934	38	0.372401	0.0002779	91	-0.4136	1.219e-06	128	-0.388262	7.045e-06	126	-0.866025	0.3333	3	-0.405214	0.001197	61	-0.401855	0.03773	27	-0.452419	0.0001745	64
NO2 (µmol/l)	-0.0852739	0.4434	83	-0.461632	3.112e-09	149	-0.365846	0.01866	41	0.00279424	0.9858	43	-0.145678	0.5518	19	-0.0586926	0.5827	90	-0.202669	0.01318	149	-0.259184	0.07233	49	0.4176	8.439e-06	106	-0.381983	1.412e-06	150	-0.278833	0.0005998	148	-0.257143	0.6583	6	-0.148332	0.2041	75	0.0206359	0.9078	34	-0.357624	0.001307	78
NO3 (µmol/l)	-0.0401237	0.7154	85	-0.466476	2.602e-09	147	0.72434	5.906e-09	48	0.0085453	0.9588	39	0.0107692	0.9604	25	-0.214806	0.04702	86	-0.0725963	0.3822	147	0.127924	0.4079	44	0.39135	3.659e-05	105	-0.0504698	0.5424	148	-0.212843	0.0099	146	0.257143	0.6583	6	-0.154631	0.1853	75	-0.122045	0.5206	30	0.15237	0.1745	81
NO3_NO2 (µmol/l)	-0.134931	0.2327	80	-0.514182	3.176e-11	146	0.48173	0.001648	40	-0.0646355	0.6805	43	-0.0691434	0.7859	18	-0.184361	0.08371	89	-0.210817	0.01064	146	-0.0346939	0.8125	49	0.494079	1.134e-07	103	-0.222631	0.006722	147	-0.365831	6.042e-06	145	0.257143	0.6583	6	-0.143991	0.221	74	-0.0857501	0.6352	33	-0.148597	0.2002	76
NPP_C* (mg/m**2/day)	-0.00296491	0.9846	45	-0.290693	0.01033	77	-0.341353	0.141	20	-0.417514	0.05319	22	0.482517	0.1154	12	-0.192317	0.2224	42	-0.237452	0.03632	78	-0.0515022	0.8444	17	0.391105	0.001276	65	-0.308639	0.005973	78	-0.121192	0.2905	78	-0.5	1	3	-0.128719	0.3885	47	-0.515984	0.01987	20	-0.467893	0.0006988	49
Nitrate_5m* (µmol/l)	0.0562087	0.5905	94	-0.332078	9.113e-06	171	-0.0214529	0.8788	53	-0.0698811	0.637	48	0.108108	0.5914	27	-0.193422	0.05144	102	-0.492065	8.195e-12	171	0.185401	0.1882	52	0.479244	5.256e-08	116	-0.22275	0.003314	172	-0.551918	7.384e-15	169	0.260897	0.6175	6	-0.275475	0.01225	82	-0.274651	0.09063	39	-0.343987	0.0008421	91
Nitrite_5m* (µmol/l)	-0.089996	0.3883	94	-0.217398	0.004287	171	0.0469383	0.7386	53	0.110713	0.4538	48	0.0348145	0.8631	27	-0.039528	0.6933	102	-0.136213	0.07566	171	-0.139371	0.3244	52	0.327716	0.0003293	116	-0.128884	0.09199	172	-0.112533	0.1452	169	-0.492805	0.3206	6	-0.165102	0.1383	82	0.0300668	0.8558	39	-0.195902	0.06274	91
O2 (µmol/kg)	0.0792691	0.4476	94	0.173779	0.02343	170	-0.318342	0.02017	53	-0.0759878	0.6067	48	0.0567766	0.7781	27	-0.108007	0.2799	102	-0.656544	2.2e-16	170	0.300862	0.03061	52	0.0638879	0.4976	115	0.154858	0.04314	171	-0.475391	7.437e-11	168	0.0285714	1	6	0.0990746	0.3789	81	0.245432	0.1372	38	-0.346394	0.0007697	91
PAR (mol quanta/m**2/day)	-0.005409	0.9646	70	0.303497	0.0004253	131	-0.780126	1.65e-10	46	-0.0843601	0.6247	36	-0.445432	0.02565	25	-0.292328	0.008507	80	-0.132371	0.1318	131	-0.199384	0.2358	37	-0.284206	0.006329	91	-0.275753	0.001373	132	-0.0746185	0.4007	129	1	1	2	-0.0817703	0.5098	67	-0.503666	0.003691	32	-0.151554	0.1883	77
PIC* (mol/m3)	0.0495415	0.6998	63	0.0920002	0.3197	119	-0.313063	0.07182	34	-0.370321	0.0346	33	-0.147368	0.5338	20	-0.160745	0.1904	68	-0.460759	1.343e-07	119	-0.172581	0.3517	31	-0.0135821	0.8989	90	-0.191311	0.03634	120	-0.372882	2.962e-05	119	0.4	0.75	4	-0.0903456	0.5	58	-0.46538	0.004624	36	-0.174195	0.1831	60
PO4 (µmol/l)	-0.221684	0.04533	82	-0.586528	4.771e-15	148	0.462145	0.002681	40	0.114547	0.4645	43	0.0535323	0.8277	19	-0.235885	0.02521	90	-0.190877	0.02013	148	-0.0207658	0.8874	49	0.468002	4.801e-07	105	-0.2994	0.0002078	149	-0.370772	3.785e-06	147	0.257143	0.6583	6	-0.286797	0.01261	75	-0.423136	0.01582	32	0.0520573	0.653	77
POC* (µg/kg)	0.0267025	0.8289	68	-0.0880823	0.3209	129	-0.224277	0.1815	37	-0.371323	0.03409	33	0.403896	0.07051	21	-0.333701	0.003667	74	-0.401388	2.425e-06	129	-0.0258065	0.8906	31	0.260827	0.009487	98	-0.111006	0.2086	130	-0.322722	0.0001914	129	0.8	0.3333	4	0.0359968	0.7724	67	-0.49601	0.002365	36	-0.478752	3.631e-05	68
Peridinin (mg/m**3)	-0.154612	0.1794	77	0.0542048	0.545	127	-0.685223	7.785e-06	34	-0.296164	0.07101	38	-0.267037	0.3174	16	0.0626073	0.5911	76	-0.136996	0.1246	127	-0.0406945	0.8083	38	0.216246	0.03952	91	-0.444295	1.492e-07	128	-0.0344151	0.702	126	-0.5	1	3	-0.233355	0.07031	61	-0.134718	0.5029	27	-0.475233	7.243e-05	64
Prasinoxanthin (mg/m**3)	0.0115707	0.9204	77	0.157443	0.0771	127	-0.512446	0.001945	34	-0.27117	0.0996	38	-0.351484	0.1819	16	0.0188878	0.8713	76	-0.474973	1.68e-08	127	0.15829	0.3425	38	0.0931066	0.38	91	-0.029695	0.7393	128	-0.227765	0.01032	126	-0.5	1	3	0.0988065	0.4487	61	-0.0360293	0.8584	27	-0.60526	1.171e-07	64
Salinity (PSU)	0.00758591	0.9422	94	0.187997	0.01409	170	-0.0666035	0.6356	53	-0.11865	0.4207	48	0.0830281	0.6796	27	0.111128	0.2662	102	0.528122	1.35e-13	170	-0.191838	0.1726	52	-0.252092	0.00657	115	0.11048	0.1503	171	0.513724	1.068e-12	168	-0.0857143	0.9194	6	0.337378	0.00207	81	0.30255	0.06523	38	0.0823064	0.438	91
Si (µmol/l)	-0.348485	0.001335	82	-0.390343	9.369e-07	148	0.509686	0.0007813	40	0.195851	0.2131	42	0.0526316	0.837	18	-0.173248	0.1025	90	0.00690022	0.9337	148	0.0907143	0.5342	49	0.0682675	0.4868	106	-0.204107	0.01253	149	-0.20718	0.01181	147	-0.0285714	1	6	-0.240851	0.0361	76	-0.252005	0.1567	33	0.0127848	0.9115	78
Temperature (°C)	-0.133888	0.1983	94	0.0614396	0.4261	170	-0.464612	0.000457	53	-0.0798958	0.5883	48	-0.108669	0.5881	27	0.0584731	0.5594	102	0.483721	2.355e-11	170	-0.338427	0.01452	52	-0.362113	6.99e-05	115	-0.334976	7.523e-06	171	0.379289	3.974e-07	168	0.371429	0.4972	6	-0.147923	0.1875	81	-0.401247	0.01308	38	0.0475396	0.6545	91
Zeaxanthin (mg/m**3)	-0.0820029	0.4783	77	0.170679	0.05504	127	-0.640687	4.472e-05	34	-0.382969	0.01764	38	-0.306522	0.2482	16	0.0318398	0.7848	76	0.147886	0.09707	127	0.0739728	0.6589	38	-0.311198	0.002677	91	-0.355686	3.785e-05	128	0.26195	0.003047	126	-1	0.3333	3	-0.136543	0.294	61	-0.395665	0.04106	27	-0.206728	0.1012	64
pH (-)	0.067507	0.6991	35	-0.00254416	0.9843	63	-0.15	0.7081	9	-0.11579	0.6259	20	1	1	2	0.0951219	0.5581	40	0.134094	0.298	62	0	1	21	-0.0180409	0.9074	44	-0.109879	0.3904	63	0.34569	0.006611	61			0	0.0600985	0.7562	29	0.657143	0.009527	15	0.0344828	0.8564	30
(c) metaG (0.8-2000μm)	Actinobacteria			Alphaproteobacteria			Bacillariophyta			Betaproteobacteria			Chlorophyta			Cryptophyta			Dinophyceae			Fungi			Gammaproteobacteria			Haptophyceae			Metazoa			Other_Cyanobacteria			Other_Proteobacteria			Other_Stramenopiles			Others (unknown)			Pelagophyceae			Prochlorococcus
	coefficients (rho)	p-value	n	coefficients (rho)	p-value	n	coefficients (rho)	p-value	n	coefficients (rho)	p-value	n	coefficients (rho)	p-value	n	coefficients (rho)	p-value	n	coefficients (rho)	p-value	n	coefficients (rho)	p-value	n	coefficients (rho)	p-value	n	coefficients (rho)	p-value	n	coefficients (rho)	p-value	n	coefficients (rho)	p-value	n	coefficients (rho)	p-value	n	coefficients (rho)	p-value	n	coefficients (rho)	p-value	n	coefficients (rho)	p-value	n	coefficients (rho)
Alkalinity (µmol/kg)	0.077546	0.425	108	-0.18605	0.007715	204	0.0784996	0.4646	89	-0.242227	0.3489	17	0.19063	0.08054	85	-0.8	0.3333	4	-0.0330798	0.768	82	-0.161694	0.1195	94	-0.109517	0.07912	258	-0.0151755	0.8278	208	NA	NA	2	0.231487	0.1743	36	-0.170756	0.1545	71	-0.65955	0.07518	8	0.0987544	0.08459	306	0.207815	0.005787	175	0.0527626
Alloxanthin (mg/m**3)	0.0122319	0.9	108	-0.17989	0.01004	204	0.227918	0.0317	89	0.18609	0.4745	17	0.183609	0.09256	85	-0.8	0.3333	4	-0.0424938	0.7046	82	-0.0419	0.6884	94	-0.146179	0.01881	258	-0.0114626	0.8695	208	NA	NA	2	0.254081	0.1348	36	0.0104689	0.931	71	-0.732589	0.03873	8	-0.0454558	0.4282	306	-0.0107655	0.8876	175	0.0155568
Ammonium_5m* (µmol/l)	-0.0962225	0.2479	146	0.191973	0.001528	270	0.184598	0.0252	147	0.0424932	0.8511	22	-0.0340115	0.6932	137	0.13254	0.7544	8	-0.130014	0.1661	115	-0.151644	0.0875	128	0.0102618	0.8498	343	0.125377	0.03163	294	-0.866025	0.3333	3	0.0238811	0.8324	81	-0.225339	0.0169	112	-0.30524	0.3614	11	0.140177	0.004041	419	0.086482	0.1903	231	0.0176189
CO2 (µmol/kg)	-0.23197	0.07204	61	-0.0211305	0.8258	111	0.0946609	0.4257	73	0.236403	0.6098	7	-0.135067	0.3497	50	0.153897	0.8048	5	0.139117	0.3253	52	-0.260086	0.05515	55	0.00753641	0.9309	135	0.112559	0.2133	124			0	0.243469	0.1793	32	-0.294172	0.09127	34	1	1	2	0.0352396	0.6522	166	0.0692061	0.4917	101	-0.014631
CO3 (µmol/kg)	0.068282	0.4826	108	-0.243219	0.0004561	204	-0.0720426	0.5023	89	-0.0541209	0.8366	17	0.175397	0.1084	85	0.4	0.75	4	-0.120635	0.2803	82	-0.0751247	0.4718	94	-0.148076	0.01731	258	0.0287048	0.6806	208	NA	NA	2	0.145451	0.3973	36	-0.160472	0.1813	71	-0.690476	0.06939	8	-0.0398543	0.4873	306	0.221086	0.00328	175	0.263196
Carbon Total (µmol/kg)	-0.0814458	0.4021	108	-0.197124	0.004714	204	0.15419	0.1491	89	0.0564418	0.8296	17	0.20261	0.06294	85	0.4	0.75	4	-0.123511	0.2689	82	-0.157215	0.1302	94	-0.175588	0.004674	258	0.0597708	0.3911	208	NA	NA	2	0.0529617	0.759	36	-0.12537	0.2975	71	-0.619048	0.115	8	0.053491	0.3511	306	0.177162	0.01901	175	0.066181
Chlorophyll_A (mg/m**3)	-0.111332	0.181	146	-0.102264	0.09416	269	0.18864	0.02213	147	-0.416668	0.06025	21	0.0535829	0.5356	136	0.179644	0.6703	8	-0.0870763	0.3548	115	-0.3263	0.0001707	128	-0.0792034	0.1456	339	0.147717	0.01135	293	0.866025	0.3333	3	0.306748	0.005649	80	-0.157055	0.1029	109	-0.350798	0.2902	11	0.0512731	0.2974	415	0.120428	0.06829	230	0.0909723
DCM (m)	-0.0210261	0.8032	143	0.125752	0.0408	265	0.132754	0.1114	145	0.674253	0.0008026	21	0.143189	0.1014	132	-0.0598813	0.888	8	0.0862309	0.3638	113	0.308432	0.0004662	125	0.0780655	0.154	335	0.0148259	0.8015	290	1	0.3333	3	-0.0434213	0.7058	78	0.121876	0.2133	106	0.297874	0.4032	10	-0.0891067	0.07149	410	-0.101639	0.1276	226	0.0719888
Depth (m)	0.0501828	0.5475	146	0.143604	0.01823	270	-0.14201	0.0862	147	-0.0295938	0.896	22	0.178387	0.03702	137	-0.206197	0.6242	8	-0.106983	0.2551	115	0.22563	0.01044	128	0.106111	0.04958	343	0.0474463	0.4176	294	-0.866025	0.3333	3	0.0869785	0.4401	81	0.00953183	0.9205	112	-0.202343	0.5507	11	-0.0108316	0.825	419	0.149167	0.02336	231	0.279875
Depth_max_O2 (m)	-0.130091	0.1202	144	0.0630955	0.3108	260	0.0690327	0.4126	143	0.259723	0.2688	20	0.27217	0.001965	127	-0.724267	0.04217	8	0.107383	0.262	111	0.0509638	0.5709	126	0.0516595	0.3547	323	0.0821502	0.1681	283	1	0.3333	3	-0.0826293	0.484	74	-0.064439	0.5284	98	0.514979	0.1915	8	-0.0718368	0.1521	399	-0.00676157	0.9204	221	0.131433
Depth_min_O2 (m)	0.166795	0.0457	144	-0.0253541	0.6841	260	-0.216633	0.009356	143	0.080542	0.7357	20	0.0180442	0.8404	127	0.275454	0.5091	8	0.148245	0.1205	111	-0.152867	0.08747	126	0.078218	0.1608	323	0.065633	0.2711	283	-1	0.3333	3	-0.0894149	0.4487	74	0.0952946	0.3506	98	-0.190476	0.6646	8	0.042649	0.3955	399	0.117388	0.08164	221	0.0339847
Depth_nitracline (m)	0.135848	0.1148	136	-0.0908495	0.1716	228	-0.262918	0.003303	123	0.571321	0.008504	20	-0.0685728	0.4725	112	-0.872082	0.05385	5	0.107736	0.3013	94	-0.0337411	0.7133	121	-0.0208163	0.7316	274	-0.0741845	0.2454	247			0	-0.244138	0.06476	58	0.00807031	0.9471	70	0.3	0.6833	5	-0.0738889	0.1747	339	-0.0679747	0.3451	195	-0.019835
Fucoxanthin (mg/m**3)	-0.0814458	0.4021	108	-0.197124	0.004714	204	0.15419	0.1491	89	0.0564418	0.8296	17	0.20261	0.06294	85	0.4	0.75	4	-0.123511	0.2689	82	-0.157215	0.1302	94	-0.175588	0.004674	258	0.0597708	0.3911	208	NA	NA	2	0.0529617	0.759	36	-0.12537	0.2975	71	-0.619048	0.115	8	0.053491	0.3511	306	0.177162	0.01901	175	0.066181
HCO3 (µmol/kg)	-0.219069	0.02273	108	-0.0595728	0.3973	204	0.253972	0.01632	89	-0.0831416	0.7511	17	0.234116	0.03104	85	-0.4	0.75	4	-0.00199868	0.9858	82	-0.248794	0.0156	94	-0.0479478	0.4432	258	0.0324366	0.6419	208	NA	NA	2	-0.0248523	0.8856	36	0.0126624	0.9165	71	-0.412393	0.31	8	0.0343303	0.5497	306	0.0548317	0.4711	175	0.0185661
Iron_5m* (µmol/l)	-0.12871	0.1216	146	-0.161268	0.007931	270	-0.168365	0.0415	147	-0.00849863	0.9701	22	0.173597	0.04249	137	-0.108442	0.7983	8	-0.160648	0.08633	115	-0.11008	0.2161	128	-0.0212275	0.6952	343	-0.0640015	0.274	294	-0.866025	0.3333	3	-0.212033	0.05739	81	0.0856869	0.369	112	0.505696	0.1125	11	0.0272651	0.5778	419	0.0390989	0.5543	231	0.0064171
Latitude (-)	0.483359	6.424e-10	146	-0.169013	0.005364	270	-0.384319	1.542e-06	147	0.101724	0.6524	22	0.0311754	0.7176	137	-0.443122	0.2715	8	-0.0580871	0.5375	115	-0.0582832	0.5134	128	-0.0541826	0.317	343	-0.194096	0.0008206	294	1	0.3333	3	-0.0962685	0.3926	81	-0.0552321	0.563	112	0.0545455	0.8815	11	0.116395	0.01715	419	0.147795	0.02467	231	-0.0123619
Longitude (-)	-0.463465	3.84e-09	146	-0.053283	0.3832	270	-0.0654935	0.4306	147	-0.241876	0.2782	22	0.14103	0.1002	137	-0.395217	0.3325	8	0.0813582	0.3874	115	-0.242458	0.005825	128	0.0539589	0.3191	343	0.0362763	0.5355	294	0.5	1	3	-0.106433	0.3443	81	0.0663462	0.487	112	0.354546	0.2861	11	0.049749	0.3097	419	0.0155248	0.8144	231	0.0371161
Lutein (mg/m**3)	0.122464	0.2067	108	-0.0727259	0.3013	204	-0.0203735	0.8497	89	-0.345694	0.1741	17	-0.128846	0.2399	85	-0.4	0.75	4	-0.052104	0.642	82	-0.133625	0.1992	94	-0.179444	0.00383	258	-0.0748046	0.2829	208	NA	NA	2	0.137121	0.4252	36	-0.13415	0.2647	71	-0.57735	0.134	8	0.108065	0.059	306	0.0845943	0.2657	175	-0.184719
NO2 (µmol/l)	-0.0121832	0.8856	142	-0.028525	0.6484	258	-0.181838	0.03412	136	-0.335971	0.1475	20	0.0204233	0.8204	126	-0.371264	0.3652	8	-0.0189659	0.8441	110	-0.227976	0.01191	121	-0.146825	0.009063	315	0.0801958	0.1832	277	-0.866025	0.3333	3	-0.103317	0.3878	72	-0.227127	0.02104	103	-0.0273349	0.9364	11	0.0101751	0.8416	388	0.205094	0.002453	216	0.0826068
NO3 (µmol/l)	-0.117524	0.1621	143	0.021325	0.7419	241	0.26397	0.002505	129	-0.247191	0.2934	20	-0.235504	0.009313	121	0.637748	0.1731	6	0.0620192	0.5358	102	-0.0251691	0.7805	125	0.029176	0.6195	292	0.155302	0.01216	260			0	-0.0102609	0.9369	62	0.0138951	0.9052	76	-0.270449	0.6042	6	-0.0192055	0.7165	360	-0.045037	0.5173	209	-0.041504
NO3_NO2 (µmol/l)	-0.0900377	0.2918	139	0.075908	0.2308	251	0.190937	0.02711	134	-0.612921	0.006839	18	-0.175569	0.05308	122	0.203597	0.6287	8	0.057369	0.5535	109	-0.0023305	0.98	118	0.0198678	0.7284	308	0.1574	0.009857	268	-0.866025	0.3333	3	-0.0464792	0.7066	68	-0.103291	0.309	99	0.0818182	0.8177	11	-0.00696782	0.893	375	0.0488439	0.4804	211	-0.0108829
NPP_C* (mg/m**2/day)	0.107171	0.2861	101	-0.125989	0.08163	192	-0.209735	0.03437	102	-0.251037	0.4081	13	0.0401844	0.7037	92	0.1	0.95	5	0.120541	0.2747	84	-0.337117	0.001714	84	-0.117034	0.06743	245	-0.0678008	0.3202	217	NA		1	0.0202614	0.8949	45	-0.176691	0.1495	68	-0.198206	0.6701	7	0.0832601	0.1476	304	0.111077	0.1457	173	-0.196222
Nitrate_5m* (µmol/l)	-0.0559004	0.5028	146	0.0787043	0.1973	270	0.223459	0.006515	147	-0.0651562	0.7733	22	-0.235083	0.005688	137	0.156638	0.7111	8	0.060472	0.5209	115	0.0297871	0.7386	128	-0.0998278	0.06479	343	0.134328	0.02123	294	0.866025	0.3333	3	0.124544	0.268	81	-0.0997402	0.2954	112	-0.077449	0.8209	11	-0.0436665	0.3726	419	-0.0314853	0.634	231	-0.089978
Nitrite_5m* (µmol/l)	-0.0187646	0.8221	146	0.0513011	0.4011	270	0.192743	0.01934	147	-0.135411	0.5479	22	-0.17413	0.04185	137	0.108442	0.7983	8	0.165566	0.07701	115	-0.0333481	0.7086	128	-0.0118259	0.8273	343	0.161162	0.005611	294	0.866025	0.3333	3	0.0258278	0.819	81	-0.11116	0.2433	112	0.159454	0.6396	11	0.0164255	0.7374	419	-4.72321e-05	0.9994	231	-0.0479161
O2 (µmol/kg)	-0.207956	0.01207	145	-0.160616	0.009342	261	0.218062	0.008888	143	0.156627	0.5096	20	-0.0848889	0.3407	128	0.0598813	0.888	8	0.0548688	0.5673	111	-0.135176	0.1313	126	-0.213625	0.0001065	324	0.249436	2.187e-05	283	0.866025	0.3333	3	0.0980164	0.4061	74	-0.215813	0.03192	99	-0.283333	0.463	9	-0.0765905	0.1262	400	0.0606756	0.3682	222	0.176831
PAR (mol quanta/m**2/day)	-0.101042	0.2661	123	0.0443151	0.5065	227	0.0245156	0.7844	127	0.0602183	0.8009	20	-0.226379	0.01253	121	0.491027	0.2166	8	0.0952949	0.3609	94	-0.12525	0.2097	102	0.0349799	0.5496	295	-0.0251286	0.6943	247	0.866025	0.3333	3	-0.152686	0.182	78	0.0568463	0.5782	98	0.154546	0.6535	11	0.0573218	0.2787	359	-0.135989	0.06277	188	-0.25368
PIC* (mol/m3)	-0.159579	0.07667	124	0.105319	0.1185	221	0.0223574	0.8061	123	-0.203447	0.3638	22	-0.0329684	0.7324	110	0.753702	0.08352	6	0.0362087	0.7262	96	-0.0468499	0.6418	101	0.0335213	0.5744	283	0.165994	0.008817	248	-1	1	2	0.117861	0.3698	60	-0.090007	0.4272	80	-0.678571	0.1095	7	0.116703	0.02974	347	0.119527	0.1023	188	0.126423
PO4 (µmol/l)	-0.196427	0.02047	139	0.199513	0.001423	253	0.351461	3.352e-05	133	-0.384008	0.1046	19	-0.197711	0.02904	122	0.0598813	0.888	8	2.85856e-05	0.9998	108	0.0141996	0.8792	117	0.0524695	0.3596	307	0.230728	0.0001268	271	0.866025	0.3333	3	0.143734	0.2387	69	-0.107605	0.2891	99	-0.3	0.3711	11	0.015324	0.7665	378	0.0195508	0.7772	212	-0.0178859
POC* (µg/kg)	-0.0711775	0.4265	127	-0.0837781	0.2056	230	0.109726	0.2176	128	-0.306301	0.1656	22	-0.0620404	0.5139	113	0.811679	0.04986	6	-0.0198619	0.8461	98	-0.357167	0.0001977	104	-0.108374	0.06214	297	0.053735	0.3928	255	-1	1	2	0.214233	0.09452	62	-0.0753975	0.5035	81	0.107143	0.8397	7	0.0895094	0.08814	364	0.0671082	0.3525	194	-0.180941
Peridinin (mg/m**3)	0.0451153	0.6429	108	-0.124481	0.07608	204	-0.114491	0.2854	89	-0.174771	0.5023	17	0.141868	0.1953	85	-0.4	0.75	4	0.0162657	0.8847	82	-0.328177	0.001242	94	-0.097123	0.1197	258	0.0418114	0.5487	208	NA	NA	2	0.100905	0.5582	36	-0.187323	0.1178	71	-0.404762	0.3268	8	0.0991399	0.08338	306	0.233526	0.001869	175	0.131289
Prasinoxanthin (mg/m**3)	-0.124763	0.1983	108	-0.161503	0.02101	204	0.113252	0.2906	89	-0.156532	0.5485	17	0.355658	0.0008366	85	-0.8	0.3333	4	-0.00618876	0.956	82	-0.101057	0.3325	94	-0.0990421	0.1125	258	0.0159561	0.8191	208	NA	NA	2	0.282208	0.0954	36	-0.0935134	0.4379	71	-0.845594	0.00817	8	0.0464997	0.4176	306	0.120515	0.1121	175	0.139149
Salinity (PSU)	0.107949	0.1947	146	-0.209487	0.0005436	269	-0.325182	5.851e-05	147	-0.230169	0.3155	21	0.139451	0.1054	136	-0.227549	0.5878	8	0.0558421	0.5533	115	-0.181493	0.04034	128	-0.062811	0.2488	339	-0.213029	0.0002396	293	-0.866025	0.3333	3	-0.219214	0.05074	80	0.0904202	0.3498	109	0.463636	0.1543	11	-0.00185591	0.9699	415	0.0427234	0.5191	230	-0.0333683
Si (µmol/l)	-0.0759249	0.3709	141	0.130981	0.03585	257	0.147997	0.08553	136	-0.0496989	0.8352	20	-0.0623087	0.4882	126	-0.347312	0.3993	8	0.0448642	0.6401	111	0.0128461	0.8888	121	0.106643	0.05908	314	0.161252	0.007161	277	NA		1	0.0424998	0.723	72	-0.0379997	0.7074	100	-0.0909091	0.7966	11	0.0077577	0.8792	386	0.0504256	0.461	216	0.00132279
Temperature (°C)	0.0849645	0.3079	146	0.0112141	0.8547	269	-0.215786	0.008667	147	-0.13264	0.5665	21	0.0229745	0.7906	136	-0.155691	0.7128	8	0.0194137	0.8368	115	-0.228423	0.009505	128	0.0579542	0.2873	339	-0.262784	5.133e-06	293	0.866025	0.3333	3	-0.167216	0.1382	80	0.0256231	0.7914	109	0.363636	0.2732	11	0.0596411	0.2254	415	-0.0829221	0.2102	230	-0.289822
Zeaxanthin (mg/m**3)	-0.00119108	0.9902	108	-0.124388	0.0763	204	-0.214443	0.04359	89	-0.218405	0.3997	17	-0.0717068	0.5143	85	0.4	0.75	4	-0.00502917	0.9642	82	-0.213043	0.03924	94	-0.0608147	0.3306	258	-0.0627434	0.3679	208	NA	NA	2	0.105148	0.5416	36	-0.108184	0.3692	71	-0.595238	0.1323	8	0.157954	0.00562	306	0.0461296	0.5444	175	-0.109795
pH (-)	-0.0111117	0.9323	61	-0.00819061	0.932	111	0.0295873	0.8038	73	-0.563729	0.1875	7	0.327045	0.02044	50	0.564288	0.3217	5	-0.136212	0.3356	52	0.0823872	0.5499	55	-0.0575026	0.5077	135	0.10074	0.2656	124			0	-0.0807883	0.6603	32	0.248891	0.1558	34	-1	1	2	-0.0844563	0.2793	166	0.0609661	0.5448	101	0.148146
(d) metaG (0.22-3μm)	Actinobacteria			Alphaproteobacteria			Archaea			Betaproteobacteria			Chloroflexi			Chlorophyta			Fungi			Gammaproteobacteria			Haptophyceae			Other_Cyanobacteria			Other_Proteobacteria			Other_Stramenopiles			Others (unknown)			Pelagophyceae			Prochlorococcus			Synechococcus			Verrucomicrobiae
	coefficients (rho)	p-value	n	coefficients (rho)	p-value	n	coefficients (rho)	p-value	n	coefficients (rho)	p-value	n	coefficients (rho)	p-value	n	coefficients (rho)	p-value	n	coefficients (rho)	p-value	n	coefficients (rho)	p-value	n	coefficients (rho)	p-value	n	coefficients (rho)	p-value	n	coefficients (rho)	p-value	n	coefficients (rho)	p-value	n	coefficients (rho)	p-value	n	coefficients (rho)	p-value	n	coefficients (rho)	p-value	n	coefficients (rho)	p-value	n	coefficients (rho)
Alkalinity (µmol/kg)	0.0149792	0.871	120	0.0669652	0.4544	127	-0.396466	0.0002069	83	0.133271	0.2386	80	-0.528745	5.026e-06	66	0.473946	1.074e-06	96	-0.493049	0.1476	10	-0.352274	4.872e-05	127	0.0907912	0.4685	66	0.0830817	0.3972	106	-0.297961	0.0006683	127	-0.43457	0.08131	17	-0.361987	2.892e-05	127	-0.0303588	0.9545	6	-0.309279	0.005864	78	-0.0151381	0.9169	50	-0.416655
Alloxanthin (mg/m**3)	0.0404447	0.661	120	0.0854354	0.3396	127	-0.111356	0.3162	83	0.142877	0.2061	80	-0.313384	0.0104	66	0.485144	5.458e-07	96	-0.700649	0.02402	10	-0.277041	0.001615	127	0.112161	0.3699	66	-0.225787	0.01995	106	0.0565992	0.5274	127	-0.383193	0.129	17	-0.460094	5.267e-08	127	0.2	0.7139	6	0.0421024	0.7144	78	0.15334	0.2877	50	-0.329228
Ammonium_5m* (µmol/l)	-0.0568266	0.4617	170	-0.160271	0.03162	180	-0.0355657	0.6914	127	-0.23442	0.01415	109	-0.0659653	0.508	103	-0.0652888	0.4451	139	-0.0448118	0.8353	24	-0.201879	0.006575	180	0.172086	0.0919	97	0.0552987	0.5001	151	-0.367847	3.773e-07	180	0.112461	0.6183	22	0.007899	0.9162	180	0.302067	0.3666	11	-0.336721	0.0003435	109	-0.455128	2.507e-05	79	-0.138988
CO2 (µmol/kg)	-0.257701	0.1183	38	-0.37593	0.01835	39	0.270522	0.2776	18	0.235165	0.4175	14	-0.0682069	0.8168	14	0.143698	0.4657	28			0	-0.243535	0.1352	39	0.448577	0.01466	29	0.251227	0.1229	39	-0.186143	0.2565	39	0.0166667	0.9816	9	-0.37016	0.02037	39	NA		1	-0.385515	0.02434	34	-0.526316	0.01857	20	-0.280681
CO3 (µmol/kg)	-0.212208	0.01997	120	0.321005	0.0002336	127	-0.456062	1.472e-05	83	-0.285885	0.01015	80	-0.535585	3.589e-06	66	0.296549	0.003348	96	-0.648649	0.04247	10	-0.343991	7.502e-05	127	0.011279	0.9284	66	0.171396	0.07896	106	-0.559101	8.39e-12	127	-0.235294	0.3619	17	-0.003594	0.968	127	0.657143	0.175	6	-0.133193	0.245	78	0.189507	0.1875	50	-0.268863
Carbon Total (µmol/kg)	0.0748921	0.4162	120	0.101331	0.257	127	-0.344958	0.001405	83	0.338654	0.002121	80	-0.605294	7.294e-08	66	0.511686	9.927e-08	96	-0.42023	0.2266	10	-0.189153	0.03319	127	0.234098	0.05851	66	0.015117	0.8778	106	-0.118837	0.1833	127	-0.379902	0.1333	17	-0.659049	2.2e-16	127	-0.257143	0.6583	6	-0.148911	0.1932	78	0.188399	0.1901	50	-0.491198
Chlorophyll_A (mg/m**3)	-0.0849907	0.2719	169	0.159871	0.03254	179	-0.563782	5.152e-12	127	0.213214	0.02601	109	-0.622936	2.727e-12	102	0.540274	7.962e-12	138	-0.0444251	0.8367	24	-0.196408	0.008412	179	0.255892	0.01186	96	0.165867	0.04251	150	-0.332236	5.53e-06	179	-0.573933	0.005222	22	-0.610037	2.2e-16	179	-0.127273	0.7138	11	-0.22583	0.01877	108	0.116219	0.3109	78	-0.636925
DCM (m)	-0.127887	0.1006	166	0.181158	0.01612	176	-0.02582	0.7759	124	-0.223415	0.02133	106	-0.0246792	0.8074	100	-0.275549	0.001218	135	-0.0400693	0.856	23	0.207474	0.005728	176	-0.263545	0.009475	96	0.183292	0.02576	148	-0.0503879	0.5066	176	0.250649	0.2719	21	0.347034	2.375e-06	176	0.854545	0.003505	10	0.305007	0.00126	109	0.114912	0.3133	79	0.143211
Depth (m)	0.0930079	0.2277	170	-0.561467	2.423e-16	180	0.639434	5.914e-16	127	-0.140435	0.1453	109	0.665435	1.753e-14	103	-0.358499	1.468e-05	139	0.399304	0.05323	24	0.216213	0.003555	180	-0.135153	0.1869	97	-0.456294	3.906e-09	151	0.449151	2.545e-10	180	-0.227386	0.3088	22	0.283965	0.000112	180	-0.200227	0.555	11	-0.377307	5.248e-05	109	-0.209951	0.0633	79	0.557744
Depth_max_O2 (m)	-0.191499	0.01433	163	0.175374	0.02101	173	0.000317159	0.9972	122	-0.175978	0.07116	106	0.00831006	0.9349	99	-0.0459846	0.6006	132	0.0198078	0.9268	24	0.065199	0.3941	173	-0.0689548	0.5067	95	0.016005	0.8485	145	0.0208422	0.7855	173	-0.12383	0.583	22	0.287809	0.0001232	173	0.626788	0.03904	11	0.277896	0.004481	103	0.0632168	0.5952	73	0.145149
Depth_min_O2 (m)	0.076281	0.3331	163	-0.030681	0.6886	173	0.18403	0.04245	122	-0.12484	0.2023	106	0.223234	0.02635	99	-0.171807	0.04886	132	0.0391304	0.8564	24	-0.0858674	0.2613	173	0.00548028	0.958	95	0.1638	0.04899	145	-0.00066519	0.9931	173	0.0717109	0.7509	22	0.290698	0.0001045	173	0.554546	0.08155	11	0.169259	0.08742	103	-0.275312	0.0184	73	0.247693
Depth_nitracline (m)	0.106032	0.2192	136	0.107971	0.1993	143	0.156687	0.1234	98	-0.200518	0.05955	89	0.19145	0.08106	84	-0.0959672	0.3278	106	0.0818746	0.7167	22	-0.105593	0.2094	143	0.0222149	0.8459	79	-0.00936448	0.9181	123	0.0712156	0.398	143	0.485294	0.05032	17	0.304373	0.0002191	143	-0.418182	0.2031	11	0.258516	0.01979	81	0.212645	0.1191	55	0.172263
Fucoxanthin (mg/m**3)	0.0748921	0.4162	120	0.101331	0.257	127	-0.344958	0.001405	83	0.338654	0.002121	80	-0.605294	7.294e-08	66	0.511686	9.927e-08	96	-0.42023	0.2266	10	-0.189153	0.03319	127	0.234098	0.05851	66	0.015117	0.8778	106	-0.118837	0.1833	127	-0.379902	0.1333	17	-0.659049	2.2e-16	127	-0.257143	0.6583	6	-0.148911	0.1932	78	0.188399	0.1901	50	-0.491198
HCO3 (µmol/kg)	0.14236	0.1209	120	-0.0849609	0.3423	127	-0.0575742	0.6052	83	0.352928	0.001323	80	-0.233699	0.05895	66	0.326395	0.001173	96	-0.406181	0.2441	10	-0.166184	0.06186	127	0.12103	0.333	66	-0.272321	0.004742	106	0.147574	0.09778	127	-0.167952	0.5194	17	-0.549561	2.215e-11	127	-0.2	0.7139	6	-0.170048	0.1366	78	-0.197717	0.1687	50	-0.292059
Iron_5m* (µmol/l)	-0.0272861	0.7239	170	0.386322	8.491e-08	180	-0.0666933	0.4563	127	0.0702621	0.4678	109	-0.168025	0.08978	103	0.162114	0.05656	139	-0.129215	0.5473	24	0.129269	0.08372	180	-0.232135	0.02214	97	-0.131867	0.1065	151	0.128454	0.0857	180	0.503532	0.01689	22	0.109295	0.1441	180	-0.787204	0.004031	11	0.258453	0.006658	109	0.529222	5.322e-07	79	0.0283598
Latitude (-)	0.151989	0.04786	170	0.0196447	0.7935	180	0.0850472	0.3418	127	0.315694	0.0008261	109	-0.0752427	0.4494	103	0.213712	0.01153	139	0.000869565	0.9984	24	0.0665566	0.3747	180	0.00556228	0.9568	97	-0.324404	4.831e-05	151	0.338662	3.317e-06	180	0.357425	0.103	22	-0.399479	2.772e-08	180	-0.681818	0.02548	11	-0.085173	0.3785	109	0.302899	0.00666	79	-0.150329
Longitude (-)	-0.172797	0.02424	170	0.217978	0.003287	180	-0.0134075	0.8811	127	0.0821103	0.396	109	-0.17155	0.08318	103	0.242498	0.004024	139	-0.302609	0.1505	24	-0.0133266	0.8591	180	-0.0852751	0.4056	97	-0.0871594	0.2873	151	0.0584114	0.4361	180	0.128176	0.5683	22	-0.0766342	0.3065	180	-0.227273	0.5031	11	0.265935	0.005191	109	0.187659	0.0977	79	-0.0553242
Lutein (mg/m**3)	0.00805173	0.9304	120	-0.0880881	0.3247	127	-0.196581	0.07488	83	0.104113	0.3581	80	-0.15846	0.2038	66	0.166146	0.1057	96	NA	NA	10	-0.226518	0.01044	127	0.116599	0.3512	66	0.276322	0.004141	106	-0.331122	0.0001432	127	-0.238735	0.3561	17	-0.432853	3.725e-07	127	0.392792	0.4411	6	-0.428164	9.211e-05	78	-0.317753	0.02453	50	-0.400753
NO2 (µmol/l)	-0.068131	0.4359	133	-0.393053	1.308e-06	142	-0.116793	0.2597	95	0.00609872	0.9558	85	-0.169997	0.1534	72	0.176356	0.06789	108	-0.514097	0.08729	12	-0.26185	0.001645	142	0.457719	1.965e-05	80	0.0658116	0.477	119	-0.274013	0.0009676	142	-0.231894	0.3118	21	-0.350305	1.923e-05	142	-0.575758	0.08777	10	-0.532255	9.446e-08	88	-0.166446	0.2118	58	-0.483754
NO3 (µmol/l)	0.00315655	0.9699	145	-0.809702	2.2e-16	152	0.658839	1.63e-14	106	0.0371648	0.7236	93	0.591463	1.04e-09	89	-0.367853	6.115e-05	113	0.2524	0.256	22	0.0447036	0.5845	152	0.38603	0.0003129	83	-0.341457	6.154e-05	132	0.286291	0.0003494	152	-0.193541	0.4136	20	-0.14601	0.07267	152	0.809091	0.004428	11	-0.633412	2.089e-11	90	-0.446051	0.0003544	60	0.260118
NO3_NO2 (µmol/l)	-0.0912714	0.3055	128	-0.78939	2.2e-16	136	0.468484	2.824e-06	91	-0.0573861	0.6108	81	0.470498	5.876e-05	67	-0.0657565	0.5072	104	0.0545455	0.8815	11	-0.143528	0.09551	136	0.5221	1.555e-06	75	-0.256565	0.006087	113	0.0102504	0.9057	136	-0.427711	0.05995	20	-0.358167	1.858e-05	136	0.757576	0.01592	10	-0.676212	2.297e-12	83	-0.399419	0.003048	53	-0.145252
NPP_C* (mg/m**2/day)	0.0173898	0.8467	126	-0.141752	0.1023	134	-0.017773	0.8679	90	-0.0699131	0.5595	72	0.0970823	0.4009	77	0.217715	0.03405	95	0.0423335	0.8675	18	-0.108269	0.2131	134	0.0734983	0.5424	71	-0.0391576	0.6608	128	-0.0954548	0.2726	134	-0.180578	0.4334	21	-0.279494	0.001074	134	-0.3	0.6833	5	-0.355158	0.0001871	106	-0.298183	0.00844	77	-0.185851
Nitrate_5m* (µmol/l)	-0.0500307	0.517	170	-0.448152	2.818e-10	180	-0.00718931	0.9361	127	0.274996	0.003804	109	0.125752	0.2056	103	0.0182578	0.8311	139	-0.144877	0.4994	24	-0.0411803	0.5831	180	0.39583	5.992e-05	97	-0.019976	0.8077	151	0.053266	0.4776	180	-0.487709	0.02131	22	-0.523047	4.98e-14	180	0.659054	0.02741	11	-0.331058	0.0004378	109	-0.236671	0.03573	79	-0.185369
Nitrite_5m* (µmol/l)	0.0359871	0.6413	170	-0.190937	0.01024	180	-0.00290033	0.9742	127	0.0340884	0.7249	109	0.00606874	0.9515	103	-0.0448256	0.6003	139	-0.0160975	0.9405	24	-0.0885949	0.2369	180	0.195968	0.05439	97	0.00472863	0.954	151	-0.0746016	0.3196	180	-0.274089	0.2171	22	-0.180068	0.01557	180	0.0183071	0.9574	11	-0.406745	1.139e-05	109	-0.206308	0.06813	79	-0.0464742
O2 (µmol/kg)	0.000317278	0.9968	163	0.13086	0.08614	173	-0.22438	0.01297	122	0.390364	3.229e-05	107	-0.315418	0.001635	98	0.346583	4.682e-05	132	-0.422609	0.04078	24	-0.10357	0.1751	173	0.389806	0.0001164	94	-0.162817	0.05129	144	0.0377588	0.6219	173	-0.204969	0.3585	22	-0.563077	7.395e-16	173	0.409091	0.2139	11	0.127367	0.2017	102	0.185575	0.1185	72	-0.216094
PAR (mol quanta/m**2/day)	-0.177557	0.04013	134	0.600481	2.243e-15	143	-0.658913	5.141e-14	102	-0.0833015	0.4485	85	-0.669661	1.323e-12	87	0.187751	0.04744	112	-0.365742	0.1236	19	-0.15887	0.05807	143	0.019932	0.8634	77	0.602944	7.979e-14	126	-0.548292	1.358e-12	143	0.414286	0.06309	21	-0.125695	0.1347	143	0.714286	0.0881	7	0.410637	3.577e-05	95	0.0903033	0.464	68	-0.496901
PIC* (mol/m3)	-0.221774	0.01293	125	-0.195679	0.02399	133	-0.0407438	0.6998	92	0.157074	0.1814	74	-0.0409851	0.7216	78	0.130789	0.1969	99	-0.321275	0.2086	17	-0.00058662	0.9947	133	0.340746	0.003179	73	-0.0791951	0.3879	121	-0.0416806	0.6338	133	-0.215118	0.3624	20	-0.38037	6.297e-06	133	-0.119048	0.793	8	-0.1902	0.07421	89	-0.341826	0.004968	66	-0.207105
PO4 (µmol/l)	-0.0285527	0.7461	131	-0.798782	2.2e-16	139	0.304451	0.003171	92	0.0784536	0.4781	84	0.399598	0.00067	69	-0.158345	0.1067	105	-0.0636364	0.8601	11	-0.0133348	0.8762	139	0.481251	9.397e-06	77	-0.139804	0.1344	116	-0.0316009	0.7119	139	-0.485046	0.02583	21	-0.307094	0.0002359	139	0.672727	0.03938	10	-0.533485	1.464e-07	85	-0.560646	8.519e-06	55	-0.0504655
POC* (µg/kg)	0.00733439	0.933	134	-0.234183	0.005031	142	0.0217922	0.8313	98	0.0452477	0.6883	81	0.061113	0.5831	83	0.226799	0.01939	106	-0.11874	0.6389	18	-0.166687	0.04741	142	0.313907	0.005131	78	-0.227456	0.009253	130	0.0274675	0.7456	142	-0.242936	0.2886	21	-0.407827	4.713e-07	142	-0.333333	0.4279	8	-0.301894	0.002796	96	-0.290985	0.0169	67	-0.249127
Peridinin (mg/m**3)	-0.193369	0.03434	120	0.196607	0.02673	127	-0.40865	0.0001254	83	-0.244878	0.02858	80	-0.524322	6.225e-06	66	0.228726	0.02499	96	-0.607682	0.06238	10	-0.364043	2.585e-05	127	0.0985661	0.4311	66	0.182083	0.06175	106	-0.600477	8.515e-14	127	-0.197425	0.4475	17	-0.210778	0.01738	127	0.657143	0.175	6	-0.321158	0.004144	78	-0.0396409	0.7846	50	-0.362001
Prasinoxanthin (mg/m**3)	0.00251847	0.9782	120	0.0861291	0.3356	127	-0.253214	0.02091	83	0.261545	0.01911	80	-0.414492	0.0005401	66	0.672931	5.922e-14	96	-0.700649	0.02402	10	-0.224734	0.01108	127	0.143079	0.2518	66	-0.0854785	0.3836	106	-0.0876382	0.3272	127	-0.183545	0.4807	17	-0.340126	9.137e-05	127	0.0857143	0.9194	6	-0.0288675	0.8019	78	0.106031	0.4636	50	-0.295917
Salinity (PSU)	-0.107444	0.1644	169	0.474338	1.98e-11	179	-0.136717	0.1253	127	-0.585031	2.386e-11	109	-0.266128	0.007009	102	-0.0266354	0.7565	138	0.013913	0.9497	24	-0.0559224	0.4572	179	-0.181579	0.07669	96	0.158014	0.05353	150	-0.19844	0.007747	179	0.504235	0.01795	22	0.420018	4.826e-09	179	-0.409091	0.2139	11	0.218916	0.02301	108	0.474627	1.447e-05	78	-0.0139371
Si (µmol/l)	-0.198189	0.02273	132	-0.525503	2.222e-11	141	0.311349	0.002254	94	-0.0116028	0.9166	84	0.321798	0.006421	71	-0.0265386	0.7861	107	0.127273	0.7138	11	-0.0703606	0.4071	141	0.353751	0.001371	80	-0.159726	0.08404	118	-0.0203434	0.8108	141	-0.441558	0.04645	21	-0.131001	0.1215	141	0.442424	0.2042	10	-0.323106	0.002137	88	-0.41824	0.001206	57	-0.066886
Temperature (°C)	-0.121998	0.1141	169	0.549328	1.684e-15	179	-0.451983	9.6e-08	127	-0.516603	8.905e-09	109	-0.377623	0.0001026	102	-0.0944043	0.2707	138	0.0973913	0.6497	24	-0.145697	0.05165	179	-0.295876	0.003543	96	0.637527	2.2e-16	150	-0.58113	2.2e-16	179	0.249012	0.2626	22	0.419785	4.931e-09	179	-0.245454	0.4682	11	0.378281	6.153e-05	108	0.346729	0.001979	78	-0.243188
Zeaxanthin (mg/m**3)	-0.2021	0.02686	120	0.589817	2.958e-13	127	-0.645159	4.597e-11	83	-0.211957	0.0591	80	-0.63749	8.62e-09	66	0.124711	0.226	96	-0.614183	0.05888	10	-0.293703	0.0008041	127	-0.243171	0.04913	66	0.55141	9.035e-10	106	-0.632359	1.537e-15	127	0.235294	0.3619	17	0.22616	0.01057	127	0.2	0.7139	6	0.298997	0.007834	78	0.225264	0.1158	50	-0.266895
pH (-)	-0.0981259	0.476	55	0.494823	9.125e-05	57	0.112137	0.5552	30	-0.450056	0.01332	30	0.550583	0.01188	20	0.0481668	0.7506	46	NA		1	-0.0208391	0.8777	57	-0.22759	0.1578	40	-0.199216	0.1895	45	-0.037789	0.7802	57	0.0166667	0.9816	9	0.523375	2.949e-05	57	-1	1	2	0.141035	0.4263	34	0.299248	0.1994	20	0.278287
[truncated: 5 more columns]
