# Supplementary material for: Diversity, prevalence, and expression of cyanase genes (cynS) in planktonic marine microorganisms
Source: ISME J. 2021 Aug 18;16(2):602–5. doi: 10.1038/s41396-021-01081-y (PMC8776842; doi:10.1038/s41396-021-01081-y)
Supplement: Supplementary file 9 — Supplementary table S7-S14 [file 41396_2021_1081_MOESM9_ESM.xlsx]

## Sheet: S7
Supplementary Table S7. CynS gene list from the Ocean Gene Atlas (OM-RGC_v2_metaT), the taxonomic assignment, identification e-value and sequences used in this study.
#target_gene: cynS
#Database_queried : OM-RGC_v2_metaT (0.22-3μm)
#Tool_used : hmmer
#Threshold : 1E-3
#Number_of_genes_hits_in OGA : 373
#Number_of_genes_used : 301
No.	Gene_ID	Group	Taxonomy	OGA_evalue	Pfam_ID	Pfam_evalue	Pfam_Annotation	Nucl_seq	Prot_seq
1	OM-RGC.v2.022148477	Alphaproteobacteria	Biota; Bacteria; Proteobacteria; AlphaProteobacteria; Rhodospirillales; Rhodospirillaceae; Tistrella; Tistrella mobilis	3.1e-35	PF02560	6.1e-38	Cyanate lyase C-terminal domain	TTGATCGGCTTCCCGATCCGTTTCGTCGCACCCTGTTTCGTCGCACCCGTTCATCACGACCCGCAGCGAGGACACCTCATGAACATGACCAAGACCTCCACCGATGCGCCGCTGTCGAAGGCCGATGCCACGGCGCTGATCCTGGCCGCCAAGGCGGCGCATGGCCTGACCTGGGAGGCGATCGCCGAGGGCATCGGCATGTCCCTGGTCTGGACCACCTCGGCGGCGCTGGGCATGAACAGCATGCCGGCCGAAAAGGCGCAGGCGCTGGTGGCCCTGCTCGACCTGCCGGCCGCCGTCGAGCCGGCACTGGTCGCATTCCCGACCAAGGTCTGGGATCAGGCGGTGCCCACCGACCCCGCGATCTATCGCCTCTACGAGATCGTGGGCGTCTATGGC…	LIGFPIRFVAPCFVAPVHHDPQRGHLMNMTKTSTDAPLSKADATALILAAKAAHGLTWEAIAEGIGMSLVWTTSAALGMNSMPAEKAQALVALLDLPAAVEPALVAFPTKVWDQAVPTDPAIYRLYEIVGVYGETLKEIIQEKFGDGIMSAIDFTMHVDKVEDPKGDRVKITMNGKFLPYKAW
2	OM-RGC.v2.026776626	Alphaproteobacteria	Biota; Bacteria; Proteobacteria; AlphaProteobacteria; Rhodobacterales; Rhodobacteraceae; Labrenzia; Labrenzia sp. OB1	1.3e-30	PF02560	3.4e-34	Cyanate lyase C-terminal domain	ATGCAGATGAACGTGGTTAGCTCAATGCCGGCTGTGCTGATGTCAAAGGTCGAGATGACCGAATTGATCATGGCCGCGAAATTCATCCAGAAGAAAAGCTGGAAAGACATCTCGGCGGCTGCCGGCATGTCCGAGGTCTTTGTCGTTTCGGCCTGTCTCGGCCAGAACTCGCTGCCTGCCGAAGCGGCTGCGAAATTGGCGGGCTTCCTCGATCTCGGCAACCGCGCCAGGGATGTTGAAATCGCCCTGCAACTGCCGCCGAAGAAAGGCCAGGAAGCCGAAACCGTCTCCAAGGATCCGCTGATCTACCGCTTCCACGAGATCATCTATGTCTATGGCGACACGATCAAGGAACTGATCCACGAGGAGTTCGGCGACGGCATCATGAGCGCAATTGAT…	MQMNVVSSMPAVLMSKVEMTELIMAAKFIQKKSWKDISAAAGMSEVFVVSACLGQNSLPAEAAAKLAGFLDLGNRARDVEIALQLPPKKGQEAETVSKDPLIYRFHEIIYVYGDTIKELIHEEFGDGIMSAIDFDLKIDRIENPKGDRVKVSMTGKFLKYNQW
3	OM-RGC.v2.026852940	Alphaproteobacteria	Biota; Bacteria; Proteobacteria; AlphaProteobacteria; Rhodobacterales; Rhodobacteraceae	2.7e-31	PF02560	9e-35	Cyanate lyase C-terminal domain	CCTAAGACCGGAGGAAAACCCAACATGAAAGATATGACGATGACCGAGATGATGACCAAGGAAGACGTGACCGCCATGATCTTGTCTGCCAAGAAACAGGCAGGCCTGACGTGGGAAGAGATCGCCGCAAAGATCGACATGTCACCGGTCTGGACCCATTCGGCCGCCATGGGCATGAACGCCTTCCCACCAGAAAAGGCCAAGCTGATGGTGAGTGTGATGGGCCTGCCGCAAGAGGCTGAAAGCGTGCTGGCCGAAAGCCCCACCAAGATCTGGACGCAGGCCGTGCCGACCGATCCGTGCATCTACCGCTTCTACGAGATTGTCGGCGTCTACGGTCCCACGCTCAAGGCCCTCATTCAGGAGAAATTCGGCGATGGCATCATGTCGGCGATTGAT…	PKTGGKPNMKDMTMTEMMTKEDVTAMILSAKKQAGLTWEEIAAKIDMSPVWTHSAAMGMNAFPPEKAKLMVSVMGLPQEAESVLAESPTKIWTQAVPTDPCIYRFYEIVGVYGPTLKALIQEKFGDGIMSAIDFEMSVSRVENPKGDRVKVEMTGKYLGYNSW
4	OM-RGC.v2.026894417	Alphaproteobacteria	Biota; Bacteria; Proteobacteria; AlphaProteobacteria; Rhodospirillales; Rhodospirillaceae; Thalassospira	9.1e-34	PF02560	5.2e-36	Cyanate lyase C-terminal domain	GTGCCGATTAATCAAAACAACGTGCTGTATCAGAAGTGGAGAAAACCCATGAAAAAAGCTGACGTCAAAGAACTCATTCTCGAAGCCAAAAAGGCCAAAGGGCTCGGTTGGGAAGAGATCGCAAGCAAGATCGGTATGTCCCCGGTTTGGACAACTTCCGTATGCTTTGGCATGAATTCGGCGCCAAAGGACAAGGCCGACATGCTGGTTGCCCTGTTTGACCTGCCGCCCGAAGCATCGGCAGTCATTCAGGAATGCCCGATGAAAATCTGGGACCAGGCGGTCCCGACCGATCCGGCCATCTATCGTCTGTATGAAATCGTTGGTGTTTACGGCGAAACCATCAAGGAAATCATCCACGAGAAATTCGGCGACGGCATCATGAGTGCGATTGATTAC…	VPINQNNVLYQKWRKPMKKADVKELILEAKKAKGLGWEEIASKIGMSPVWTTSVCFGMNSAPKDKADMLVALFDLPPEASAVIQECPMKIWDQAVPTDPAIYRLYEIVGVYGETIKEIIHEKFGDGIMSAIDYEMYIERKEDPKGDRVVITLDGKFLKYRAW
5	OM-RGC.v2.027024194	Alphaproteobacteria	Biota; Bacteria; Proteobacteria; AlphaProteobacteria	5e-31	PF02560	1.5e-32	Cyanate lyase C-terminal domain	ATGAGGCGTGAGGAACTGACCGAAAAGATATTGGACATCAAGCGCGAGCGAGGCTGGTCGTGGAAACACATCACCGGAGAGATCGGTGGTGTGTCCGAGGTGCTGATCATCGGCGCTTTGCTCGGGCAGATGAAGCTGATCAAACCGCTCGCGAAGAAGGCTGCGGCGCTGTTCGGCCTGTCGGAGGCAGAAGAGCGTATGCTGAACGAGGTGCCATATCGAGGCATGCCCATGCCGCCGACGGACCCCCTGATATATCGCTTCTATGAAATGGTGATGGTCAACGGCCCCGCGTGGAAGGCACTCATCGAGGACGAGTTCGGCGACGGCATTATGTCCGCAATCGATTTCGACATCACGTTCGAGCGTGAGCCGAATCCAAAAGGTGATCGAGTGAAG…	MRREELTEKILDIKRERGWSWKHITGEIGGVSEVLIIGALLGQMKLIKPLAKKAAALFGLSEAEERMLNEVPYRGMPMPPTDPLIYRFYEMVMVNGPAWKALIEDEFGDGIMSAIDFDITFEREPNPKGDRVKIGMSGKFLPYRYYGSEQGIPEYGYKEPE
6	OM-RGC.v2.027177012	Alphaproteobacteria	Biota; Bacteria; Proteobacteria; AlphaProteobacteria; Rhodobacterales; Rhodobacteraceae	5.6e-31	PF02560	2e-34	Cyanate lyase C-terminal domain	ATGGAGGACCCCATGAAAGACAATCTGCACATGCCCGCATTGATGACCAAAGAGGATGTAACCACCCTGATCCTGATCGCAAAGAAACGGACCGGGATGAAATGGGAGGAGATTGCTGAAGCCATCGGCATGTCGCCCGTCTGGACCCACTCGGCCTGCATGGGCATGAACGCGATGCCCAAGGTCAAGGCCGAGGCGATTGTCGCGCTGCTCGATCTGCCGGAGGAGGCGGTTTCGGTGTTGGAGGAATATCCCACCAAGATTTGGGAACAAGCGGTGCCGACAGATCCCTGCATCTATCGCCTCTATGAAATCGTCGGCGTTTACGGCCCCACGATGAAGGCGCTGATTCAGGAAGAGTTTGGCGATGGCATCATGTCGGCGATTGATTTCGACATG…	MEDPMKDNLHMPALMTKEDVTTLILIAKKRTGMKWEEIAEAIGMSPVWTHSACMGMNAMPKVKAEAIVALLDLPEEAVSVLEEYPTKIWEQAVPTDPCIYRLYEIVGVYGPTMKALIQEEFGDGIMSAIDFDMKITRVANPKGDRVKVEMSGKFLGYNSW
7	OM-RGC.v2.027250579	Alphaproteobacteria	Biota; Bacteria; Proteobacteria; AlphaProteobacteria; Rhizobiales; Rhizobiaceae; Rhizobium/Agrobacterium group	2.9e-30	PF02560	4.6e-32	Cyanate lyase C-terminal domain	ATGAAGCGCGAAGACCTCACGGAAAAACTGCTCGACATCAAGCGCGAGAAGGGCTGGACCTGGAAATACATCTGCGAGACGATCGGCGGCTCCTCGGAGGTGCTGATCGTCGGCGCCATCCTCGGCCAGATGAAGCTTGCCAAGCCGCAGGCGGAAAATGCCGGCGAGCTTTTCGGCCTGTCGCGGCCGGAGATCCGCATGCTCAATGAAACGCCGATGCGCGGCATGCCGATGCCCCCGACCGATCCGCTGATCTATCGCTTCTACGAGCTGGTGATGGTGAACGGTCCGGCCTGGAAGGCTCTGATCGAAGAGGAATATGGCGACGGCATCATGTCGGCCATCGACTTCGACATGACCATGGAACGGCTACCCAACCCGCGCGGCGACCGCGTCAAG…	MKREDLTEKLLDIKREKGWTWKYICETIGGSSEVLIVGAILGQMKLAKPQAENAGELFGLSRPEIRMLNETPMRGMPMPPTDPLIYRFYELVMVNGPAWKALIEEEYGDGIMSAIDFDMTMERLPNPRGDRVKMVMSGKFLPYKYYGATGNVPEYGFKEE
8	OM-RGC.v2.027697558	Alphaproteobacteria	Biota; Bacteria; Proteobacteria; AlphaProteobacteria; Sphingomonadales	1.9e-30	PF02560	2.4e-33	Cyanate lyase C-terminal domain	TTCGAAAATCCAGACCGAGGAGACTGCACGATGATGACCAAGGCAGACGTGACGACGATGATCCGCGCCAAGATGCGCGAAAGCAAGATTACCTGGGCGGCCATCGCCGAAGCCGCCGGGCTGAGCGAAGTCTTCGTGACTTCGGCGTGCCTCGGCATGAACAGCCTGCTGCCCGATGTGGCGGGCAAGGTCGTCGATTTCCTCGGTCTTCCGGCAGAGGCGGCGATTGTCCTCAGCGAATACCCGACCAAGGACTTCCCCCGTACCGTGCCGACCGACCCGTGCATTTACCGCTGGTACGAGATCACCGGCGTCTTCGGAGAGGCGTTCAAGGAGCTGGTGCAGGAAAAATTCGGCGACGGCATCATGAGCGCCATCGATTTCGACATGGAAGTGAAC…	FENPDRGDCTMMTKADVTTMIRAKMRESKITWAAIAEAAGLSEVFVTSACLGMNSLLPDVAGKVVDFLGLPAEAAIVLSEYPTKDFPRTVPTDPCIYRWYEITGVFGEAFKELVQEKFGDGIMSAIDFDMEVNRVAHEKGDRVQVVMSGKFLPYKSW
9	OM-RGC.v2.027778024	Alphaproteobacteria	Biota; Bacteria; Proteobacteria; AlphaProteobacteria; Rhodobacterales; Rhodobacteraceae	7.7e-31	PF02560	5.9e-34	Cyanate lyase C-terminal domain	GAACCTTATTTTGAGAAAAAAATGAGTCGTGAAAAAATTACCAACAAAATACTAAACGCAAAAAGAGTTAATCGGTTTAAATGGGCAGACGTAGCCGATGCAATTGGTCAGTCTAAGGAGTGGACTGCTTGTGCATTTCTTGGTCAACTTTCTTTGAGTGAGGATCAAGTAAAGAAAGGCAGTAGCGCTATTGGGATTTCATTTACAGATGAAGAGATAGCACTCCTTACATCGGTCCCGCACAGAGGTTCTCTGGCATCCGAGATTCCAACAGATCCTTTGATTTATAGATTCTATGAGATAACCCAAGTTTTTGGCTTTAGTATCAAATCACTGATAGAAGAAGAATTTGGTGATGGTATCATGAGCGCAATTGATTTTGAAATGAAAATTGATCGA…	EPYFEKKMSREKITNKILNAKRVNRFKWADVADAIGQSKEWTACAFLGQLSLSEDQVKKGSSAIGISFTDEEIALLTSVPHRGSLASEIPTDPLIYRFYEITQVFGFSIKSLIEEEFGDGIMSAIDFEMKIDRQHDPNGDRVNINMSGKFLPYKSY
10	OM-RGC.v2.027837965	Alphaproteobacteria	Biota; Bacteria; Proteobacteria; AlphaProteobacteria	2.6e-32	PF02560	1.8e-35	Cyanate lyase C-terminal domain	ATGAATGCAATGGGCCACCTGTTACCAACGATGTCAAAAGACGAGGCGACCGCTCTAATATTGACATCAAAAAAGTATTTCAAACTTTCATGGGAAGAGATAGGAGAGAAAATTGGTATGTCGCCAGTTTGGACCCACTCAGCCTGTTTTGGAATGAACTCGATGCCTCGTGAAAAAGCTGAGGCGCTAGTGAAGGCATTGGATTTACCGGACTCTTGTATCGACGCGCTGGAGGAAAAGCCAACTAAAATTTGGGCGCAAGCCGTGCCGACTGATCCTGCAATTTATCGTTTGTACGAGATTGTTGGAGTATATGGGCCGACGATCAAAGATTTAGTTCAGGAGAAATTTGGTGACGGAATTATGTCAGCAATCGATTTTGAAATGTATATCGATAAG…	MNAMGHLLPTMSKDEATALILTSKKYFKLSWEEIGEKIGMSPVWTHSACFGMNSMPREKAEALVKALDLPDSCIDALEEKPTKIWAQAVPTDPAIYRLYEIVGVYGPTIKDLVQEKFGDGIMSAIDFEMYIDKVEDPKGDRVKVTMSGKFLGYKNW
11	OM-RGC.v2.027844109	Alphaproteobacteria	Biota; Bacteria; Proteobacteria; AlphaProteobacteria; Rhodobacterales; Rhodobacteraceae; Paracoccus; Paracoccus sp. 228	2.7e-29	PF02560	3.1e-32	Cyanate lyase C-terminal domain	ATGAAAGACCAGACCCACCTGCCGACCGCCCTGACCCGCGAGGACGTGACCGCCCAGATCCTGGCCGCCCGCAAGGCCGCCGGCATGACCTGGGAGGCCCTGGCCGAGGCCATCGGCATGTCCCCCGTCTTCACCCATTCCGCCGCCATGGGCATGAACGCCTTTCCGGCGGAAAAGGCCCAGGCGCTGGCGAAGGTGCTGGATCTAGACCCCGGCGCGGCCGAGCTGCTGTCCGAGCCGCCCACCAAGATCTGGAGCCAGGCGGTCCCGACCGACCCCTGCCTCTATCGCCTCTATGAGATCGTCGGGGTCTACGGCCCGACCATCAAGGCGCTGATCGAGGAGAAGTTCGGCACCGGCATCATGTCCGCGATCGATTTCGAGATGCACCTGACCCGT…	MKDQTHLPTALTREDVTAQILAARKAAGMTWEALAEAIGMSPVFTHSAAMGMNAFPAEKAQALAKVLDLDPGAAELLSEPPTKIWSQAVPTDPCLYRLYEIVGVYGPTIKALIEEKFGTGIMSAIDFEMHLTREPNPKGDRVKLEMSGKYLGYNAW
12	OM-RGC.v2.027850278	Alphaproteobacteria	Biota; Bacteria; Proteobacteria; AlphaProteobacteria; Rhodobacterales; Rhodobacteraceae	2.8e-31	PF02560	1.7e-34	Cyanate lyase C-terminal domain	ATGAAAGATCTAGTAATGACTGAGACGATCACCAAAGAAGATGTCACCGCCATGATCCTGTCGGCCAAGAAACAAGCTGGCCTCACATGGGAAGAGATCGCCCAAAAGATCGATATGTCCCCCGTTTGGACCCATTCTGCAGCTATGGGCATGAACGCCTTTCCGCTCGAAAAAGCCAAGTTGATGGTCAGCACCATGGGGCTGCCGCAAGAGGCGGAAAGTGTATTGGCAGAAAGCCCAACTAAGATTTGGGAACAAGCCGTGCCGACCGATCCGTGTGTGTACCGCTTCTACGAAATTGTTGGTGTATATGGACCGACCCTCAAAGCGCTGATCCAAGAGAAATTTGGAGACGGAATCATGTCTGCCATTGATTTCGATATGACAGTGACTCGGGTT…	MKDLVMTETITKEDVTAMILSAKKQAGLTWEEIAQKIDMSPVWTHSAAMGMNAFPLEKAKLMVSTMGLPQEAESVLAESPTKIWEQAVPTDPCVYRFYEIVGVYGPTLKALIQEKFGDGIMSAIDFDMTVTRVENPKGDRVKVEMSGKYLGYNSW
13	OM-RGC.v2.027898945	Alphaproteobacteria	Biota; Bacteria; Proteobacteria; AlphaProteobacteria; Rhodobacterales; Rhodobacteraceae	7.7e-32	PF02560	5.7e-35	Cyanate lyase C-terminal domain	GTGAAAGACTTTACCATGACCGAGACGATGACCAAAGAAGACGTGACCGCCATGATCCTGTCGGCCAAGAAACAGGCCGGGATGACCTGGGAAGGCATCGCCGAAAAGATCGGGATGTCCCCCGTCTGGACCCATTCGGCTGCGATGGGCATGAACGCGTTTCCGGCCGACAAGGCGAAACTGATGGTGTCCACCATGGGTCTGCCGCAAGAGGCCGAGGCCCTGCTTTCTGAAAGCCCGACCAAGATCTGGACGCAATCTGTCCCGACCGATCCCTGCATCTATCGCTTTTACGAAATCGTCGGCGTCTATGGTCCGACCTTGAAGGCGCTGATCCAAGAGAAATTCGGCGACGGCATCATGTCCGCCATCGATTTCAACATGTCCGTGACGCGCGAA…	VKDFTMTETMTKEDVTAMILSAKKQAGMTWEGIAEKIGMSPVWTHSAAMGMNAFPADKAKLMVSTMGLPQEAEALLSESPTKIWTQSVPTDPCIYRFYEIVGVYGPTLKALIQEKFGDGIMSAIDFNMSVTREENPKGDRVKIEMSGKYLGYNSW
14	OM-RGC.v2.027971557	Alphaproteobacteria	Biota; Bacteria; Proteobacteria; AlphaProteobacteria; Rhodobacterales; Rhodobacteraceae	4e-31	PF02560	3.2e-34	Cyanate lyase C-terminal domain	ATGAAAAGGAAAAATCTCATGGACATGATGACCAGGGAAGACGTCACCGCGATGATCCTGTCTGCCAAGCGTCAGGCAGGCCTGACGTGGGAAGGCATTGCCGAAACCATCGGCATGTCACCCGTCTGGACGCATTCCTGCGCGATGGGCATGAACGCCATGCCCGCCGACAAGGCCGGCGCGATGGTCAAGGCCCTCGGGCTACCGCAAGAGGCGGCGTCGGTGCTTCAGGAAAGCCCGACGAAGGTCTGGGCGCAGGCGGTGCCCACGGACCCCTGCATCTATCGCCTGTATGAAATCGTCGGCGTCTACGGCCCCACCATCAAGGCGCTGATCCATGAAAAGTTCGGTGATGGCATCATGTCGGCCATCGACTTCGATCTGCACGTGATCCGCGTG…	MKRKNLMDMMTREDVTAMILSAKRQAGLTWEGIAETIGMSPVWTHSCAMGMNAMPADKAGAMVKALGLPQEAASVLQESPTKVWAQAVPTDPCIYRLYEIVGVYGPTIKALIHEKFGDGIMSAIDFDLHVIRVPHEKGDRVKIEMSGKYLGYNAW
15	OM-RGC.v2.028034098	Alphaproteobacteria	Biota; Bacteria; Proteobacteria; AlphaProteobacteria; Rhodobacterales; Rhodobacteraceae	2e-32	PF02560	2.7e-35	Cyanate lyase C-terminal domain	ATGAAGGACCTGACCGCCGCCGATCTCGACCGTGAGGACGTGACCGCGCTGATCCTGAAGGCGAAGAAGGCCGCCGGCCTGACCTGGGAGGGGATCGCCGAGGCGATCGGCATGTCGCCCGTCTGGACCCACTCGGCCTGCGTGGGGATGAACGCGATGCCCCCCGCGAAGGCCGAGGCGCTGGCCGCCCTCCTCTCCCTGCCCGAGGGCGCGGCCGGGCTGCTGGGCGAGAGCCCCACCAAGGTCTGGGGGCAGACGGTCCCCACCGACCCCTGCCTCTACCGCCTCTACGAGATCGTCGGCGTCTACGGCCCCACGATCAAGGCGCTGATCCACGAGGAATTCGGCGACGGCATCATGTCCGCCATCGACTTCGACATGCAGGTGACCCGCGTCCCC…	MKDLTAADLDREDVTALILKAKKAAGLTWEGIAEAIGMSPVWTHSACVGMNAMPPAKAEALAALLSLPEGAAGLLGESPTKVWGQTVPTDPCLYRLYEIVGVYGPTIKALIHEEFGDGIMSAIDFDMQVTRVPHPKGDRVKIEMSGKYLQYNAW
16	OM-RGC.v2.028136606	Alphaproteobacteria	Biota; Bacteria; Proteobacteria; AlphaProteobacteria; Rhodobacterales; Rhodobacteraceae	2.5e-32	PF02560	3.1e-35	Cyanate lyase C-terminal domain	AGCATCAGAATGATATCAAGAGCTGAATTAACTGAAAAAATAGTACATACAAAAACATTAAGTGGAGTTAAGTGGGCTGACATTGCTAAAGCAGTTGGTCAATCAAAAGAGTGGACCACTGCTGCTTTAATGGGACAAATTTCATTAACAAAAGAACAGGCATTAGCCGCGGGCAATGCCTTGGGCCTTAACTTTGACCCAGAAGAATTAGCAATATTAACAACTGTTCCCTATCGTGGTTCAATTCCAACAGCTGTCCCAACAGATCCATTGATTTATCGACTTTATGAAGTTGTTAACGTCTATGGGTCAACAATGAAAGCCCTTATCGAAGAGGAGTTTGGGGATGGAATAATGTCGGCAATTGATTTTACAATGGATATAACACGTGAAGAAAAC…	SIRMISRAELTEKIVHTKTLSGVKWADIAKAVGQSKEWTTAALMGQISLTKEQALAAGNALGLNFDPEELAILTTVPYRGSIPTAVPTDPLIYRLYEVVNVYGSTMKALIEEEFGDGIMSAIDFTMDITREENPAGDRVKVEMTGKFLPYKTF
17	OM-RGC.v2.028172753	Alphaproteobacteria	Biota; Bacteria; Proteobacteria; AlphaProteobacteria; Rhodobacterales; Rhodobacteraceae	4.4e-31	PF02560	2.4e-34	Cyanate lyase C-terminal domain	AACTCAGGTATTTCTACGGCGCTGGAAAAAGAAGATGTGACAGCGCTGATCATCAAGAAAAAGCGCGAAAAGCAATTGGGCTGGAACGACATTGCCGAGGCCATCGGCATGTCCCCCGTGTGGACCCATTCGGCGGCAATGGGTATGCAGGCCATGCCCTCCGATAAAGCAGGACAGCTCGCGGAATTTCTGCAGCTGCCGCAGGATGCCGTGGCCGCGCTGGAAGAATGTCCCACCAAGGTCTGGGAGCAGACCGTGCCGACGGATCCCTGCATCTATCGCCTGTACGAGATCGTGGGTGTCTACGGGCCTACGATCAAGGCTCTGATCCATGAGGAGTTCGGTGACGGGATCATGTCGGCCATCGACTTCGATATGACGATCTCCCGCGTGGAGGCG…	NSGISTALEKEDVTALIIKKKREKQLGWNDIAEAIGMSPVWTHSAAMGMQAMPSDKAGQLAEFLQLPQDAVAALEECPTKVWEQTVPTDPCIYRLYEIVGVYGPTIKALIHEEFGDGIMSAIDFDMTISRVEAARGDRVKIEMSGKFLGYNAW
18	OM-RGC.v2.028284267	Alphaproteobacteria	Biota; Bacteria; Proteobacteria; AlphaProteobacteria; Rhodospirillales; Rhodospirillaceae; Thalassospira	1.2e-33	PF02560	6.4e-36	Cyanate lyase C-terminal domain	ATGAGAAGGAGAAAAGCTGTGAAAAAAGCAGATGTCAAAGAAATGATCATCGAAGCCAAAAAGGCCAAAGGTCTTGGCTGGGAAGAAGTTGCAAGCAAGATCGGCATGTCGCCGGTCTGGACGACCTCGGTTTGTTTTGGCATGAATTCCGCGCCAAAGGACAAGGCCGATATGCTGGTTGCCCTGTTTGGCCTTCCGCCAGAAGCATCGGCCGTCATTCAGGAATGCCCGATGAAAATCTGGGATCAGGCGGTGCCGACCGACCCGGCTGTCTATCGCCTGTATGAGATCGTTGGTGTTTACGGCGAAACCATCAAGGAAATTATCCACGAGAAATTCGGCGATGGCATCATGAGCGCTATTGATTACGAAATGTATATCGAGCGCAAGGAAGACCCG…	MRRRKAVKKADVKEMIIEAKKAKGLGWEEVASKIGMSPVWTTSVCFGMNSAPKDKADMLVALFGLPPEASAVIQECPMKIWDQAVPTDPAVYRLYEIVGVYGETIKEIIHEKFGDGIMSAIDYEMYIERKEDPKGDRVVITLDGKFLKYRAW
19	OM-RGC.v2.028287135	Alphaproteobacteria	Biota; Bacteria; Proteobacteria; AlphaProteobacteria; Rhodospirillales; Rhodospirillaceae; Thalassospira	1.2e-32	PF02560	6e-35	Cyanate lyase C-terminal domain	GTGAAGTGGAGAAAAGCTGTGAAAAAAGCAGATGTGAAAGAACTGATCATTACGTCCAAAAAAGCCAAGGGCCTTGGCTGGGAAGAAATCGCCAGCAAGATCGGCATGTCCCCGGTCTGGACCACCTCGGTCTGCCTTGGCATGAATTCCGCGCCCAAGGAAAAGGCCGATATGCTGGTGGCGTTGCTGGAGCTTCCGGCGGAGGCATCCGCCGTGCTGCAGGAATGCCCGATGAAAATCTGGGAGCAGGCGGTGCCGACCGATCCGGCGGTGTACCGCATTTATGAAATCATGGGCGTTTACGGCGAAACGATCAAAGAAATCATCCATGAGAAGTTCGGCGACGGCATCATGAGCGCGATTGATTACGAAATGTATATCGAACGCAAGGCCGATCCG…	VKWRKAVKKADVKELIITSKKAKGLGWEEIASKIGMSPVWTTSVCLGMNSAPKEKADMLVALLELPAEASAVLQECPMKIWEQAVPTDPAVYRIYEIMGVYGETIKEIIHEKFGDGIMSAIDYEMYIERKADPKGDRVVVTLDGKFLPYRAW
20	OM-RGC.v2.028524832	Alphaproteobacteria	Biota; Bacteria; Proteobacteria; AlphaProteobacteria; Rhodobacterales; Rhodobacteraceae	3.9e-33	PF02560	3.3e-36	Cyanate lyase C-terminal domain	ATGGAGACCACTATGCTGACCAAAGACGACGTAACCATGATGATCCTTGAAGCGAAAAAAGCAGCAGGTCTAGGCTGGGAAGACATCGCCGCAAAGATCGACATGTCCCCCGTATTCACCCATTCGGCCTGCGTTGGCATGAATGCGTTTCCGGCAGACAAAGCCGGGGCACTGGGCAAGCTGCTGTCGTTGCCTGACGAAGCGGTTGCGGTATTGGCGGAAAGCCCGACAAAGAACTTCGCGCAAACCGTCCCGACCGATCCGTGTATTTATCGCTTTTATGAAATCGTTGGTGTTTATGGTCCAACACTCAAGGCGTTGATCCATGAAAAATTCGGCGACGGGATCATGTCTGCGATTGATTTCGAGATGTCGGTTGAACGAGAGGAAAACCCCAAA…	METTMLTKDDVTMMILEAKKAAGLGWEDIAAKIDMSPVFTHSACVGMNAFPADKAGALGKLLSLPDEAVAVLAESPTKNFAQTVPTDPCIYRFYEIVGVYGPTLKALIHEKFGDGIMSAIDFEMSVEREENPKGDRVKIEMSGKYLAYNAW
21	OM-RGC.v2.028573823	Alphaproteobacteria	Biota; Bacteria; Proteobacteria; AlphaProteobacteria; Rhodobacterales; Rhodobacteraceae	1.9e-32	PF02560	4e-35	Cyanate lyase C-terminal domain	GTGATTACGCGTCTAGAATTGACTGAAAAAATTGTTGCCCACAAAACAATGAGCGGCGTTAAATGGTCTGATATTGCGACCGCTGTCGGCCAGTCCAAGGAATGGACCACAGCAGCGCTGATGGGCCAGATCTCCCTGACCAAAGAACAGGCGGAGGCCGCCGGAAACGCGCTTGGCCTGAATTTCTCGGATGAAGAAATTGCCGTTCTGATGACCGTGCCTTACCGGGGTTCACTGCCAACCGCGGTACCGACTGACCCGCTCATCTATCGTCTCTATGAAGTTGTCAGTGTCTATGGCACCACGATGAAAGCCCTGATCGAGGAAGAGTTCGGGGATGGCATCATGTCAGCCATTGATTTCACCATGGATATCACCCGTGAAGAAAACCCGGCGGGT…	VITRLELTEKIVAHKTMSGVKWSDIATAVGQSKEWTTAALMGQISLTKEQAEAAGNALGLNFSDEEIAVLMTVPYRGSLPTAVPTDPLIYRLYEVVSVYGTTMKALIEEEFGDGIMSAIDFTMDITREENPAGDRVKVEMTGKFLPYKTF
22	OM-RGC.v2.028620337	Alphaproteobacteria	Biota; Bacteria; Proteobacteria; AlphaProteobacteria; Rhodobacterales; Rhodobacteraceae	4.6e-31	PF02560	1.7e-34	Cyanate lyase C-terminal domain	ATGCCCGCGCTGATGACCAAGGAGGATGTAACCACCCTGATCCTGATCGCGAAGAAAAAGACCGGGATGAAATGGGAAGAGATTGCTGAGGGCATCGGCATGTCGCCCGTCTGGACCCATTCGGCCTGCATGGGCATGAACACCATGCCCAAGGCCAAGGCTGAGGCGCTCGTCGCGCTGCTGGATCTGCCGGAGGAGGCGGTTTCGGTGCTGGAGGAGTATCCGACCAAGATCTGGGAACAAGCGGTGCCAACAGACCCGTGTATCTACCGCCTCTACGAGATTGTGGGCGTTTACGGCCCCACGATGAAGGCGTTGATCCAAGAAGAGTTTGGCGACGGTATCATGTCGGCGATTGATTTCGACATGAAGATCACCCGTGTCGCAAACCCCAAGGGG…	MPALMTKEDVTTLILIAKKKTGMKWEEIAEGIGMSPVWTHSACMGMNTMPKAKAEALVALLDLPEEAVSVLEEYPTKIWEQAVPTDPCIYRLYEIVGVYGPTMKALIQEEFGDGIMSAIDFDMKITRVANPKGDRVKVEMSGKFLGYNSW
23	OM-RGC.v2.028626842	Alphaproteobacteria	Biota; Bacteria; Proteobacteria; AlphaProteobacteria; Rhodobacterales; Rhodobacteraceae	2.5e-32	PF02560	3e-35	Cyanate lyase C-terminal domain	ATGATATCAAGAGCTGAATTAACTGAAAAAATCGTACATACAAAAACATTAAGTGGAGTTAAGTGGTCTGACATTGCTAAAGCTGTTGGTCAATCAAAAGAGTGGACTACTGCTGCCCTAATGGGACAAATTTCATTGACAAAAGAACAGGCATTAGCTGCAGGCAATGCCTTAGGCCTAAACTTCGACCCAGAAGAATTAGCAATATTAACAACTGTTCCCTATCGTGGTTCAATTCCAACAGCTGTACCAACAGATCCATTGATTTATCGACTTTATGAAGTTGTTAATGTCTATGGGTCAACAATGAAGGCCCTTATAGAAGAAGAGTTTGGGGATGGAATAATGTCGGCGATTGATTTCACAATGGATATTACACGTGAGGAGAACCCTGCCGGC…	MISRAELTEKIVHTKTLSGVKWSDIAKAVGQSKEWTTAALMGQISLTKEQALAAGNALGLNFDPEELAILTTVPYRGSIPTAVPTDPLIYRLYEVVNVYGSTMKALIEEEFGDGIMSAIDFTMDITREENPAGDRVKVEMTGKFLPYKTF
24	OM-RGC.v2.028679826	Alphaproteobacteria	Biota; Bacteria; Proteobacteria; AlphaProteobacteria; Rhodobacterales	2.4e-31	PF02560	1e-34	Cyanate lyase C-terminal domain	ATGGCCAAAATGATGACCAAGGAAGACGTGACCGAAATGATACTGTCCGCCAAGCGCACGGCCGGCATGAAATGGGAGGAGATCGCCGAGAAGATCGGCATGTCTCCCGTCTGGACGCATTCGGCCGCGATGGGCATGAACGCGATGCCCAAGGACAAGGCCGAGGCGATGGTCTCGGTGATGGGGCTGCCGCAGGAAGCAGCGCTTGTGCTGCAGGAATATCCGACCAAGATCTGGGAACAGGCGGTGCCGACCGACCCCTGCATCTACCGGCTCTATGAAATCGTCGGGGTCTACGGGCCGACGATGAAGGCGCTGATCCAGGAGGAATTCGGCGACGGCATCATGTCGGCGATCGATTTCGACATGCAGATCACCCGGGTGGCCAATCCGAAGGGC…	MAKMMTKEDVTEMILSAKRTAGMKWEEIAEKIGMSPVWTHSAAMGMNAMPKDKAEAMVSVMGLPQEAALVLQEYPTKIWEQAVPTDPCIYRLYEIVGVYGPTMKALIQEEFGDGIMSAIDFDMQITRVANPKGDRVKIEMSGKFLGYNSW
25	OM-RGC.v2.028686500	Alphaproteobacteria	Biota; Bacteria; Proteobacteria; AlphaProteobacteria; Rhodobacterales; Rhodobacteraceae	9.3e-32	PF02560	1.1e-34	Cyanate lyase C-terminal domain	ATGACCGAGATGATGACCAAAGAAGACGTCACAGCCATGTTACTATCGGCCAAGAAAACGACAGGCATCACGTGGGAAGAGATCGCCAACAAGATTGGCATGTCCCCCGTTTGGACACATTCTGCTGCGATGGGCATGAACGCTTTTCCCCCTGAAAAGGCAGCCATGATAGTCAAGGCAATGGGCCTGCCCCAAGAGGCGGAAAGTGTGCTATCAGAAAGCCCCACCAAGATCTGGGAGCAGGCGGTGCCAACTGATCCCTGCATCTACCGGTTTTACGAAATCGTTGGGGTTTATGGCCCGACGCTCAAAGCATTGATTCAGGAAAAATTTGGCGATGGTATTATGTCAGCGATCGATTTTGAGATGACTGTCACCCGCGAGGAAAACCCCAAGGGC…	MTEMMTKEDVTAMLLSAKKTTGITWEEIANKIGMSPVWTHSAAMGMNAFPPEKAAMIVKAMGLPQEAESVLSESPTKIWEQAVPTDPCIYRFYEIVGVYGPTLKALIQEKFGDGIMSAIDFEMTVTREENPKGDRVKVEMSGKYLGYNSW
26	OM-RGC.v2.028694196	Alphaproteobacteria	Biota; Bacteria; Proteobacteria; AlphaProteobacteria; Rhodobacterales; Rhodobacteraceae	2.5e-31	PF02560	1.3e-34	Cyanate lyase C-terminal domain	ATGACCGACATGATGACCAAAGAAGACGTCACAGCCATGATCCTTTCGGCCAAGAAAACAGCCGGACTGACATGGGAAGGCATTGCCGATAAAATCGGCATGTCACCAGTCTGGACCCATTCGGCCGCCATGGGCATGAACGCCTTCCCACCTGAAAAGGCCGCCCTGATGGTGACAACCATGGGCTTGCCTCAAGAAGCCGAAAGCGTGCTGGCAGAAAGCCCGACCAAAATTTGGGAACAGGCCGTACCGACCGATCCCTGCATCTATCGGTTTTATGAAATCGTCGGTGTCTATGGGCCGACACTCAAGGCGCTCATCCAAGAGAAATTTGGCGACGGCATTATGTCTGCGATCGATTTCGAAATGTCAGTCACCCGCGTTGAAAACCCCAAGGGT…	MTDMMTKEDVTAMILSAKKTAGLTWEGIADKIGMSPVWTHSAAMGMNAFPPEKAALMVTTMGLPQEAESVLAESPTKIWEQAVPTDPCIYRFYEIVGVYGPTLKALIQEKFGDGIMSAIDFEMSVTRVENPKGDRVNVEMSGKYLGYNSW
27	OM-RGC.v2.028696062	Alphaproteobacteria	Biota; Bacteria; Proteobacteria; AlphaProteobacteria; Rhodobacterales; Rhodobacteraceae	2.5e-31	PF02560	1.3e-34	Cyanate lyase C-terminal domain	ATGACCGACATGATGACCAAAGAAGACGTCACAGCAATGATCCTTTCGGCCAAGAAAACTGCCGGAATAACTTGGGAAGACATTGCCGATAAAATTGGGATGTCGCCGGTCTGGACCCATTCTGCGGCCATGGGCATGAACGCCTTCCCACCTGAAAAAGCCGCCCTGATGGTTGCAACCATGGGCTTGCCCCAAGAAGCCGAAAGCGTGCTGGCAGAAAGTCCGACAAAGATTTGGGAACAGGCCGTGCCGACCGATCCCTGCATCTACCGGTTTTATGAAATCGTCGGTGTTTATGGGCCGACGCTCAAGGCGCTCATCCAAGAGAAATTTGGCGACGGCATTATGTCAGCGATTGATTTCGAAATGTCAGTCACCCGCGTTGAAAACCCCAAGGGT…	MTDMMTKEDVTAMILSAKKTAGITWEDIADKIGMSPVWTHSAAMGMNAFPPEKAALMVATMGLPQEAESVLAESPTKIWEQAVPTDPCIYRFYEIVGVYGPTLKALIQEKFGDGIMSAIDFEMSVTRVENPKGDRVNVEMSGKYLGYNSW
28	OM-RGC.v2.028716441	Alphaproteobacteria	Biota; Bacteria; Proteobacteria; AlphaProteobacteria; Rhodobacterales; Rhodobacteraceae	8.9e-35	PF02560	6.2e-36	Cyanate lyase C-terminal domain	ATGACCCGCGCCGAACTGACCGAAAAGATCGTCACCCACAAAATCATGAAAGGCATCAAGTGGGCCGACGTCGCAGAAAAGGTCGGCCATTCCAAGGAATGGGTGACCGCCGCCTTGCTGGGCCAGATGTCCATGACCAAGGATCAGGCAACCGCGGCGGCCAACGCCATGGGCCTGAATCTGTCGGAAGAAGAAATCGCCATGCTGATGACCGTGCCGTCGCGCGGTTCGCTCGAAAGCGCGGTTCCGACCGATCCCCTGATCTACCGCCTCTATGAACTGGTCAGCGTCTACGGCACCACCTTCAAGGCCCTGATCGAAGAAGAATTCGGCGACGGCATCATGTCGGCCATCGACTTCGAAATGGACATCGACCGCAAGGCCGACCCCAAGGGCGAC…	MTRAELTEKIVTHKIMKGIKWADVAEKVGHSKEWVTAALLGQMSMTKDQATAAANAMGLNLSEEEIAMLMTVPSRGSLESAVPTDPLIYRLYELVSVYGTTFKALIEEEFGDGIMSAIDFEMDIDRKADPKGDRVVITLNGKFLPYKVY
29	OM-RGC.v2.028720234	Alphaproteobacteria	Biota; Bacteria; Proteobacteria; AlphaProteobacteria; Rhodospirillales; Rhodospirillaceae; Nisaea; Nisaea denitrificans	1.8e-32	PF02560	1.3e-35	Cyanate lyase C-terminal domain	ATGACATTGCAGAGCAAGGAAGACGTCACCGCCCTGATCCTGTCCGCCAAGCGGCAGACCGGCATGACCTGGGAAGAGATTGCCGAAAAGATCGATATGAGCCCGGTCTGGACCCATTCAGCCTGCATGGGCATGAACGCGATGCCGAAGGAAAAGGCCGAAGCCCTGGTCCGCACCCTCAGCCTGCCGCAGGAAGCCGGCCTCCTGCTCGAGGAAAGCCCGACCAAGATCTGGGAACAGGCGATCCCGACAGATCCCTGCATCTACCGCCTGTATGAGATCGTCGGCGTCTACGGCCCGACTATCAAGGCGCTGATCCACGAGAAATTCGGCGACGGCATCATGTCCGCCATCGATTTCGACATGTCGGTCACCCGCGTCGAAAACCCGAAGGGCGAC…	MTLQSKEDVTALILSAKRQTGMTWEEIAEKIDMSPVWTHSACMGMNAMPKEKAEALVRTLSLPQEAGLLLEESPTKIWEQAIPTDPCIYRLYEIVGVYGPTIKALIHEKFGDGIMSAIDFDMSVTRVENPKGDRVKIEMSGKYLGYNSW
30	OM-RGC.v2.028721342	Alphaproteobacteria	Biota; Bacteria; Proteobacteria; AlphaProteobacteria	1.6e-32	PF02560	1.2e-35	Cyanate lyase C-terminal domain	ATGACATTGCAGAGCAAGGAAGACGTCACCGCCCTGATCCTGTCCGCCAAGCGGCAGACCGACATGACCTGGGAAGAGATTGCCGGAAAGATCGGCATGAGCCCGGTCTGGACCCACTCGGCCTGCATGGGCATGAACGCCATGCCGAAGGAAAAAGCCGAGGCCCTGGTCCGCACCCTCGGTCTGCCGCAGGAAGCCACCCTGCTGCTCGAGGAAAGCCCGACCAAGATCTGGGAACAGACAATCCCGACCGATCCCTGCATCTACCGGCTGTATGAGATCGTCGGCGTCTACGGCCCGACCATCAAGGCGCTGATCCACGAAAAATTCGGCGACGGCATCATGTCCGCCATCGATTTCGACATGTCCGTCACCCGCGTAGAAAACCCGAAGGGCGAC…	MTLQSKEDVTALILSAKRQTDMTWEEIAGKIGMSPVWTHSACMGMNAMPKEKAEALVRTLGLPQEATLLLEESPTKIWEQTIPTDPCIYRLYEIVGVYGPTIKALIHEKFGDGIMSAIDFDMSVTRVENPKGDRVKIEMSGKYLGYNSW
31	OM-RGC.v2.028755601	Alphaproteobacteria	Biota; Bacteria; Proteobacteria; AlphaProteobacteria; Rhodobacterales; Rhodobacteraceae	4.6e-35	PF02560	3e-36	Cyanate lyase C-terminal domain	ATGACTCGCGCCGAATTGACCGAAAAAATCGTCACCCACAAGATCATGAAAGACATCAAGTGGGCCGACGTGGCCGAAAAGGTCGGCCTGTCCAAGGAATGGGTGACCGCCGCCCTGTTGGGCCAGATGTCCATGACCAAGGAACAGGCGACGGCCGCGGCCAACGCCATGGGCCTGAACCTGTCGGAAGAAGAAATCGCCATGCTGATGACCGTGCCGTCGCGCGGCTCGCTGGACAACCCGGTGCCGACCGATCCGTTGATCTATCGTCTGTACGAATTGGTCCAGGTCTACGGCACCACCTTCAAGGCCCTGATCGAAGAAGAATTCGGCGACGGCATCATGTCGGCGATCGATTTCAGCATGGACATCGACCGCAAGGCCGACCCCAAGGGCGAC…	MTRAELTEKIVTHKIMKDIKWADVAEKVGLSKEWVTAALLGQMSMTKEQATAAANAMGLNLSEEEIAMLMTVPSRGSLDNPVPTDPLIYRLYELVQVYGTTFKALIEEEFGDGIMSAIDFSMDIDRKADPKGDRVVITLNGKFLPYKVY
32	OM-RGC.v2.028775738	Alphaproteobacteria	Biota; Bacteria; Proteobacteria; AlphaProteobacteria; Rhodobacterales; Rhodobacteraceae	1.7e-31	PF02560	1.2e-34	Cyanate lyase C-terminal domain	ATGACCCGTGCAGAATTGACTGAGAAGATCCTGGCCCACAAGGTCCTGACCGGCTTTACGTGGTCCGACGTCGCCGAAAAAGTCGGCAAATCCAAGGAGTGGACGGCCTGCGCCTGCATGGGGCAGTTGTCTCTGTCGAAGGAACAGGCCGAGGCCGCCGGCAACGCGATGGGGCTGAACTTCTCCGACGACGAGATGGCGCTCCTGATGTCGGTGCCCTATCGCGGCTCGCTGGACACGCAGATCCCGACCGATCCGCTGATCTACCGGTTCTACGAAATCACCCAGGTGTTCGGCATGTCGATCAAGTCGCTGATCGAGGAAGAATTCGGCGACGGGATCATGTCGGCCATCGACTTCGACATGCAGATCGAACGCATTCCCGATCCCAAGGGCGAC…	MTRAELTEKILAHKVLTGFTWSDVAEKVGKSKEWTACACMGQLSLSKEQAEAAGNAMGLNFSDDEMALLMSVPYRGSLDTQIPTDPLIYRFYEITQVFGMSIKSLIEEEFGDGIMSAIDFDMQIERIPDPKGDRCQVTLSGKFLPYKSY
33	OM-RGC.v2.028814244	Alphaproteobacteria	Biota; Bacteria; Proteobacteria; AlphaProteobacteria; Rhodobacterales; Rhodobacteraceae	1.1e-32	PF02560	1.3e-34	Cyanate lyase C-terminal domain	ATGACACGTGCTGAACTTACAGAAAAAATTGTCGCTCATAAAATGCTCAAAGGCTTCAAATGGGCAGATGTTGCAAAAAAGGTTGGTCAATCCAAAGAATGGACTACTGCAGCCATGATGGGACAAATGTCCTTAACCAAAGAACAAGCCGAAGCAGCTGGAAACGCCATGGGTTTGAATTTTGGCGACGAGGAAATCGGACTATTGATGTCTGTGCCATATCGTGGATCGCTAGATCAACAAGTACCAACAGACGCGCTTGTTTATCGATTTTACGAACTAATTCAAGTTTACGGCACCACAATCAAAGCATTAATCGAGGAAGAATTTGGTGATGGCATTATGAGCGCCATAGACTTTTCTATGGATATTGATCGTAAGGCAGACCCAGCAGGAGAC…	MTRAELTEKIVAHKMLKGFKWADVAKKVGQSKEWTTAAMMGQMSLTKEQAEAAGNAMGLNFGDEEIGLLMSVPYRGSLDQQVPTDALVYRFYELIQVYGTTIKALIEEEFGDGIMSAIDFSMDIDRKADPAGDRVIITLNGKFLPYRTY
34	OM-RGC.v2.028850236	Alphaproteobacteria	Biota; Bacteria; Proteobacteria; AlphaProteobacteria; Rhodobacterales; Rhodobacteraceae	9.7e-35	PF02560	3.8e-36	Cyanate lyase C-terminal domain	ATGAATCGCGCCGAACTGACCGAGAAGATCGTCACCCACAAGATCATCAAGGGCATCAAGTGGGCTGACGTGGCCGCGAAGGTCGGCCAGTCGAAGGAATGGACCACGGCGGCCCTCCTGGGCCAGATGTCCATGACCAAGGAACAGGCGGAAGCCGCCGCCAACGCCATGGGCCTGAACCTGTCGGAAGAAGAGATCGCGGTGCTGATGATGGTGCCGTCGCGCGGCTCGCTGGACAATCCGGTCCCGACCGATCCCCTGATCTACCGGCTTTATGAGCTGATCCAGGTCTACGGCACCACGTTCAAGGCCCTGATCGAAGAAGAATTCGGCGACGGCATCATGTCGGCCATCGACTTCGAAATGGATATCGACCGCAAGGCCGACCCCAAGGGCGAC…	MNRAELTEKIVTHKIIKGIKWADVAAKVGQSKEWTTAALLGQMSMTKEQAEAAANAMGLNLSEEEIAVLMMVPSRGSLDNPVPTDPLIYRLYELIQVYGTTFKALIEEEFGDGIMSAIDFEMDIDRKADPKGDRVVITLNGKFLPYKVY
35	OM-RGC.v2.028856301	Alphaproteobacteria	Biota; Bacteria; Proteobacteria; AlphaProteobacteria	7.5e-34	PF02560	1.1e-35	Cyanate lyase C-terminal domain	ATGACACGTGCAGAATTAACCGAAAAAATTATCACTCATAAGATGCTTAAGGGCTTTAAATGGGATGACGTTGCAAAAAAAGTTGGTCAGTCTAAAGAATGGACAACTGCAGCATTGATGGGCCAAATGTGCTTTACTAAAGAACAAGCGGAAGCCGCTGGAAATGCTATGGGAATGAACTTTGGTGACGAAGAAATCGGGCTTTTAATGACACCGCCATATCGAGGCTCTCTTGATCAGCAAGTTCCAACAGATGCTTTGGTATACCGTTTCTATGAACTAATCCAAGTATATGGCACAACTATCAAGGCCCTTATTCATGAGGAATTTGGAGATGGAATCATGAGTGCTATAGATTTTTCCATGGACATAGATCGAAAAGAAGACCCTGCAGGTGAT…	MTRAELTEKIITHKMLKGFKWDDVAKKVGQSKEWTTAALMGQMCFTKEQAEAAGNAMGMNFGDEEIGLLMTPPYRGSLDQQVPTDALVYRFYELIQVYGTTIKALIHEEFGDGIMSAIDFSMDIDRKEDPAGDRVIITLNGKFLPYKTY
36	OM-RGC.v2.028955662	Alphaproteobacteria	Biota; Bacteria; Proteobacteria; AlphaProteobacteria	2.3e-32	PF02560	2.3e-34	Cyanate lyase C-terminal domain	ATGAAGCGGGCTGAAGTGACCGAGAAGATCCTGACGGCCAAGCGGCTGAAGGAACTGACCTGGGAGGAGATCGCCAAGAAGATCGGCGGCGCCTCGAAGATCATCGTCACCGCGGCCTGCATGGGCCAGATGAAGATGACCAAGGAGCAGGCCACCAAGGCCGGCAAGCTGTTCGGCCTGGGCAAGGAAGAAGTCCTGCTGCTGCAGGAAGTGCCTTACCGCGGTTCGCTGCCCCAGATCCCGCCGACCGACCCGCTGATCTACCGCTTCTACGAGCTGGTGCAGGTCTACGGCACGACCTGGAAGGAGCTGATCCAGGAGGAGTTCGGCGACGGTATCATGTCCGCCATCGACTTCGACATGACCCTGGAGCGCCAGCCCGACCAGAAGGGCGACCGG…	MKRAEVTEKILTAKRLKELTWEEIAKKIGGASKIIVTAACMGQMKMTKEQATKAGKLFGLGKEEVLLLQEVPYRGSLPQIPPTDPLIYRFYELVQVYGTTWKELIQEEFGDGIMSAIDFDMTLERQPDQKGDRVKIGMSGKFLGYKSY
37	OM-RGC.v2.029034992	Alphaproteobacteria	Biota; Bacteria; Proteobacteria; AlphaProteobacteria; Sphingomonadales; Erythrobacteraceae	6.7e-31	PF02560	6.7e-34	Cyanate lyase C-terminal domain	ATGCTGACCAAATCCGAAGTCATCACCCTGATCCGCGCCGCTAAGCGCGAAAAGAAAATTGGCTGGTCGGAGATTGCCGCCGCCGCCGGGGGAAGCGAAATTTTCGTCACCTCGGCCTGCCTCGGGATGAACAGCCTTTCCGAAGATGCGTCGCGCAAGGTGGTCGACCTTCTTGGACTGCCGGACGAGGCGGCAGTGGTCTTGGCCGAATATCCCACCAAGCACTTCGAGAAGACCGTACCGACCGACCCGTGCATCTACCGCTGGTACGAGATCACGGGCGTGTTCGGCGAGGCGTTCAAGGAGGTGGTGCAGGAGAAGTTCGGCGACGGGATCATGAGCGCCATCGATTTCGACATGGCGGTCGAGCGCGTCGAGCACGAAAAGGGTGACCGTGTC…	MLTKSEVITLIRAAKREKKIGWSEIAAAAGGSEIFVTSACLGMNSLSEDASRKVVDLLGLPDEAAVVLAEYPTKHFEKTVPTDPCIYRWYEITGVFGEAFKEVVQEKFGDGIMSAIDFDMAVERVEHEKGDRVQVVMSGKFLPYKSF
38	OM-RGC.v2.029153535	Alphaproteobacteria	Biota; Bacteria; Proteobacteria; AlphaProteobacteria; Rhodospirillales; Rhodospirillaceae; Thalassospira	3.9e-32	PF02560	1.2e-34	Cyanate lyase C-terminal domain	ATGAAGAAAGTTGATGTCAAAGAACTGATTTTGGAAACCAAGAAAGCCAAGGGTCTTGGTTGGGAAGAAATCGCCAGCAAGATTGGCATGTCGCCGGTTTGGACCACGTCGGTATGTCTGGGGATGAATTCGGCGCCAAAGGAAAAGGCCGATATGCTGGTGGCTGCCCTTGATCTTCCGGCCGAAGCGTCGGCTGTTTTGCAGGAATGCCCGATGAAAATCTGGGATCAGGCCGTTCCGACCGATCCGGCCGTGTATCGGATTTACGAAATCATGGGGGTTTACGGTGAAACCCTTAAGGAACTGGTCCATGAGAAGTTCGGCGATGGCATCATGAGTGCCATTGATTACGAAATGTATATCGAACGCAAAGCCGACCCCAAGGGAGACCGCGTTGTC…	MKKVDVKELILETKKAKGLGWEEIASKIGMSPVWTTSVCLGMNSAPKEKADMLVAALDLPAEASAVLQECPMKIWDQAVPTDPAVYRIYEIMGVYGETLKELVHEKFGDGIMSAIDYEMYIERKADPKGDRVVVTLDGKFLPYRAW
39	OM-RGC.v2.029189532	Alphaproteobacteria	Biota; Bacteria; Proteobacteria; AlphaProteobacteria; Rhodospirillales; Rhodospirillaceae; Thalassospira	7.1e-34	PF02560	4e-36	Cyanate lyase C-terminal domain	GTGAAAAAAGCAGATGTCAAAGAAATGATCATCGAAGCCAAAAAGGCCAAAGGCCTTGGCTGGGAAGAAGTTGCCAGCAAGATCGGCATGTCGCCGGTATGGACGACTTCGGTTTGTTTTGGCATGAATTCCGCGCCAAAGGACAAGGCCGACATGCTGGTTGCCCTGTTTGACCTGCCGCCCGAAGCATCGGCTGTCATGCAGGAATGCCCGATGAAAATCTGGGATCAGGCGGTACCGACCGATCCTGCGATCTATCGCCTGTATGAAATCGTCGGTGTGTACGGCGAGACCATCAAGGAAATCATCCACGAGAAATTCGGCGACGGTATCATGAGCGCGATCGACTACGAAATGTATATCGAGCGCAAGGAAGACCCGAAGGGCGACCGCGTTGTC…	VKKADVKEMIIEAKKAKGLGWEEVASKIGMSPVWTTSVCFGMNSAPKDKADMLVALFDLPPEASAVMQECPMKIWDQAVPTDPAIYRLYEIVGVYGETIKEIIHEKFGDGIMSAIDYEMYIERKEDPKGDRVVITLDGKFLKYRAW
40	OM-RGC.v2.030160590	Alphaproteobacteria	Biota; Bacteria; Proteobacteria; AlphaProteobacteria; Rhodobacterales	5.9e-26	PF02560	3.8e-29	Cyanate lyase C-terminal domain	ATGGCCAAAATGATGACCAAGGAAGACGTGACCGAAATGATACTGTCTGCCAAGCGCACGACAGGCATGAAATGGGAGGACATCGCCGAGAAGATCGGCATGTCGCCGGTGTGGACGCATTCGGCCGCAATGGGCATGAACGCGATGCCCAAGGACAAGGCCGAGGCGATGGTCTCCGTGATGGGGCTGCCGCAGGAGGCGGCGCTGGTGCTGCAGGAGTATCCCACCAAGATCTGGGAGCAGGCAGTGCCGACCGACCCCTGCGTCTACCGGCTCTACGAAATCGTCGGGGTCTATGGTCCGACGATCAAGACGCTGATCCAGGAGGAGTTCGGCGACGGCATCATGTCGGCCATCGATTTCGACATGCAGATCACCCGCGTGGCCAATCCCAAGGGC…	MAKMMTKEDVTEMILSAKRTTGMKWEDIAEKIGMSPVWTHSAAMGMNAMPKDKAEAMVSVMGLPQEAALVLQEYPTKIWEQAVPTDPCVYRLYEIVGVYGPTIKTLIQEEFGDGIMSAIDFDMQITRVANPKGDRVKIEMS
41	OM-RGC.v2.030968497	Alphaproteobacteria	Biota; Bacteria; Proteobacteria; AlphaProteobacteria; Rhodobacterales; Rhodobacteraceae	2.1e-32	PF02560	3.5e-35	Cyanate lyase C-terminal domain	ATGAGCGGCGTAAAATGGGCTGAGATTGCATCAGCTGTTGGTCAGTCAAAAGAATGGACTACAGCAGCTCTGATGGGCCAAATTTCTCTTACAAGGGAACAGGCAGAAGCCGCAGGTAATGCGCTTGGGGTAAATTTCACCGACGAAGAAATGGCAATTCTTATGACTGTGCCTTATCGGGGCTCATTACCGACGGCTGTGCCAACTGACCCTCTTATTTATCGTCTATATGAAGTTGTTGCAGTCTATGGAACAACAATGAAAGCTCTTATTGAAGAAGAATTCGGTGACGGTATCATGTCAGCCATCGACTTTACCATGGATATTACGCGTGAGGAAAACCCAGCAGGAGACAGGGTAAAAGTAGAAATGACAGGAAAATTCCTCCCTTACAAAACA…	MSGVKWAEIASAVGQSKEWTTAALMGQISLTREQAEAAGNALGVNFTDEEMAILMTVPYRGSLPTAVPTDPLIYRLYEVVAVYGTTMKALIEEEFGDGIMSAIDFTMDITREENPAGDRVKVEMTGKFLPYKTY
42	OM-RGC.v2.031488697	Alphaproteobacteria	Biota; Bacteria; Proteobacteria; AlphaProteobacteria; Rhodobacterales; Rhodobacteraceae	1.6e-20	PF02560	1.4e-23	Cyanate lyase C-terminal domain	ATGAAAGACCTCGCCATGACCGAGATGATGACCAAGGAAGACGTCACCGCAATGATCCTATCCGCCAAGAAACAGGCTGGCCTGACATGGGAAGAGATCGCCGAAAAGATCGAGATGTCACCGGTGTGGACGCATTCGGCCGCCATGGGCATGAACGCATTTCCGACCGAAAAGGCCAAGCTGATGGTTAAAGTGATGGGTCTGCCGCAAGAGGCCGAAAGCGTGCTTGTCGAAAGCCCCACCAAGATCTGGGAACAGTCCGTGCCAACCGATCCGTGCATCTACCGTTTCTACGAAATCGTGGGGGTTTACGGCCCAACCCTCAAGGCCTTGATCCAAGAGAAATTCGGTGACGGTATAATGTCGGCGATCGATTTTAACATGTCCGTGACCCGC	MKDLAMTEMMTKEDVTAMILSAKKQAGLTWEEIAEKIEMSPVWTHSAAMGMNAFPTEKAKLMVKVMGLPQEAESVLVESPTKIWEQSVPTDPCIYRFYEIVGVYGPTLKALIQEKFGDGIMSAIDFNMSVTR
43	OM-RGC.v2.032884182	Alphaproteobacteria	Biota; Bacteria; Proteobacteria; AlphaProteobacteria; Rhodobacterales; Rhodobacteraceae	2.5e-18	PF02560	1.8e-21	Cyanate lyase C-terminal domain	ATGATATCAAGAGCTGAATTAACTGAAAAAATTGTACATACAAAAACATTAAGTGGAGTTAAGTGGGCTGACATTGCTAAAGCAGTTGGCCAATCAAAAGAATGGACTACTGCAGCTTTGATGGGACAAATTTCATTAACAAAAGAGCAAGCCATCGCTGCAGGTAACGCTCTAGGTATCAATTTTGATCCAGAGGAATTAGCTATATTAACGACTGTCCCTTATCGTGGTTCTATTCCCACTGCTGTTCCTACGGATCCATTAATTTATAGACTTTATGAAGTTGTTAATGTTTATGGATCCACAATGAAAGCTCTAATTGAAGAAGAGTTTGGAGACGGAATTATGTCAGCAATTGATTTCACA	MISRAELTEKIVHTKTLSGVKWADIAKAVGQSKEWTTAALMGQISLTKEQAIAAGNALGINFDPEELAILTTVPYRGSIPTAVPTDPLIYRLYEVVNVYGSTMKALIEEEFGDGIMSAIDFT
44	OM-RGC.v2.046666770	Alphaproteobacteria	Biota; Bacteria; Proteobacteria; AlphaProteobacteria	7.3e-09	PF02560	5.4e-12	Cyanate lyase C-terminal domain	GCAATTGACTATGACATGTCGATAGAGCGCGTGCCCGACCCAAAAGGTGACCGAGTGAAAGTCACCATGAGCGGCAAATTCCTACCCTACAAATCCTACTAA	AIDYDMSIERVPDPKGDRVKVTMSGKFLPYKSY
45	OM-RGC.v2.026336042	Betaproteobacteria	Biota; Bacteria; Proteobacteria; BetaProteobacteria; BetaProteobacteria bacterium MOLA814	6e-35	PF02560	5.9e-36	Cyanate lyase C-terminal domain	TTGATTTTTTCCTCCATTCAACACAAAGGATTTTTTATGGCTTCTATGAATAAAAGTTTGACGCGCGAAGATGTGACTGACATGATCATGTCGGTCAAGATCCAAAAACGTATCAAGTGGGCTGATGTAGCGCCAAAGTTAAAGCTGTCTAAAGAGTGGGTAACAGCGGCTTGTTTGGGACAGATGGCGTTGACAAACACGCAGGCAAAACTCGTCGCAAAAATATTCAGTCTGCCCCCCGAGGCTATCCCTGTCTTGGAGGCTGTACCTTACAAAGGTTCCTTGCCAACATCGGTGCCGACAGACCCGCTGATTTATCGCTTCTACGAGTTGATTTCGGTATACGGTACGACCTTTAAAGAGTTGATTCATGAGGAGTTTGGAGATGGGATTATGAGC…	LIFSSIQHKGFFMASMNKSLTREDVTDMIMSVKIQKRIKWADVAPKLKLSKEWVTAACLGQMALTNTQAKLVAKIFSLPPEAIPVLEAVPYKGSLPTSVPTDPLIYRFYELISVYGTTFKELIHEEFGDGIMSAIDFKMDMQRQNDPNGDRVEIVMSGKFLPYKTY
46	OM-RGC.v2.028118405	Betaproteobacteria	Biota; Bacteria; Proteobacteria; BetaProteobacteria; BetaProteobacteria bacterium MOLA814	7.1e-35	PF02560	1.5e-35	Cyanate lyase C-terminal domain	ATGGCTACCAACATTAAAATCTTAACGCGCGAAGAAGTGACCGACATGATCATGGCGGTTAAAATTCAAAAGAAAATAAAATGGGCAGATGTTGCGCCGAAATTAAAGCTTTCAAAAGAGTGGGTTACTGCAGCGTGCTTGGGTCAAATGGCATTAACCAATGCACAAGCTAAAGTAGTTGCTAAGATATTCAGTCTTCCAGCAGAAGCCATACCTGTTCTCGAAGCCGTACCTTACAAAGGATCCTTGCCCACTGCAGTTCCCACTGACCCATTGGTGTACAGATTTTATGAATTAATTTCCGTTTACGGAACCACTTTTAAAGAGCTGATACACGAAGAATTCGGCGACGGTATTATGAGTGCTATCGATTTCAAAATGGATATGCAGCGAGAAAAT…	MATNIKILTREEVTDMIMAVKIQKKIKWADVAPKLKLSKEWVTAACLGQMALTNAQAKVVAKIFSLPAEAIPVLEAVPYKGSLPTAVPTDPLVYRFYELISVYGTTFKELIHEEFGDGIMSAIDFKMDMQRENDPNGDRVKIMISGKFLPYKSY
47	OM-RGC.v2.029020022	Betaproteobacteria	Biota; Bacteria; Proteobacteria; BetaProteobacteria; Burkholderiales	2.1e-33	PF02560	3.7e-35	Cyanate lyase C-terminal domain	ATGGACCGCAATCAAGTCACCCAGAAGATCGTCACCGCCAAGGTCAGCAAGAAGATGACCTGGGCCCAGATCGCCGAGCGTATCGGCCAGAGCAAGGAGTGGACTACCGCCGCCATGCTGGGCCAGATGACCCTGACGGCCAAGCAGGCCGCCGCGGCGCAGGAACTGTTCGAACTCACCGACGAAGAAACGCTGTGGCTGCAGATCGTGCCTTACAAGGGATCGCTGCCGACCCCGGTGCCGACCGATCCGCTGATCTATCGCTGGTACGAGATCGTCAGTGTCTATGGCAGCACCATCAAGGAACTGATCCACGAAGAGTTCGGCGACGGCATCATGAGTGCCATCGATTTCAAGATGGATATCCAGCGCCAGGCCGACCCCAATGGCGATCGCGTC…	MDRNQVTQKIVTAKVSKKMTWAQIAERIGQSKEWTTAAMLGQMTLTAKQAAAAQELFELTDEETLWLQIVPYKGSLPTPVPTDPLIYRWYEIVSVYGSTIKELIHEEFGDGIMSAIDFKMDIQRQADPNGDRVNVMLSGKFLPYKTY
48	OM-RGC.v2.029025963	Betaproteobacteria	Biota; Bacteria; Proteobacteria; BetaProteobacteria; Burkholderiales; Burkholderiaceae; Limnobacter	6.5e-33	PF02560	3.2e-35	Cyanate lyase C-terminal domain	ATGAAACGAACCGACGTAACCGAGATGATTGTATTGGCCAAGCGCAAGAAAAAATGCACTTGGGACGACTGCGCCAAAGTACTAGGCCAGTCCAAGGAATGGAGCACAGCTGCGTTGTTGGGCCAGATGACACTGACCGAAGAACAAGCCAAGAAAATTGGTGAGTATTTGGCCTTGCCACCCGAGGCGGTTGATTGCCTGCAGGTTGTGCCTTACAAGGGATCGCTGCCCACCGCTGTGCCTACCGACCCCTTGATTTATCGCTTTTATGAATTGATCAGTGTGTACGGCACAACGTTCAAGGAACTCATTCATGAAGAGTTTGGTGACGGCATCATGAGTGCCATCGACTTCAAAATGGATTTGCAGCGTGAGCCCAACCCCATGGGTGACCGCGTC…	MKRTDVTEMIVLAKRKKKCTWDDCAKVLGQSKEWSTAALLGQMTLTEEQAKKIGEYLALPPEAVDCLQVVPYKGSLPTAVPTDPLIYRFYELISVYGTTFKELIHEEFGDGIMSAIDFKMDLQREPNPMGDRVSINMSGKFLPYKTY
49	OM-RGC.v2.029052744	Betaproteobacteria	Biota; Bacteria; Proteobacteria; BetaProteobacteria; Burkholderiales; Burkholderiaceae; Limnobacter	6.5e-33	PF02560	3.2e-35	Cyanate lyase C-terminal domain	ATGAAACGAACCGACGTAACCGAAATGATTGTATTGGCCAAGCGCAAGAAAAAATGCACTTGGGACGACTGCGCCAAAGTACTGGGCCAGTCCAAGGAATGGAGTACAGCTGCATTGCTGGGCCAGATGACCTTGACTGAGGAGCAGGCCAAGAAAATTGGTGAGTATTTGGCTTTGCCACCTGAAGCGGTAGATTGCCTGCAAGTGGTGCCTTACAAAGGATCGCTGCCCACGGCCGTGCCCACTGACCCCCTGATTTATCGCTTTTATGAATTGATTAGCGTGTATGGCACCACCTTCAAGGAACTGATTCATGAAGAGTTTGGCGACGGCATCATGAGCGCCATCGACTTCAAAATGGATTTGCAGCGTGAGCCAAACCCCATGGGCGACCGCGTT…	MKRTDVTEMIVLAKRKKKCTWDDCAKVLGQSKEWSTAALLGQMTLTEEQAKKIGEYLALPPEAVDCLQVVPYKGSLPTAVPTDPLIYRFYELISVYGTTFKELIHEEFGDGIMSAIDFKMDLQREPNPMGDRVSINMSGKFLPYKTY
50	OM-RGC.v2.015408683	Chlorophyta	Biota; Eukaryota; Viridiplantae; Chlorophyta; prasinophytes; Mamiellophyceae; Mamiellales; Bathycoccaceae; Bathycoccus; Bathycoccus prasinos	8.8e-32	PF02560	2.9e-34	Cyanate lyase C-terminal domain	ATGACAACAACAACAACAACGGTGATGAGAGTGACGACGATGTTTCCGACGACGAGGAGTAGTAAGAGTAAGCGTAGTAATGAGAAGAAGAAGGAGATGATGATGACGAGCAGCGCGAAATCTATTTTGAGAAGAAGAAGAAGAAATTATGCACCACCAAACGTCGCCGTCTCATCATCATCATCCCGAGGAAGAAGTAATAATAATATCGATTGGGAGAACGACATCGTCTCGAGACACGACGTGACCGAACTCATCGTTTTTAATCGCATGAAAATGAACATTTCGTGGGCCGAATTAGCTTTGACGGTGAATAAATCGAAAGAATGGACGACGAGCGCGTTGCTTGGACAACATCAGATGAGCAAAGAGGAAGCTGAAAAAGTGGGCACAGTATTA…	MTTTTTTVMRVTTMFPTTRSSKSKRSNEKKKEMMMTSSAKSILRRRRRNYAPPNVAVSSSSSRGRSNNNIDWENDIVSRHDVTELIVFNRMKMNISWAELALTVNKSKEWTTSALLGQHQMSKEEAEKVGTVLALPSVAVKLLQTFPYKGSLPTSVPTDPLIYRFYELVNVYGTTFKELIHEEFGDGIMSAIDFNMDLSKKKGDLGEDRVSITMSGKYLPYKKY
51	OM-RGC.v2.018484930	Chlorophyta	Biota; Eukaryota; Viridiplantae; Chlorophyta; prasinophytes; Mamiellophyceae; Mamiellales; Mamiellaceae; Micromonas; Micromonas pusilla	6.9e-31	PF02560	7.9e-34	Cyanate lyase C-terminal domain	ACATTCAAGATGTCCGCCTTCACCATCTCCACTACCGCCGCGCCTGTGACGCAGCAAGTCGCGATGCGTGGCTCCAAGGGAGCTTCCCTTCGCAAAGCCGCGATGGCCCCCGTGCGATCCACCAAGGCCAAGGCTTCCTTCTCCGTCAACGCGGGCCCCCTCACCAGGAACGACGTCACGGAAACCATCGTGTTCAACAGGATGAAGAAGGGAATCACCTGGGCTAGTTTGGCTGAGGCCGTGGGCCAGAGCCTTCCCTGGACCACCGCCGCTTTGCTGGGCCAGATGCAAATGTCACCCGAACAGGCGAAAGCCGCGGGGGACATGCTCGGCCTCTCAAAAGACGAGCAGATGCTGCTCACCTTCGTCCCGTACAAGGGCTCGTTCGGCAAACCAGGC…	TFKMSAFTISTTAAPVTQQVAMRGSKGASLRKAAMAPVRSTKAKASFSVNAGPLTRNDVTETIVFNRMKKGITWASLAEAVGQSLPWTTAALLGQMQMSPEQAKAAGDMLGLSKDEQMLLTFVPYKGSFGKPGELVPTDPLIYRFYEMVMVYGPTYKEMIHEEFGDGIMSAIDFDMDFSRLPNEAGDRVKIVLTGKYLTYKSF
52	OM-RGC.v2.018972691	Chlorophyta	Biota; Eukaryota; Viridiplantae; Chlorophyta; prasinophytes; Mamiellophyceae; Mamiellales; Mamiellaceae; Micromonas; Micromonas pusilla	5.8e-31	PF02560	6.3e-34	Cyanate lyase C-terminal domain	ATGTCGTCCTTCGCCGTCCCCACCGCTGTCGCGCCTGCCACGGCGCGCGTCGCGATGCGCGGCTCGAACGCGCGGTCGTTTCGCCGTGCGGTCGCTGCGCCCGTGCGATCGGTGCAGGCCAAGCGTGCGTTCGCGGTACACGCGGGCCCGTTGACCCGGAACGACGTGACCGAAACCATCGTGTTCAACCGCATGAAGAAAGGTTTGACCTGGGCCTCCTTGGCGGAGGCGGTGGGTAAGTCACTTCCCTGGACCACCAGCGCGTTGCTTGGGCAGCACCAGATGAGCGCGGAACAAGCCAAAGCGGCGGGTGACATGCTCGGGCTTAACAAAGACGAGCAGATGCTTTTAACGTACGTGCCGTACAAAGGCTCGTTCGGCAAACCAAACGAGCTGGTA…	MSSFAVPTAVAPATARVAMRGSNARSFRRAVAAPVRSVQAKRAFAVHAGPLTRNDVTETIVFNRMKKGLTWASLAEAVGKSLPWTTSALLGQHQMSAEQAKAAGDMLGLNKDEQMLLTYVPYKGSFGKPNELVPTDPLIYRFYEMVMVYGTTYKEMIHEEFGDGIMSAIDFDMDFSRLPNENGDRVKIVLTGKYLTYKSF
53	OM-RGC.v2.028454934	Chlorophyta	Biota; Eukaryota; Viridiplantae; Chlorophyta; prasinophytes; Mamiellophyceae; Mamiellales; Mamiellaceae; Micromonas	1.2e-32	PF02560	2.5e-35	Cyanate lyase C-terminal domain	ATGACGCGCAACGACGTCACCGAGCTCGTCGTCTTCAACCGTATGAAGAAAGGGATCACGTGGGCGTCTCTCGCCGAGGCATGCGGCAAGAGCGTCCCGTGGACCACGTCCGCGCTGCTGGGCCAGCATCAGATGTCCAAGGAGATGGCGCAGGCTGCGGGTGCCATGCTCGATCTACCCGACGACGCCGTCATGCTCCTGCAGCACGTCCCGTACAAGGGTACCGGGTCCATCCCGGTGGGCCAGACGGTCCCGACGGACCCGCTCATCTACAGGTTCTACGAGATGGTCATGGTGTACGGCAGCACGTACAAGGAGCTCATCCACGAGGAGTTCGGCGACGGGATCATGTCCGCCATCGACTTCGACATGGAGTTTGGCCGGCAGGCGGATCCAAAC…	MTRNDVTELVVFNRMKKGITWASLAEACGKSVPWTTSALLGQHQMSKEMAQAAGAMLDLPDDAVMLLQHVPYKGTGSIPVGQTVPTDPLIYRFYEMVMVYGSTYKELIHEEFGDGIMSAIDFDMEFGRQADPNGDRVKITLTGKYLKYKQF
54	OM-RGC.v2.028461184	Chlorophyta	Biota; Eukaryota; Viridiplantae; Chlorophyta; prasinophytes; Mamiellophyceae; Mamiellales; Mamiellaceae; Micromonas	5.7e-32	PF02560	7.1e-35	Cyanate lyase C-terminal domain	ATGACGCGCAACGACGTCACCGAGCTCGTCGTCTTCAACCGCATGAAGAAGGGAATCACGTGGGCATCCCTCGCGGAGGCGTGCGGCAAGAGCGTCCTGTGGACCACCTCCGCGCTGCTCGGCCAACACCAGATGTCTCAAGAGCAGGCTGAGACAGCCGGGAAGATGCTGGACCTCCCCGACGACGCCGTCATGCTCTTGTCACACGTGCCATACAAGGGCACCGGGTCCATCCCGGCCGGTCAGACCGTCCCGACGGACCCGCTCATCTACAGGTTCTACGAGATGGTCATGGTGTACGGCAGCACGTATAAAGAGCTCATCCACGAGGAATTCGGCGACGGGATCATGTCCGCCATCGACTTCGACATGGACTTCGGACGTCTGGCGGATCCAAAC…	MTRNDVTELVVFNRMKKGITWASLAEACGKSVLWTTSALLGQHQMSQEQAETAGKMLDLPDDAVMLLSHVPYKGTGSIPAGQTVPTDPLIYRFYEMVMVYGSTYKELIHEEFGDGIMSAIDFDMDFGRLADPNGDRVTITLTGKYLKYKQF
55	OM-RGC.v2.043850454	Chlorophyta	Biota; Eukaryota; Viridiplantae; Chlorophyta; prasinophytes; Mamiellophyceae; Mamiellales; Mamiellaceae; Micromonas; Micromonas pusilla	1.9e-21	PF02560	5.9e-25	Cyanate lyase C-terminal domain	ATGGTGTACGGCCCCACGTACAAGGAGATGATCCACGAGGAGTTCGGGGACGGGATCATGTCTGCCATTGACTTCGACATGGACTTCTCGCGTCTGCCCAACGAAGCCGGCGACCGCGTCAAGATCGTCCTCACCGGCAAGTACCTCACCTACAAGTCCTTCTAA	MVYGPTYKEMIHEEFGDGIMSAIDFDMDFSRLPNEAGDRVKIVLTGKYLTYKSF
56	OM-RGC.v2.017141382	Gammaproteobacteria	Biota; Bacteria; Proteobacteria; GammaProteobacteria	1.5e-34	PF02560	7.7e-37	Cyanate lyase C-terminal domain	ATGCCATCGTGGTGGAAAGCGCCGCGCATCTCTTCCCTCAGTATCTCTGAAGCCTGCGCCGCTGGCACCGCCATTGCAAAACCCCTCAGCACACTGCAAAAGCGTTATCGCAGCCGGATTCTGCACCATAACCGGGCGGTTCTGATACGCCCGCTTCAATACCAACCTGTACCAACCTCAGGAGAGACTTTTATGATGGACAAAGTAACCATGACGGAAACCATCATCGCCGCCAAACTGGAAAAAGGGCTGAGCTGGGAAACCATAGCCACCGATCTCGGCATGTCGCCGGTCTGGCTGACCTCCGCCTGTCTGGGCATGAACAGCGCACCGGCAGAAAAAGCCCGCGCCATCAGTGAATACCTGGGGCTGGGGACAGACGTCAGCGCCGCACTTGAA…	MPSWWKAPRISSLSISEACAAGTAIAKPLSTLQKRYRSRILHHNRAVLIRPLQYQPVPTSGETFMMDKVTMTETIIAAKLEKGLSWETIATDLGMSPVWLTSACLGMNSAPAEKARAISEYLGLGTDVSAALEAYPTKVWDQTVPTDPLIYRLYEIVGVYGDTLKEVIQEKFGDGIMSAIDFSMEVDKVEDPKGDRVLLTLNGKFLPYKSW
57	OM-RGC.v2.022733416	Gammaproteobacteria	Biota; Bacteria; Proteobacteria; GammaProteobacteria	1.5e-34	PF02560	8e-37	Cyanate lyase C-terminal domain	ATGAGATGCTCTGAATCCGCGCTTTTTGAGTCCAGCAACAGGAAATCCGCACTTAAACAGTTCAATAGCAGCAGGAGCAGCACGGCCATGACGACCACACTCATGACAAAAGAAAAAATGACCGAAGCCATCATCGCACGCAAAATTGAAAAAGGACTGTCCTGGGAAACCATGGGCGCAGACCTGGGCATGTCCCCTGTCTGGCTGACCTCCGCGTGTCTGGGCATGAACAGCGCCCCAACTGAAAAAGCCGCAGCCATTGCCGAGTATCTGGGTTTTGGTGCTGAGATGACCAAGGCACTGGAAGCCTTTCCTACCAAAGTATGGGATCAGGCAGTACCGACTGACCCGCTGATTTACCGACTCTACGAGATAGTCGGTGTTTATGGCGACACTCTG…	MRCSESALFESSNRKSALKQFNSSRSSTAMTTTLMTKEKMTEAIIARKIEKGLSWETMGADLGMSPVWLTSACLGMNSAPTEKAAAIAEYLGFGAEMTKALEAFPTKVWDQAVPTDPLIYRLYEIVGVYGDTLKEVIQEKFGDGIMSAIDFSMEVDKIEDPKGDRVLLTLNGKFLPYKSW
58	OM-RGC.v2.024151825	Gammaproteobacteria	Biota; Bacteria; Proteobacteria; GammaProteobacteria	8.4e-35	PF02560	6e-37	Cyanate lyase C-terminal domain	CTCTGCCGGTGTCTGAAGCCGGAAAACGCACCCAGGCAGAGCATTTATGCGCCCGGGCGCCTTAATCAGAAGCAGGAGTTATTTATGGATAAAGTCACCATGACGGAAACCATCATCGCCGCCAAACTCAGCAAGGGTCTGAGCTGGGAGCAGATGGGCAAAGACCTGGGCATGTCGCCGGTCTGGCTGACCTCAGCCTGTTTGGGTATGAACAGTGCGCCTGCCGATAAAGCCGCCGCGATCAGCGACTACCTGGGACTGGGCAGCGAAATCAGCAATGCCCTCGCAGCGTATCCCACCAAAATCTGGGATCAGGCCGTTCCCACCGATCCGCTGATTTACCGGCTGTACGAAATTGTCGGCGTCTACGGCGAGACTCTGAAAGAAGTGATTCAGGAG…	LCRCLKPENAPRQSIYAPGRLNQKQELFMDKVTMTETIIAAKLSKGLSWEQMGKDLGMSPVWLTSACLGMNSAPADKAAAISDYLGLGSEISNALAAYPTKIWDQAVPTDPLIYRLYEIVGVYGETLKEVIQEKFGDGIMSAIDFSMEVDKIEDPKGDRVLLTLNGKFLPYKSW
59	OM-RGC.v2.026740909	Gammaproteobacteria	Biota; Bacteria; Proteobacteria; GammaProteobacteria; Alteromonadales; Pseudoalteromonadaceae; Pseudoalteromonas	2.6e-31	PF02560	1.2e-33	Cyanate lyase C-terminal domain	ACCATTGTAAGAGGTACTATTATGATCCAATCTCAAGTGAGCAACACGGCGCGCCTAGCATTAACCGATATAATTATTGCTGCAAAAGCAGAAAAAAATCTGTCGTTTGAACAAATTGCAGAGGGCACAGGTTTAAGCGACGTTTACGTGACGGCGGCTTTATTAGGCCAGCACCCATTGCCTGCAGAAGCCGCTGAAAAAGTGGCACAAACGCTGGGCCTTGATGCAAGTGCGGTTGAGTTACTTAAAGCTATTCCACTACGTGGTAGTGTCGAAAACAATATGCCAACCGATCCGACTATTTACCGTTTTTATGAAATGATGCAAGTATACGGTACAACGTTTAAGGCATTAGTTCATGAGCAGTTTGGCGACGGTATTATTAGTGCAATTAATTTT…	TIVRGTIMIQSQVSNTARLALTDIIIAAKAEKNLSFEQIAEGTGLSDVYVTAALLGQHPLPAEAAEKVAQTLGLDASAVELLKAIPLRGSVENNMPTDPTIYRFYEMMQVYGTTFKALVHEQFGDGIISAINFKVDMKKVEDPEGGSRAVITLDGKFLPYKPF
60	OM-RGC.v2.027230497	Gammaproteobacteria	Biota; Bacteria; Proteobacteria; GammaProteobacteria	4.4e-34	PF02560	3e-36	Cyanate lyase C-terminal domain	CCCCTGCCGGCCCAACCGATCCACAACGAGGATATTATTATGTTAAGCAAACTTGAACTGACCGAAATGATCATGGTAACCAAAGCGGAAAAATCACTGAGCTGGGAAGCAATTGCCGCTGCGGTGAATATGTCACCGGTTTTTGTGACGTCCGTATGCCTGGGTATGAACAGTCTGAAAGAAGAGCCGGCGGCCAAACTGGTGGAATTCCTTGGTTTGCCGGCACAGGCGAAAGACACTCTGATGGCATTCCCGACCAAAGTCTGGGATCAGGCCGTTCCGACCGACCCGCTGATTTATCGTCTGTACGAAATTGTCGGCGTGTATGGTGAAACGCTGAAAGAAGTGATCCAGGAAAAATTCGGTGACGGCATTATGAGCGCCATTGATTTCTCGATG…	PLPAQPIHNEDIIMLSKLELTEMIMVTKAEKSLSWEAIAAAVNMSPVFVTSVCLGMNSLKEEPAAKLVEFLGLPAQAKDTLMAFPTKVWDQAVPTDPLIYRLYEIVGVYGETLKEVIQEKFGDGIMSAIDFSMEVDKEENPKGDRVLLNLNGKFLPYKSW
61	OM-RGC.v2.027309239	Gammaproteobacteria	Biota; Bacteria; Proteobacteria; GammaProteobacteria; Alteromonadales; Alteromonadaceae; Marinobacter	1.7e-35	PF02560	8.4e-38	Cyanate lyase C-terminal domain	ATGCCTGACGTTACAACCCAAGAGAGGAAAACAGCCATGATGAACAAAGAACTGATGACCGCAAAAATCCTGGAAGCCAAAGTGTCCAAGGGCATGACTTGGGAAGCCATCGCCGAAACCATCGGTATGTCCCCGGTGTTCACTACCTCGGCCGCCCTGGGCATGAACAGCCTCAGCGAAGACAAGGCCTTTGCCCTGTGCGAAACCCTGGGCCTGGAAAAGCCGGTGGCCGAAGCCCTGCAGGTGTGCCCGAAAAAAGCCTGGGATGGTGCCGTGCCCCAGGATCCGCTGATCTACCGCCTGTATGAAGTGGTGGGCGTTTACGGCGACACCATGAAGGAACTCATCCACGAGAAGTTCGGTGACGGCATCATGAGTGCCATCGATTTCACCATGGAC…	MPDVTTQERKTAMMNKELMTAKILEAKVSKGMTWEAIAETIGMSPVFTTSAALGMNSLSEDKAFALCETLGLEKPVAEALQVCPKKAWDGAVPQDPLIYRLYEVVGVYGDTMKELIHEKFGDGIMSAIDFTMDIEKEENPKGDRVVVTMNGKFLPYKAW
62	OM-RGC.v2.027313073	Gammaproteobacteria	Biota; Bacteria; Proteobacteria; GammaProteobacteria; Alteromonadales; Alteromonadaceae; Marinobacter	2.8e-35	PF02560	1.5e-37	Cyanate lyase C-terminal domain	ATGCCTGATGTTGATTATCCCAAAGAGGAAATAACCATGATGAACAAAGAACTGATGACCGCAAAAATTCTGGAAGCCAAAGTTAGCAAGGGCATGACCTGGGAAGCGATTGCTGAAGCGATTGGCATGTCCCCGGTGTTCACCACCTCAGCCTGCCTGGGCATGAACAGCTTCACCGAAGACAAGGCGTTCGCCCTGTGCGAAACCCTGGGCCTGGACAAGCCGGTGGCTGAGGCATTGCAGGTTTGCCCGAAGAAAGCCTGGGAAGGCGGTGTGCCCCAGGACCCGCTGATCTACCGTTTGTACGAGATCGTGGGTGTGTATGGCGACACCATGAAGGAGCTGATCCATGAGAAGTTTGGTGATGGCATTATGAGTGCGATTGATTTCACCATGGAT…	MPDVDYPKEEITMMNKELMTAKILEAKVSKGMTWEAIAEAIGMSPVFTTSACLGMNSFTEDKAFALCETLGLDKPVAEALQVCPKKAWEGGVPQDPLIYRLYEIVGVYGDTMKELIHEKFGDGIMSAIDFTMDIEKEENPKGDRVVVTLNGKFLPYKAW
63	OM-RGC.v2.027709594	Gammaproteobacteria	Biota; Bacteria; Proteobacteria; GammaProteobacteria	6.7e-31	PF02560	3.8e-33	Cyanate lyase C-terminal domain	ATGATCCAATCTCAAGTGAGCAACACTGCACGTTTAGCATTAACTGATACAATTATTGCAGCAAAAGCAGAAAAAAATCTATCGTTTGAACAAATTGCACAAGGTACAGGTTTAAGCGATGTATATGTAACTGCGGCATTACTGGGGCAACACCCATTACCAGCAGAAGCGGCACAGCAGGTAGCTAATACGCTTGGTTTAGACGACAGTGCAGTTGAATTACTTAAAGCAATTCCACTGCGTGGTAGCGTAGAAAACAATATGCCTACCGATCCAACTATTTATCGTTTTTACGAAATGATGCAAGTATACGGCACAACATTTAAAGCCTTAGTACATGAACAATTTGGTGACGGTATTATCAGTGCAATTAACTTTAAAGTAGATATGAAAAAAGTA…	MIQSQVSNTARLALTDTIIAAKAEKNLSFEQIAQGTGLSDVYVTAALLGQHPLPAEAAQQVANTLGLDDSAVELLKAIPLRGSVENNMPTDPTIYRFYEMMQVYGTTFKALVHEQFGDGIISAINFKVDMKKVEDPEGGSRAVLTLDGKFLPYKPF
64	OM-RGC.v2.027744524	Gammaproteobacteria	Biota; Bacteria; Proteobacteria; GammaProteobacteria; Pseudomonadales; Pseudomonadaceae	3.2e-29	PF02560	6.6e-32	Cyanate lyase C-terminal domain	ATGATCCAGACTCAAGCCACCCGCACCGCCCGCCAAGAACTGACCGAAGTTATCATTCTGGCCAAGGCTCGCAAGGACCTGTCCTTTGCGCAAATCGTTGACGGTACCGGCCTGTCCGAGGCCTTTGTCACCGCTGCCTTGCTTGGCCAACATCCGCTGCCTGAAAGCGCCGCGAAGGTCGTAGGCGATAAGCTCGACCTCGATGCTGATCAAGTTGCACTGCTGCAATCGATGCCGATCCGCGGCAGCTTCTTCGACGGAGTGCCGAGCGACCCTACCATCTACCGCTTTTACGAAATGATGTCGGTGTATGGAACCACCCTCAAAGCTCTGGTCCACGAGAAGTTCGGCGACGGCATAATCAGTGCCATCAACTTCAAGCTGGACATCAAGAAGGTC…	MIQTQATRTARQELTEVIILAKARKDLSFAQIVDGTGLSEAFVTAALLGQHPLPESAAKVVGDKLDLDADQVALLQSMPIRGSFFDGVPSDPTIYRFYEMMSVYGTTLKALVHEKFGDGIISAINFKLDIKKVEDPDGGHRAVITLDGKYLPTKPF
65	OM-RGC.v2.027788257	Gammaproteobacteria	Biota; Bacteria; Proteobacteria; GammaProteobacteria; Cellvibrionales; Spongiibacteraceae; Spongiibacter; Spongiibacter tropicus	1.5e-32	PF02560	7e-35	Cyanate lyase C-terminal domain	ACTCACCCTGATGCTAAGGAGCACACCATGATCACATCCCGTGAAACTGTCACCCAGATGATCCTCGCCGCCAAAGTCAGCAAAGGGATCAAGTGGAAAGACGTTGCCGAGAAAGTCGGCCTCTCCAAAGAGTGGACCACCGCCGCTTGTCTCGGCCAGATGGCCCTGAACGAAGAGCAAGCCGCTGTTATCGGCAGCCTGTTTGATCTCAGCGACGAAGCCATTGCCTGGCTGAAGATTGTGCCCTCCAAAGGCGCGCCGGGTATTCCCACCGATCCGCTGCTCTATCGTCTCTACGAAATCGTCAGCGTATACGGCGGCTCCATGAAAGAACTCATCCACGAAGAATTTGGCGACGGCATTATGAGCGCCATCGACTTCTCGGTAGATATCCAGCGG…	THPDAKEHTMITSRETVTQMILAAKVSKGIKWKDVAEKVGLSKEWTTAACLGQMALNEEQAAVIGSLFDLSDEAIAWLKIVPSKGAPGIPTDPLLYRLYEIVSVYGGSMKELIHEEFGDGIMSAIDFSVDIQREADPKGDRVSVVMSGKFLPYKSY
66	OM-RGC.v2.027828923	Gammaproteobacteria	Biota; Bacteria; Proteobacteria; GammaProteobacteria; Alteromonadales	1.6e-31	PF02560	8.5e-35	Cyanate lyase C-terminal domain	GCCATTTTATTGAGGAGTGAATTCATGCAAACCAGAGAGCAAGTTACCCAAGCGATTGTGCTGGCGAAAGTACAAAAAGGTATCACCTGGCAACAGGTTGCGGATGCTGTTGGTCAGTCGAAGGAATGGACAACCGCAGGGTGTTTGGGGCAAATGACCTTCGATGCACCACAAGCGAAAGTTGTGGCCCAACTGTTTGATTTAGACGAAAACGCAGAAGCTTGGTTGCAAGTTGTACCCTATAAAGGTTCTTTCATTGAGAGTGTGCCGAGTGACCCGTTACTTTACCGTTTATACGAAATGATCAATGTGTATGGTTCGACGATCAAATCGTTGATCCACGAAGAATTTGGTGACGGTATCATGAGCGCTATTGATTTTTCCATGGATATTAAGCGC…	AILLRSEFMQTREQVTQAIVLAKVQKGITWQQVADAVGQSKEWTTAGCLGQMTFDAPQAKVVAQLFDLDENAEAWLQVVPYKGSFIESVPSDPLLYRLYEMINVYGSTIKSLIHEEFGDGIMSAIDFSMDIKREENSAGDRVSIGLSGKFLPYKSY
67	OM-RGC.v2.027977450	Gammaproteobacteria	Biota; Bacteria; Proteobacteria; GammaProteobacteria; Cellvibrionales; Spongiibacteraceae; BD1-7 clade; marine gamma proteobacterium HTCC2143	2.7e-34	PF02560	1.1e-36	Cyanate lyase C-terminal domain	ATGCCCATCAATTTTCTAGGAGACATTATGAATAAGCTTGAAATGACCGACCTGATTGTCAGCAGTAAAATAAGTAAAGGCTTAAGCTGGGAAACGATTGCCAAAGACCTCAAGGTATCCCCAGTTTGGTTGACGTCGGCTTGTTTAGGTATGAATAGCGCAACGCCAGAGCAAGCTAAGGCTATTGCCGACTATCTGGGGCTTGATGACACGGTTGCAGAGGCATTGGTCACATTCCCCACCAAAATTTGGGATCAGGCGGTTCCAACAGATCCGCTAGTCTATCGCCTTTACGAAGTAGTTGGCGTATACGGCGATACGCTCAAGGAAGTTATTCAGGAGAAGTTTGGTGACGGCATTATGAGTGCCATCGATTTTTCTATGGAGGTTGACAAAATC…	MPINFLGDIMNKLEMTDLIVSSKISKGLSWETIAKDLKVSPVWLTSACLGMNSATPEQAKAIADYLGLDDTVAEALVTFPTKIWDQAVPTDPLVYRLYEVVGVYGDTLKEVIQEKFGDGIMSAIDFSMEVDKIEDPKGDRVLLTLNGKFLPYKSW
68	OM-RGC.v2.028029188	Gammaproteobacteria	Biota; Bacteria; Proteobacteria; GammaProteobacteria; Alteromonadales; Alteromonadaceae; Marinobacter	1.1e-33	PF02560	5.4e-36	Cyanate lyase C-terminal domain	ATGCCTGACGTTACAACCCAAGAGAGGAAAACAGCCATGATGAACAAAGAACTGATGACCGCAAAAATCCTGGAAGCCAAAGTGTCCAAGGGCATGACCTGGGAAGCCATTGCCGAAACCATCGGCATGTCGCCGGTGTTCACCACCTCGGCCGCCCTGGGCATGAACAGCCTGACCGAAGACAAGGCCTTTGCCCTTTGCGAAGTCCTCGGTCTTGATAAGCCGGTGGCAGAAGCCCTGCAGGTTTGCCCGAAAAAAGCCTGGGACGGCGCTGTGCCGCAGGATCCGCTGATCTACCGTCTGTACGAGGTGGTGGGTGTTTACGGCGATACCATGAAAGAGCTCATCCATGAGAAGTTCGGCGACGGCATCATGAGTGCCATCGATTTCACCATGGAC…	MPDVTTQERKTAMMNKELMTAKILEAKVSKGMTWEAIAETIGMSPVFTTSAALGMNSLTEDKAFALCEVLGLDKPVAEALQVCPKKAWDGAVPQDPLIYRLYEVVGVYGDTMKELIHEKFGDGIMSAIDFTMDIEKEENPKGDRVVVTMNGKFLP
69	OM-RGC.v2.028089060	Gammaproteobacteria	Biota; Bacteria; Proteobacteria; GammaProteobacteria	4.5e-35	PF02560	3.4e-37	Cyanate lyase C-terminal domain	AATAATCAAACGAGGAGAATTCTGATGGATAAAGTAACCATGACCGAGACCATCATCGCCGCCAAACTTGAGAAAGGTCTGAGCTGGGAAAAAATGGGCACTGACCTGGGTATGTCACCTGTGTGGCTGACGTCCGCCTGTCTGGGTATGAACAGCGCACCCGCTGAAAAAGCCAAAGCCATCAGCGAGTATCTGGGCCTGGGTGTGGAAGTCTGCGCGGCACTGGAAGCCTACCCAACCAAAATCTGGGATCAGGCAGTGCCAACCGACCCACTGATTTATCGCCTGTACGAAATCGTCGGCGTTTACGGCGAAACCCTGAAAGAAGTGATTCAGGAAAAATTCGGCGACGGCATCATGAGTGCCATCGACTTTTCCATGGAAGTCGACAAGGTCGAA…	NNQTRRILMDKVTMTETIIAAKLEKGLSWEKMGTDLGMSPVWLTSACLGMNSAPAEKAKAISEYLGLGVEVCAALEAYPTKIWDQAVPTDPLIYRLYEIVGVYGETLKEVIQEKFGDGIMSAIDFSMEVDKVEDPKGDRVLLTLNGKFLPYKSW
70	OM-RGC.v2.028091371	Gammaproteobacteria	Biota; Bacteria; Proteobacteria; GammaProteobacteria; Salinisphaerales; Salinisphaeraceae; Salinisphaera; Salinisphaera shabanensis E1L3A	1.4e-32	PF02560	7.1e-35	Cyanate lyase C-terminal domain	CCCGGTCAAGAGGAAGTTATGGAAAAGAAGGCAATGACCCGCGCCATCCTGGATGCCAAGAAGGCCAAGGGCATGCGCTGGAACGAGATCGCCGAACAGATCGGCATGGCGCCGGTCTGGACCGCGGCGCTGGCGCTGGGTGAGGCCTCGGCGCCCGAAGCCATCGCCCAGAAGCTGTGCGCGGTGCTCGATCTCGGTGACGACGTGGCCGAGGCGCTGCAGGTCTGTCCGCTCAAGGGTCAGTGGATGGACAAGACCGTCCCCACCGATCCGATGATCTATCGCTTCTACGAAATCATGGCGGTCTACGGGCCGGCAGTGAAGGCCTGCGTCCACGAGGAATTTGGCGACGGCATCATGTCCGCGATCGATTTCACCCTCGATGTCGAACGCGAGCAG…	PGQEEVMEKKAMTRAILDAKKAKGMRWNEIAEQIGMAPVWTAALALGEASAPEAIAQKLCAVLDLGDDVAEALQVCPLKGQWMDKTVPTDPMIYRFYEIMAVYGPAVKACVHEEFGDGIMSAIDFTLDVEREQHPKGDRVKIIMNGKFLPYVRW
71	OM-RGC.v2.028187100	Gammaproteobacteria	Biota; Bacteria; Proteobacteria; GammaProteobacteria; Cellvibrionales; Porticoccaceae; Porticoccus; Porticoccus hydrocarbonoclasticus	1.8e-34	PF02560	8.4e-37	Cyanate lyase C-terminal domain	ATGAAAAGTGAAGGAGTGTCCATGAACAAAATCTCGATGACTGAAACCATTATCAGTATCAAGCTGGCCAAGGGGTTGAGCTGGGAAGCCATGGCTAATGACCTGGGTATGTCGACGGTATGGCTGACCTCCGCCTGTCTCGGCATGAACAGTGCGCCACCGGAAAAGGCGAAAGCGATTGCCGACTATCTGGGTCTGGGGCCGGAAGTTGCCAGCGCGCTGGCGAGCTATCCAACAAAGAGCTGGGACAAGGCGGTGCCGACAGATCCGTTGATCTACCGACTTTATGAGGTGGTTGGGGTCTATGGCGATACCCTGAAAGAGGTTATCCAGGAAAAATTTGGTGACGGGATTATGAGTGCCATCGACTTTTCCATGGAGGTCGACAAGATTGAAGAC…	MKSEGVSMNKISMTETIISIKLAKGLSWEAMANDLGMSTVWLTSACLGMNSAPPEKAKAIADYLGLGPEVASALASYPTKSWDKAVPTDPLIYRLYEVVGVYGDTLKEVIQEKFGDGIMSAIDFSMEVDKIEDPKGDRVLLTLNGKFLPYKSW
72	OM-RGC.v2.028346803	Gammaproteobacteria	Biota; Bacteria; Proteobacteria; GammaProteobacteria; Salinisphaerales; Salinisphaeraceae; Salinisphaera; Salinisphaera shabanensis E1L3A	1.1e-30	PF02560	1.1e-32	Cyanate lyase C-terminal domain	ATGGAGCGAATGATGGACAAGCAGACCATGAAGCAAGCCATCCTGGCGGCGAAGCGATCCAAGAATCTGCGCTGGGACCAGATTGCCCGGGAGATCGGCATGGCGCCGGTCTGGACGGCCACCTGTTGCCTCGGGGAAGCCTCGGCCACCCAGGAGATTGCGCACAAGCTCACCGCCGTGCTGGATCTCGGCGACGACGTGGCCGATGCCCTGATGGCCTGCCCCACCAAGGGCGAGTGGCTGGCGCGCGGCATCCCGAATGATCCGATGCTCTATCGTTTCTATGAAATCCTCTCGGTCTTCGGCCCGGGCATCAAGGACTGTGTTCAAGAGGAGTTCGGCGACGGCATCATGTCGGCGATCGATTTCACCGTGGACGTCGAGCGCGAGCCGGACCCG…	MERMMDKQTMKQAILAAKRSKNLRWDQIAREIGMAPVWTATCCLGEASATQEIAHKLTAVLDLGDDVADALMACPTKGEWLARGIPNDPMLYRFYEILSVFGPGIKDCVQEEFGDGIMSAIDFTVDVEREPDPKGDRVKIVMNGKFLPYRRW
73	OM-RGC.v2.028550945	Gammaproteobacteria	Biota; Bacteria; Proteobacteria; GammaProteobacteria	7.9e-35	PF02560	5.8e-37	Cyanate lyase C-terminal domain	ATGAGCACAGCAGTGTTAGATAAAGTCACGATGACAGAAATGATCATCGCCAAAAAATTAGAAAAAGAACTAAGCTGGGAAACCATTGGCAAAGACCTTGGGATATCGCCGGTCTGGCTAACGTCAGCTTGCTTGGGTATGAACAGCGCCCCGGCAGACAAAGCTGCGGCCATCACGGAATACCTTGGCCTAGGTAAGGAAGTGACCACGGCATTAGAAGCTTACCCAACAAAGATCTGGGATCAGGCAGTGCCTACCGACCCGTTAATTTATCGCCTTTATGAAGTCGTCGGCGTGTACGGTGAAACGTTAAAAGAAGTGATTCAAGAAAAATTTGGTGACGGCATCATGAGTGCAATCGACTTCTCTATGGAGGTCGACAAAATTGAAGACCCCAAA…	MSTAVLDKVTMTEMIIAKKLEKELSWETIGKDLGISPVWLTSACLGMNSAPADKAAAITEYLGLGKEVTTALEAYPTKIWDQAVPTDPLIYRLYEVVGVYGETLKEVIQEKFGDGIMSAIDFSMEVDKIEDPKGDRVLLTLNGKFLPYKSW
74	OM-RGC.v2.028736242	Gammaproteobacteria	Biota; Bacteria; Proteobacteria; GammaProteobacteria; Alteromonadales; Alteromonadaceae; Aestuariibacter; Aestuariibacter aggregatus	1.7e-33	PF02560	3.2e-35	Cyanate lyase C-terminal domain	ATGATCACTGATCGCACGCAAGTAACGGCAATGATTCAATCTGCCAAAGTGAAGAAAGGCGTAAAATGGGCCCATGTTGCTGACCTGATTGGTCAGTCTAAAGAATGGAGTACCGCAGCATGTCTTGGTCAAATGGCCATGACTAAAGAACAAGCTGAAAAAGTGGGCGATTTATTTGAATTAAGTGACGAAGCCGTAGCATGGCTACAAATCGCTCCGTACAAAGGCTCTTTGCCAACAGCAGTGCCAACTGACCCATTAATTTATCGCTGGTACGAATTGGTTAATGTTTATGGCACAACATTAAAAGAACTTATTCATGAAGAGTTCGGCGACGGCATCATGAGTGCTATTGATTTTTCAATGGACCTACAGCGCGAACCTGATCCAAAAGGTGAC…	MITDRTQVTAMIQSAKVKKGVKWAHVADLIGQSKEWSTAACLGQMAMTKEQAEKVGDLFELSDEAVAWLQIAPYKGSLPTAVPTDPLIYRWYELVNVYGTTLKELIHEEFGDGIMSAIDFSMDLQREPDPKGDRVSVVMSGKFLPYKTY
75	OM-RGC.v2.028753988	Gammaproteobacteria	Biota; Bacteria; Proteobacteria; GammaProteobacteria; Oceanospirillales; Halomonadaceae; Halomonas	3e-33	PF02560	3.4e-35	Cyanate lyase C-terminal domain	ATGATTACCGACCGCAAGCAAGTGACCGAGATGATCCTCTCCGCCAAGGTGAGCAAGGGCGTGAAGTGGAGCGACGTGGCCCAGGCCGTGGGCCTGAGCAAGGAGTGGACCACCGCCGGCTGCCTCGGCCAGATGACCTTCAACAAGCAGCAGGCCGAGGTGCTGGGCGAGATCTTCGACCTGCCCGACGAGGCGGTGGCCTGGCTGCAGGTGGTGCCCTACAAGGGGTCGCTGCCCACCGAGGTGCCCAGCGACCCGCTGATCTACCGCTGGTACGAGGTGGTCAGCGTCTACGGCACCACCATCAAGGAGCTGATCCACGAGGAGTTCGGCGACGGCATCATGAGCGCCATCGACTTCTCCATGGATATCCAGCGCGAGGAGAACCCCAACGGCGAC…	MITDRKQVTEMILSAKVSKGVKWSDVAQAVGLSKEWTTAGCLGQMTFNKQQAEVLGEIFDLPDEAVAWLQVVPYKGSLPTEVPSDPLIYRWYEVVSVYGTTIKELIHEEFGDGIMSAIDFSMDIQREENPNGDRVKVVLSGKFLPYKSY
76	OM-RGC.v2.028758770	Gammaproteobacteria	Biota; Bacteria; Proteobacteria; GammaProteobacteria; Alteromonadales; Alteromonadaceae; Marinobacter	1.3e-35	PF02560	1.3e-37	Cyanate lyase C-terminal domain	ATGATCATGATCAGCAAAGAACTGATGACTGCAAAAATCCTGGAGGCAAAAGCCACCAAGGGCGTTTCTTGGGAAGCTCTTTCCGAAGCCATTGGCCTGTCGCCGGTGTTTACAACCTCCGCCTGCCTGGGCATGAACAGCTTGACCGAGGATAAAGCGTTCGCGGTGTGCGAAACCCTTGGCCTCGACAAGGTAGTTGCCGAAGCCCTGCAGGTTTGCCCGAAAAAGGCCTGGGACGGCGCCGTTCCCCAGGATCCGCTGATCTACCGTCTCTATGAGGTGGTCGGTGTGTATGGTGACACCCTGAAAGAGCTCATCCACGAAAAATTCGGTGACGGCATCATGAGCGCCATCGACTTCACCATGCACGTGGACAAGGAGGAGAACCCCAAGGGTGAC…	MIMISKELMTAKILEAKATKGVSWEALSEAIGLSPVFTTSACLGMNSLTEDKAFAVCETLGLDKVVAEALQVCPKKAWDGAVPQDPLIYRLYEVVGVYGDTLKELIHEKFGDGIMSAIDFTMHVDKEENPKGDRVVVTMNGKFLPYKAW
77	OM-RGC.v2.028929555	Gammaproteobacteria	Biota; Bacteria; Proteobacteria; GammaProteobacteria; Salinisphaerales; Salinisphaeraceae; Salinisphaera; Salinisphaera shabanensis E1L3A	3.2e-30	PF02560	1.9e-32	Cyanate lyase C-terminal domain	ATGGATAAGCAGGCCATGAAACAGGCCATTCTGGCCGCCAAGAAAGCCAAGGGATTGCGCTGGGATCATATTGCCGGTGAGATCAATATGTCGCCGGTCTGGACCGCAACGTGTTGCCTGGGCGAGGCCTCGGCCACCGAAGAGATCGCGCAGAAGATTACGGCCGTGCTGGATCTTGGCGACGATGTCGCTGATGCGCTAACCGAATGTCCCATGAAGGGGCAATGGCTGGATCGCGGTATCCCCAACGACCCGATGCTCTATCGTTTCTATGAGATCCTCTCGGTGTTCGGGCCGGGCATCAAGGACTATGTCCATGAAGAATTCGGCGACGGCATCATGTCGGCGATCGATTTCATGGTCGACGTGGAGCGCGAAGAAAACCCCAAGGGTGATCGC…	MDKQAMKQAILAAKKAKGLRWDHIAGEINMSPVWTATCCLGEASATEEIAQKITAVLDLGDDVADALTECPMKGQWLDRGIPNDPMLYRFYEILSVFGPGIKDYVHEEFGDGIMSAIDFMVDVEREENPKGDRVKIVMNGKFLPYVRW
78	OM-RGC.v2.028939097	Gammaproteobacteria	Biota; Bacteria; Proteobacteria; GammaProteobacteria; Alteromonadales	1.2e-31	PF02560	6.7e-35	Cyanate lyase C-terminal domain	ATGCAAAACAGAGAACAAGTCACCCAAGCCATTTTGTTGGCAAAAGTACAAAAAGGTATTACTTGGCAACAGGTTGCTGAGCAAGTGGGTCAATCAAAAGAGTGGACTACAGCAGGGTGTTTGGGGCAAATGACCTTCAACGCTGAGCAAGCGGCAGTAGTGGCTAAAATATTTGATTTAGATGAAAATGCAGAAGCCTGGTTGCAGGTGGTTCCCTATAAAGGGTCTTTTACCGAGGCAGTGCCAAGCGATCCGTTATTGTATCGTTTGTATGAAATGATCAATGTCTACGGCTCAACGATCAAATCCCTGATCCATGAAGAATTTGGTGACGGAATTATGAGTGCAATTGATTTTTCAATGGACATACAACGTGAAGAGAACAGCGCAGGCGATAGG…	MQNREQVTQAILLAKVQKGITWQQVAEQVGQSKEWTTAGCLGQMTFNAEQAAVVAKIFDLDENAEAWLQVVPYKGSFTEAVPSDPLLYRLYEMINVYGSTIKSLIHEEFGDGIMSAIDFSMDIQREENSAGDRVSIGLSGKFLPYKSY
79	OM-RGC.v2.028995709	Gammaproteobacteria	Biota; Bacteria; Proteobacteria; GammaProteobacteria; Alteromonadales	1.2e-31	PF02560	6.7e-35	Cyanate lyase C-terminal domain	ATGCAAAGCAGAGAGCAAGTTACCCAAGCTATATTGGTCGCAAAAGTACAAAAAGGTATTACGTGGCAAGAAGTATCCGAAGCGGTAGGGCAGTCAAAAGAGTGGACCACCGCAGGTTGCTTAGGGCAAATGACTTTTAATTCAGAGCAAGCAGGCGTAGTGGCCAAGTTGTTTGATTTAGATGAAAACGCTGAGGCGTGGTTACAGGTAGTCCCTTACAAAGGATCTTTCACGGAGGCGGTGCCTAGTGATCCGTTGCTTTATCGGTTATACGAGATGATCAACGTATATGGTTCGACCATAAAATCCCTAATCCACGAAGAATTCGGCGATGGTATTATGAGTGCAATAGACTTCTCGATGGATATTCAGCGTGAAGAAAATAGCGCTGGTGACAGA…	MQSREQVTQAILVAKVQKGITWQEVSEAVGQSKEWTTAGCLGQMTFNSEQAGVVAKLFDLDENAEAWLQVVPYKGSFTEAVPSDPLLYRLYEMINVYGSTIKSLIHEEFGDGIMSAIDFSMDIQREENSAGDRVSIGLSGKFLPYKSY
80	OM-RGC.v2.028995800	Gammaproteobacteria	Biota; Bacteria; Proteobacteria; GammaProteobacteria; Alteromonadales	6.4e-32	PF02560	3.4e-35	Cyanate lyase C-terminal domain	ATGCAAAGCAGAGAACAAGTAACGCAAGCCATCCTGGTAGCAAAAGTACAAAAAGGTATTACTTGGCAACAAGTTGCTCAGGACGTAGGACAATCGAAGGAGTGGACAACTGCTGGATGTCTTGGGCAAATGACCTTTAATGCCCAACAAGCAAGCATTGTTGCCAAGCTATTTGATTTAGACGAGAACGCTGAGGCTTGGTTACAAGTCGTGCCTTACAAAGGCTCGTTTACTGAAAATGTGCCAAGCGACCCGTTGCTTTACCGCTTATATGAGATGATAAACGTATACGGTTCTACAATTAAATCTTTGATCCATGAAGAGTTTGGAGATGGAATTATGAGCGCTATTGATTTCTCGATGGATATCAAACGGGAAGAAAATAGCGCGGGTGATAGG…	MQSREQVTQAILVAKVQKGITWQQVAQDVGQSKEWTTAGCLGQMTFNAQQASIVAKLFDLDENAEAWLQVVPYKGSFTENVPSDPLLYRLYEMINVYGSTIKSLIHEEFGDGIMSAIDFSMDIKREENSAGDRVSIALSGKFLPYKSY
81	OM-RGC.v2.029011694	Gammaproteobacteria	Biota; Bacteria; Proteobacteria; GammaProteobacteria; Thiotrichales; Piscirickettsiaceae; Methylophaga	2.6e-34	PF02560	5.6e-35	Cyanate lyase C-terminal domain	ACAATGAATAAACTTGCTATGACGCAAGCCATCATGGTGGCAAAAGAAACGAAAGAACTGACCTGGGAAAAAATCGGTGAAGCCATTGGCATGTCATCTGAGTGGACGGCATCAGCCTGCCTTGGAATGAACAGCATGCCAGCCGATACCGCCAAAAAACTGTGTCAGTCACTGGATCTGGGCACTGAAGTGGAACTGGCTCTGCAGAAATACCCAAACAAGCAATGGGACCAAACGGTTCCTACCGATCCTTTGCTATATCGTCTCTATGAAATGATGTCGGTTTATGGTCCGACCATTAAAGAGATTGTGCATGAAAAATGTGGCGATGGTATTGTCAGTGCTATTGATTTTGCCATGAATATTGAGAAAAAACCTGATCCCAAAGGTGATCGGATT…	TMNKLAMTQAIMVAKETKELTWEKIGEAIGMSSEWTASACLGMNSMPADTAKKLCQSLDLGTEVELALQKYPNKQWDQTVPTDPLLYRLYEMMSVYGPTIKEIVHEKCGDGIVSAIDFAMNIEKKPDPKGDRIVITLDGKFLPYKSW
82	OM-RGC.v2.029031686	Gammaproteobacteria	Biota; Bacteria; Proteobacteria; GammaProteobacteria; Alteromonadales; Alteromonadaceae; Marinobacter	8.2e-36	PF02560	8.7e-38	Cyanate lyase C-terminal domain	ATGATGAACAAAGAACTGATGACCGCCAAAATCCTGGAAGCCAAAGTGTCCAAGGGAATGACCTGGGAAGCCATCGCCGAAACCATCGGCCTATCCCCGGTGTTCACCACCTCAGCGGCCCTGGGTATGAACAGCCTCACCGAAGACAAGGCCTTTGCCCTGTGCGAAGTCCTCGACCTGGACAAGCCGATAGCCGAAGCCCTGCAGGTCTGCCCCAAAAAAGCCTGGGACGGCGCCGTTCCGCAGGATCCGCTGATTTACCGTTTGTACGAAGTGGTGGGTGTCTACGGCGACACTATAAAAGAGCTCATCCATGAGAAGTTCGGCGACGGCATCATGAGTGCCATCGATTTCACCATGGACATCGAGAAGGAAGAGAATCCGAAGGGCGACCGTGTG…	MMNKELMTAKILEAKVSKGMTWEAIAETIGLSPVFTTSAALGMNSLTEDKAFALCEVLDLDKPIAEALQVCPKKAWDGAVPQDPLIYRLYEVVGVYGDTIKELIHEKFGDGIMSAIDFTMDIEKEENPKGDRVVVTMNGKFLPYKAW
83	OM-RGC.v2.029045543	Gammaproteobacteria	Biota; Bacteria; Proteobacteria; GammaProteobacteria; Alteromonadales; Alteromonadaceae; Marinobacter	1.7e-35	PF02560	1.1e-37	Cyanate lyase C-terminal domain	ATGATGAACAAAGAACTGATGACCGCAAAAATCCTTGAAGCCAAAGTTGCCAAGGGCATGACCTGGGAAGCAATTGCCGAGGCAGTGGGGCTGTCGCCGGTGTTCACCACCTCTGCGGCACTCGGGATGAACAGCCTCACCGAGGACAAGGCTTTCGCCCTCTGCGAAACCCTCGGCCTCGACAAGCCGGTAGCCGAAGCTCTGCAGGTCTGCCCTAAAAAAGCGTGGGATGGCGCTGTTCCCCAAGATCCGCTGATCTATCGCCTGTATGAAGTGGTAGGCGTGTATGGCGATACCATGAAAGCGCTGATTCACGAGAAGTTCGGGGATGGCATCATGAGTGCCATTGACTTCACCATGGACATTGAGAAGGAAGAGAATCCGAAGGGCGACCGGGTG…	MMNKELMTAKILEAKVAKGMTWEAIAEAVGLSPVFTTSAALGMNSLTEDKAFALCETLGLDKPVAEALQVCPKKAWDGAVPQDPLIYRLYEVVGVYGDTMKALIHEKFGDGIMSAIDFTMDIEKEENPKGDRVVVTMNGKFLPYKAW
84	OM-RGC.v2.029049115	Gammaproteobacteria	Biota; Bacteria; Proteobacteria; GammaProteobacteria; Alteromonadales; Alteromonadaceae; Marinobacter	1.5e-35	PF02560	7e-38	Cyanate lyase C-terminal domain	ATGATGAACAAAGAACTGATGACCGCCAAAATCCTGGAAGCCAAAGTGTCCAAGGGAATGACCTGGGAAGCCATCGCCGAAACCATCGGCCTATCCCCGGTGTTCACCACCTCAGCGGCCCTGGGTATGAACAGCCTCACCGAAGACAAGGCCTTCGCCCTGTGCGAAATCCTCGGTCTTGATAAGCCGGTGGCAGAGGCCCTGCAGGTATGCCCCAAGAAAGCCTGGGACGGTGCCGTTCCGCAGGATCCGCTGATCTACCGTTTGTACGAGGTGGTGGGTGTGTACGGCGATACCATGAAAGAGCTCATTCATGAAAAATTCGGCGACGGCATCATGAGTGCCATCGATTTCACCATGGACATCGAGAAGGAAGAGAATCCGAAGGGCGACCGTGTG…	MMNKELMTAKILEAKVSKGMTWEAIAETIGLSPVFTTSAALGMNSLTEDKAFALCEILGLDKPVAEALQVCPKKAWDGAVPQDPLIYRLYEVVGVYGDTMKELIHEKFGDGIMSAIDFTMDIEKEENPKGDRVVVTMNGKFLPYKAW
85	OM-RGC.v2.029125364	Gammaproteobacteria	Biota; Bacteria; Proteobacteria; GammaProteobacteria; Alteromonadales; Alteromonadaceae; Marinobacter	2.5e-35	PF02560	1.4e-37	Cyanate lyase C-terminal domain	ATGATGAACAAAGAACTGATGACCGCGAAAATCCTGGAAGCCAAAGTATCCAAGGGTATGACCTGGGAATCCATCGCCGAAACCATCGGCATGTCCCCGGTGTTCACCACCTCAGCGGCACTGGGCATGAACAGCCTGACCGAAGACAAGGCTTTCGCCCTGTGCGAAATCCTCGGCCTGGATAAGCCGGTCGCCGAAGCGCTGCAGGTGTGCCCGAAAAAAGCCTGGGACGGTGCCGTTCCGCAGGATCCGCTGATCTACCGTCTGTACGAAGTGGTGGGTGTCTACGGTGACACCATGAAAGAACTCATTCACGAGAAGTTCGGCGATGGCATCATGAGCGCCATCGATTTCACCATGGACATCGAGAAGGAGGAGAGCCCGAAGGGCGACCGTGTT…	MMNKELMTAKILEAKVSKGMTWESIAETIGMSPVFTTSAALGMNSLTEDKAFALCEILGLDKPVAEALQVCPKKAWDGAVPQDPLIYRLYEVVGVYGDTMKELIHEKFGDGIMSAIDFTMDIEKEESPKGDRVVVTMNGKFLPYKAW
86	OM-RGC.v2.029156775	Gammaproteobacteria	Biota; Bacteria; Proteobacteria; GammaProteobacteria	7.1e-34	PF02560	3.1e-36	Cyanate lyase C-terminal domain	ATGGATAAGCTCGAAATGCGTCATACCCTGCTGGCTGCCAAAGCCCGTAAAAAAATGAGTTGGGACGACATTGCCAGCGCTGTGGGCATGTCACCGGTGTGGGTTGCCTCTGCGTGTTACGGCATGAATAGCGCCAGCGCAGATGTCGCCCATAAGCTTTGCGACGTTCTAGAAGTAGAGAGCGATGTGGCCACCGCGCTCACGGCCTTCCCAACAAAGGCGTGGGATGAAGCCATCCCCCAAGACCCCTTCATCTACCGCCTGTACGAAGTGGTCGGCGTATACGGCGAGACACTGAAAGATGTGGTGCAAGAAAAATTTGGAGACGGCATCATGAGCGCCATCGACTTCACCATGGAAGTGGACAAAATCGAAGACCCCAAGGGCGACCGCGTGCTG…	MDKLEMRHTLLAAKARKKMSWDDIASAVGMSPVWVASACYGMNSASADVAHKLCDVLEVESDVATALTAFPTKAWDEAIPQDPFIYRLYEVVGVYGETLKDVVQEKFGDGIMSAIDFTMEVDKIEDPKGDRVLLTLNGKFLPYKSW
87	OM-RGC.v2.029158268	Gammaproteobacteria	Biota; Bacteria; Proteobacteria; GammaProteobacteria; Oceanospirillales; Oleibacter	1e-34	PF02560	4.9e-37	Cyanate lyase C-terminal domain	ATGGATAAAGCAACGATGACTGAGGCGATTATCGCCCGCAAAATTGAGAAAGAACTGACGTGGGAACAAATGGGGGCGGATCTTGGAATGTCTCCTGTCTGGCTGACGTCTGCCTGCCTGGGCATGAACAGCGCCCCTGCCGAAAAGGCCGCGGCCATTGCAGAGTATTTGGGATTTGACCAAAGCATGGCCACCGCGCTGGAAGCATACCCAACCAAAATATGGGATCAGGCTGTCCCTACTGATCCATTAATCTATCGACTCTACGAAATTGTGGGCGTCTACGGTGACACGCTGAAAGAAGTTATCCAGGAGAAGTTTGGCGACGGCATCATGAGCGCCATCGACTTCTCCATGGAAGTCGACAAAATCGAAGACCCAAAAGGCGACCGTGTTCTT…	MDKATMTEAIIARKIEKELTWEQMGADLGMSPVWLTSACLGMNSAPAEKAAAIAEYLGFDQSMATALEAYPTKIWDQAVPTDPLIYRLYEIVGVYGDTLKEVIQEKFGDGIMSAIDFSMEVDKIEDPKGDRVLLTLNGKFLPYKSW
88	OM-RGC.v2.029159301	Gammaproteobacteria	Biota; Bacteria; Proteobacteria; GammaProteobacteria; Thiotrichales; Piscirickettsiaceae; Methylophaga; Methylophaga aminisulfidivorans MP	5.8e-35	PF02560	3.4e-37	Cyanate lyase C-terminal domain	ATGAACAAACTGGATATGACTCAAGCCATCATGGTGGCTAAAGAAAGTAAACAGCTTCAGTGGGAAACGATTGCCAACACCATCGGTATGTCCACTGTGTGGACCACTTCAGCTTGCATGGGCATGAATAGCATGCCAGCCGAAAAAGCACATGCCTTATGTGAACTTTTAGAACTACCAGCCGAAGTCAAAACAGCACTTGAGGCTTACCCGATCAAAAGTTGGGATGAGAGCGTGCCTAAAGATCCATTGATTTATCGCCTCTATGAAATTGTTGGCGTATATGGCCCCACTCTGAAAGAAGTCATTCAAGAAAAGTTTGGCGATGGCATTATGAGTGCCATTGATTTTAATATGTCGGTAGAGCGGGAACACGACCCCAAGGGGGATCGTGTTGTT…	MNKLDMTQAIMVAKESKQLQWETIANTIGMSTVWTTSACMGMNSMPAEKAHALCELLELPAEVKTALEAYPIKSWDESVPKDPLIYRLYEIVGVYGPTLKEVIQEKFGDGIMSAIDFNMSVEREHDPKGDRVVVTMNGKFLPYKAW
89	OM-RGC.v2.029159341	Gammaproteobacteria	Biota; Bacteria; Proteobacteria; GammaProteobacteria	1.1e-33	PF02560	4.6e-36	Cyanate lyase C-terminal domain	ATGGATAAGCTCGAAATGCGCCATACCCTGCTGGCTGCCAAAGCCCGTAAAAAAATGAGTTGGGATGACATTGCCAGCGCCGTCGGCATGTCGCCGGTGTGGGTCGCCTCTGCCTGCTACGGCATGAACAGCGCCAGCGCCGATATCGCCCATAAGCTCTGCGACGCACTGGAAGTGGATGGCGATGTCGCCACTGCGCTCACGACCTTCCCCACAAAAGCGTGGGATGAAGCCATCCCCCAAGACCCGTTCGTCTACCGCCTCTACGAAGTGGTCGGCGTGTACGGCGAAACGCTGAAAGACGTGGTGCAAGAGAAGTTCGGCGACGGCATCATGAGCGCCATTGACTTCACCATGGAAGTGGACAAAATCGAAGACCCGAAAGGCGACCGAGTACTG…	MDKLEMRHTLLAAKARKKMSWDDIASAVGMSPVWVASACYGMNSASADIAHKLCDALEVDGDVATALTTFPTKAWDEAIPQDPFVYRLYEVVGVYGETLKDVVQEKFGDGIMSAIDFTMEVDKIEDPKGDRVLLTLNGKFLPYKSW
90	OM-RGC.v2.029162778	Gammaproteobacteria	Biota; Bacteria; Proteobacteria; GammaProteobacteria; Oceanospirillales; Oleibacter	1e-34	PF02560	4.9e-37	Cyanate lyase C-terminal domain	ATGGATAAGGCAACAATGACTGAGGCGATTATCGCCCGTAAAATTGAGAAAGAGCTGACATGGGAGCAGATGGGTTCTGACCTGGGAATGTCTCCCGTCTGGTTAACCTCTGCCTGTCTGGGTATGAACAGCGCCCCTGCAGAAAAAGCGGCAGCCATCGCTGAATACCTCGGTTTTGATCAAAGTATGGCCACTGCACTGGAAGCCTATCCGACCAAGATATGGGACCAGGCTGTCCCTACCGACCCTCTGATTTACCGGCTCTACGAAATTGTTGGCGTGTACGGTGACACACTGAAAGAAGTGATTCAGGAGAAGTTTGGCGATGGCATTATGAGTGCGATCGACTTCTCGATGGAAGTCGACAAGATTGAGGACCCGAAAGGTGATCGGGTCCTT…	MDKATMTEAIIARKIEKELTWEQMGSDLGMSPVWLTSACLGMNSAPAEKAAAIAEYLGFDQSMATALEAYPTKIWDQAVPTDPLIYRLYEIVGVYGDTLKEVIQEKFGDGIMSAIDFSMEVDKIEDPKGDRVLLTLNGKFLPYKSW
91	OM-RGC.v2.029169665	Gammaproteobacteria	Biota; Bacteria; Proteobacteria; GammaProteobacteria; Pseudomonadales; Pseudomonadaceae; Pseudomonas	1.3e-34	PF02560	3.6e-37	Cyanate lyase C-terminal domain	ATGGATAAGCAACAGATGCGCACCACCATCACCGCCGCCAAAGAGCGCCTTGGCCTGGACTGGGCTGCGCTTGGCCAGGGCATCGGCATGTCGCCGGTGTGGACGACCTCCGCCTGCCTGGGCATGAACAGCATGCCCAAGGCGCAGGCCGACGCCCTGTGCGAGATGCTCGAATTGCCGGCGGAGGTCTCCACCGCGCTGCAGGCGTTCCCGCACAAGCACTGGGACAAGGCCGTGCCCACCGACCCGTTGATCTACCGCTTCTACGAGATGATCAACGTCTACGGCGAGACCATCAAGGAACTGATCCACGAGGAATTCGGCGACGGCATCATGAGCGCCATCGACTTCAGCATGGACATTTCCCGCGTCGCCGACCCCAAGGGTGACCGTGTGCAG…	MDKQQMRTTITAAKERLGLDWAALGQGIGMSPVWTTSACLGMNSMPKAQADALCEMLELPAEVSTALQAFPHKHWDKAVPTDPLIYRFYEMINVYGETIKELIHEEFGDGIMSAIDFSMDISRVADPKGDRVQIVLNGKFLPYRSW
92	OM-RGC.v2.029172024	Gammaproteobacteria	Biota; Bacteria; Proteobacteria; GammaProteobacteria; Thiotrichales; Piscirickettsiaceae; Methylophaga	2.9e-34	PF02560	5.5e-35	Cyanate lyase C-terminal domain	ATGAATAAACTTGCTATGACGCAAGCCATCATGGTGGCAAAAGAAACTAAAGAACTGACCTGGGAAAAAATCGGTGAAGCCATTGGCATGTCACCGGAATGGACAGCATCAGCCTGTCTTGGAATGAACAGCATGCCGGCCGAAACCGCCAAAAAACTGTGTCAGTCACTGGATTTGGGCACTGAAGTGGAACTGGCTCTGCAGAAATATCCGAACAAGCAATGGGACCAAACGGTTCCTACCGATCCATTGCTCTACCGTCTTTATGAAATGATGTCGGTTTATGGTCCAACCATTAAAGAAATTGTGCATGAAAAATGTGGCGATGGCATTGTCAGTGCCATTGATTTTGCCATGAATATCGAGAAAAAACCGGATCCGAAAGGTGATCGGATTGTC…	MNKLAMTQAIMVAKETKELTWEKIGEAIGMSPEWTASACLGMNSMPAETAKKLCQSLDLGTEVELALQKYPNKQWDQTVPTDPLLYRLYEMMSVYGPTIKEIVHEKCGDGIVSAIDFAMNIEKKPDPKGDRIVITLDGKFLPYKSW
93	OM-RGC.v2.029186100	Gammaproteobacteria	Biota; Bacteria; Proteobacteria; GammaProteobacteria	5.8e-34	PF02560	1.9e-36	Cyanate lyase C-terminal domain	ATGAACAAAGAAGTAATGTCTGATTTAATTGTTGCAGCCAAAATGGAAAAATCCCTGACATGGGAGAAGATGGCCAAAGATCTGTCAATGTCCCCAGTGTGGTTAACATCAGCCTGTTTAGGAATGAACAGTGCGCCTAAAGAAAAAGCGGTAGCTATCACAAACTATTTAGGTCTAGGTGAAGAGGTTACCGCTGCACTCATCGGCTTTCCCACGAAAATATGGGATCAGGCTGTTCCCACCGACCCTTTAGTTTATCGCCTCTATGAGGTGGTTGGTGTTTACGGCGACACCCTCAAAGAAGTTATTCAAGAGAAGTTTGGTGACGGCATTATGAGTGCAATTGACTTCTCAATGGAAGTCGACAAAATTGAGAGTCCCAAAGGTGATCGCGTAGTA…	MNKEVMSDLIVAAKMEKSLTWEKMAKDLSMSPVWLTSACLGMNSAPKEKAVAITNYLGLGEEVTAALIGFPTKIWDQAVPTDPLVYRLYEVVGVYGDTLKEVIQEKFGDGIMSAIDFSMEVDKIESPKGDRVVLTLNGKFLPYASW
94	OM-RGC.v2.029203006	Gammaproteobacteria	Biota; Bacteria; Proteobacteria; GammaProteobacteria; Pseudomonadales; Pseudomonadaceae; Pseudomonas	2.9e-34	PF02560	7.3e-37	Cyanate lyase C-terminal domain	ATGGATAAAGCCAGCATGCAAACCGCCATCCTCGCCGCCAAGGGCCGCCTCGACCTGAGCTGGGCCGCGCTCGCCGACAAACTCGGCATGTCGCCGGTGTGGACCACCTCGGCCTGCCTGGGCATGAACAGCATGCCCGCGGCCAGCGCCGACAAGCTGTGCGAGGTGCTGCAGCTGCCGGCCGAAGTCAGCCAGGCGTTGCAGGCGTTCCCGCACAAGCACTGGGACAAGGCTGTCCCGACCGACCCGCTGATCTACCGTTTCTACGAGATGATCAACGTCTACGGCGACACCATCAAAGCGCTGATCCATGAAGAGTTCGGCGACGGCATCATGAGCGCCATCGACTTCAGCATGGACATCAGCCGCGTCGCCGACCCGAAAGGCGACCGCGTACAG…	MDKASMQTAILAAKGRLDLSWAALADKLGMSPVWTTSACLGMNSMPAASADKLCEVLQLPAEVSQALQAFPHKHWDKAVPTDPLIYRFYEMINVYGDTIKALIHEEFGDGIMSAIDFSMDISRVADPKGDRVQIVLNGKFLPYRSW
95	OM-RGC.v2.029204956	Gammaproteobacteria	Biota; Bacteria; Proteobacteria; GammaProteobacteria	6.7e-35	PF02560	3.9e-37	Cyanate lyase C-terminal domain	ATGAATAAAGTAGAAATGACGGAAGCCATTATTCTTGCAAAAAAAGAGCAGTCGTTAACGTGGGAGAAAATAGGTACAGACTTAGGTATTTCACCTGTTTGGCTGACATCGGCTTGCTTAGGAATGAATAGCGCGCCCAAAGAAAAAGCACTGGCCATATCAGAATACTTGAGTCTGGGCAGTGACGTGGCTGAAGCGCTGATGGCCTACCCAACTAAAATTTGGGATCAAGCTGTGCCCACTGACCCACTAGTATATCGCTTGTATGAAGTGGTTGGCGTTTATGGCGAGACACTAAAAGAAGTCATCCAAGAGAAATTTGGTGATGGCATCATGAGTGCCATCGACTTTTCCATGGATGTTGATAAACAAGAAGACCCGAAAGGGGATCGCGTTATA…	MNKVEMTEAIILAKKEQSLTWEKIGTDLGISPVWLTSACLGMNSAPKEKALAISEYLSLGSDVAEALMAYPTKIWDQAVPTDPLVYRLYEVVGVYGETLKEVIQEKFGDGIMSAIDFSMDVDKQEDPKGDRVILTLNGKFLPYKSW
96	OM-RGC.v2.029240515	Gammaproteobacteria	Biota; Bacteria; Proteobacteria; GammaProteobacteria	5.3e-35	PF02560	4e-37	Cyanate lyase C-terminal domain	ATGGATAAGCTGAGCATGACTGATGCGATCGTCACGGCTAAAGTTGAAAAAGGCCTGACCTGGGAAAAGATGGGGACCGATCTCGGTATGTCCCCGGTCTGGCTCACGTCGGCCTGCCTGGGTATGAACAGTGCACCGCCGGAAAAGGCCGCTGCCATTGCTGAATATCTGGGTCTGTCGTCTGAAGTGGCTGATGCACTGAAAGCCTTCCCGACCAAAATCTGGGATCAGGCAGTACCGACCGATCCTCTGATCTACCGCCTGTACGAAATCGTCGGCGTGTACGGTGAGACCCTGAAAGAAGTCATTCAGGAAAAGTTCGGTGACGGCATCATGAGTGCCATCGATTTCTCTATGGAAGTCGACAAAATCGAAGACCCGAAAGGCGACCGTGTGCTG…	MDKLSMTDAIVTAKVEKGLTWEKMGTDLGMSPVWLTSACLGMNSAPPEKAAAIAEYLGLSSEVADALKAFPTKIWDQAVPTDPLIYRLYEIVGVYGETLKEVIQEKFGDGIMSAIDFSMEVDKIEDPKGDRVLLTLNGKFLPYKSW
97	OM-RGC.v2.029250315	Gammaproteobacteria	Biota; Bacteria; Proteobacteria; GammaProteobacteria	5.2e-34	PF02560	2.3e-36	Cyanate lyase C-terminal domain	ATGGATAAGCTCGAAATGCGTCATACCCTGCTGGCTGCCAAGGCCCGCAAAAAACTGAGTTGGGACGACATTGCCAGCGCCGTCGGCATGTCGCCGGTGTGGGTCGCCTCTGCCTGCTACGGCATGAACAGCGCCAGCGCCGATATCGCTCATAAACTCTGCGACGTACTCGAAGTGGATGGCGACGTCGCTACCGCACTCACGGCCTTCCCCACCAAAGCGTGGGATGAAGCGATTCCCCAAGACCCGTTTATCTACCGCCTCTACGAAGTGGTCGGCGTATATGGCGAAACGCTCAAGGACGTGGTGCAGGAGAAGTTCGGCGACGGCATCATGAGCGCCATCGACTTCACCATGGAGGTGGATAAGGTCGAAGACCCGAAAGGCGACCGTGTGCTG…	MDKLEMRHTLLAAKARKKLSWDDIASAVGMSPVWVASACYGMNSASADIAHKLCDVLEVDGDVATALTAFPTKAWDEAIPQDPFIYRLYEVVGVYGETLKDVVQEKFGDGIMSAIDFTMEVDKVEDPKGDRVLLTLNGKFLPYKSW
98	OM-RGC.v2.029259959	Gammaproteobacteria	Biota; Bacteria; Proteobacteria; GammaProteobacteria	6.5e-33	PF02560	6.7e-35	Cyanate lyase C-terminal domain	ATGACACGCGAAGAATTAACAGAAGCGATCATTTTGGCTAAAAAAGAGAAAGCTCTAAGCTGGGAAGATATTGCTGCTTATTTAGAAATGGGAGTTGTTTGGGTGACGTCAGCTTGTTTTGGTAATAATAGTATGCCTGAGGCACCTGCTAGTAAATTATGCTCGTTGCTAGAGCTTACAGACCAAGCAAAGACTACTTTGATGGAATATCCAACAAAAAGTTGGGGACGTGATGTTCCTCAAGACCCACTTGTCTATAGACTGTATGAGGCAGTTGGTATCTATGGCACTAGCATCAAAGAGGTGGTTCAAGAAAAGTTTGGGGACGGTATTATGAGTGCAATTGACTTCTCTATTGATATTGATAAAGAAGAAAATCCTAATGGGGATAGAGTTGTT…	MTREELTEAIILAKKEKALSWEDIAAYLEMGVVWVTSACFGNNSMPEAPASKLCSLLELTDQAKTTLMEYPTKSWGRDVPQDPLVYRLYEAVGIYGTSIKEVVQEKFGDGIMSAIDFSIDIDKEENPNGDRVVIVLNGKFLPYKTW
99	OM-RGC.v2.029267334	Gammaproteobacteria	Biota; Bacteria; Proteobacteria; GammaProteobacteria	4.7e-34	PF02560	2.9e-36	Cyanate lyase C-terminal domain	ATGAATAAGCTCGATGTAACCGAAGCAATATTTACAATAAAAAAAGAGAAAAGTTTATCTTGGCAAGAAATTGCTGATGATATTGGTATGTCAGTTGTTTGGACAACGTCTGCTTGCTTAGGCATGAATAGTTGTAAAGAAGCCGAAGCCGAAAAGTTAGTGAATGTTATCGGTTTACCGGCAGAAGCAAAAGCGGCCTTAATGGAATACCCGACTAAAGAATGGGATAAGTCTGTTCCGCAAGACCCTTTAGTTTATCGATTATATGAAGTGGTTGGCGTTTATGGTGAGACATTAAAAGAAGTCATTCAAGAAAAGTTTGGCGACGGCATTATGAGCGCTATCGATTTCTCAATGGAAGTGGACAAAGAAGAAAACCCTAAAGGCGATCGGGTAATT…	MNKLDVTEAIFTIKKEKSLSWQEIADDIGMSVVWTTSACLGMNSCKEAEAEKLVNVIGLPAEAKAALMEYPTKEWDKSVPQDPLVYRLYEVVGVYGETLKEVIQEKFGDGIMSAIDFSMEVDKEENPKGDRVILTLNGKFLPYASW
100	OM-RGC.v2.029267831	Gammaproteobacteria	Biota; Bacteria; Proteobacteria; GammaProteobacteria	2.7e-34	PF02560	5.2e-37	Cyanate lyase C-terminal domain	ATGAACAAAGCTGAAATGACTGAGCTAATTATCAGTAAAAAAATTGAAAGAGACTTAACCTGGGAGGCTATCGGCAACGACCTTGGTGTTTCACCAGTATGGGTAACCTCAGCCTGTCTTGGCATGAATAGCGCGTCCGGAGAAAAGGCAGCTGCCATTGCTGAATATTTTGACCTTGGTGATGATGTTGCCAAGGCATTGGAAGTATTTCCTACTAAAATCTGGGATCAAGCAGTACCTACTGACCCTCTGATTTATCGTCTTTATGAAATGGTTGGTGTTTATGGCCCAACTCTTAAAGAAGTGATTCAAGAGAAATTTGGTGACGGTATTATGAGCGCAATTGACTTCTCTATGGACATTGAAAAGATTGAAGACTCAAAAGGAGATCGCGTACTG…	MNKAEMTELIISKKIERDLTWEAIGNDLGVSPVWVTSACLGMNSASGEKAAAIAEYFDLGDDVAKALEVFPTKIWDQAVPTDPLIYRLYEMVGVYGPTLKEVIQEKFGDGIMSAIDFSMDIEKIEDSKGDRVLLTLNGKFLPYKSW
101	OM-RGC.v2.029268194	Gammaproteobacteria	Biota; Bacteria; Proteobacteria; GammaProteobacteria	2.9e-34	PF02560	9.6e-37	Cyanate lyase C-terminal domain	ATGAAAAAAGAGGACGTGGTAGAAGCAATCGTATTGGCAAAAAAAGCAAAAAGCCTTACCTGGGAAGGCATTGCAAACGAACTTGAAATGGGAACAGTTTGGGTGACCTCTGCCTGTTTGGGCATGAACAGTATGCCTGAAGAGGTTGCTGATAAAGTCTGCGCTATGCTTGATTTACCAGCAGAAGCAAAACCTGCAATGATGGAATACCCGACTAAAACTTGGGAGAAGTCTATCCCGCAAGACCCATTAATTTATCGTTTATATGAAGTTGTCGGTGTGTACGGTGATACTTTGAAAGAAGTCATTCAGGAAAAATTCGGTGACGGCATCATGAGCGCCATCGATTTCAGCATGGATGTAGAGAAAGAAGAAAATCCGAATGGTGACCGCGTTATC…	MKKEDVVEAIVLAKKAKSLTWEGIANELEMGTVWVTSACLGMNSMPEEVADKVCAMLDLPAEAKPAMMEYPTKTWEKSIPQDPLIYRLYEVVGVYGDTLKEVIQEKFGDGIMSAIDFSMDVEKEENPNGDRVILTLNGKFLPYKTW
102	OM-RGC.v2.029276060	Gammaproteobacteria	Biota; Bacteria; Proteobacteria; GammaProteobacteria	5.3e-34	PF02560	3.4e-36	Cyanate lyase C-terminal domain	ATGAACAAGGAACAAATGACCGATATAATCGTCATCGCAAAGAAATCAAAAGAATTAACCTGGGAGTCCATAGCACTTCAAGTAGGAAAAGGAACCACCTGGGTAACTTCAGCCTGTCTTGGCATGAATAGCACGAATGAAGATGATGCAAAAAAAATATGTGCCGCACTTGATTTGGGAAATGATGTCTGTATTGCTTTACAAGAGTTTCCACATAAGGCATGGGAAAATAATATTCCACAAGACCCGGTCGTCTATAGATTATATGAAATTGTTGGTGTCTATGGTGACACTATTAAGGAAGTGATCGCCGAGAAATTTGGTGATGGAATTATGAGTGCTATTGATTTTTCAATGGATATTGAGAAAGAAGAAAATCCAAAAGGAGATAGAGTTGTG…	MNKEQMTDIIVIAKKSKELTWESIALQVGKGTTWVTSACLGMNSTNEDDAKKICAALDLGNDVCIALQEFPHKAWENNIPQDPVVYRLYEIVGVYGDTIKEVIAEKFGDGIMSAIDFSMDIEKEENPKGDRVVITLNGKFLGYSSW
103	OM-RGC.v2.029276659	Gammaproteobacteria	Biota; Bacteria; Proteobacteria; GammaProteobacteria; Cellvibrionales; Cellvibrionaceae; Gilvimarinus; Gilvimarinus agarilyticus	1.2e-34	PF02560	6.8e-37	Cyanate lyase C-terminal domain	ATGAACAAGCAAAGTATGACCGACGCCATCGTAAGTGCCAAAGTCGCCCGCGGCTTAACCTGGGAGGTAATGGCAAAAGATATAGAGGTGTCGCCGGTGTGGCTGACCTCGGCGTGTTTGGGTATGAACAGTGCCCCGGCGCCAATCGCTAAAAAAATTGCCGACTATTTATCGTTGGATGCTGACGTCGCCACGGCACTTGAGGCGTTTCCGACCAAAGTGTGGGATCAGGCCGTGCCCACGGATCCGCTGATTTATCGTTTGTACGAAGTGGTAGGCGTTTATGGCGATACGCTTAAAGAAGTGATTCAGGAAAAGTTTGGCGACGGCATTATGAGCGCTATCGATTTCTCGATGGAGGTCGATAAAATCGAAGACCCCAAAGGGGATCGGGTACTG…	MNKQSMTDAIVSAKVARGLTWEVMAKDIEVSPVWLTSACLGMNSAPAPIAKKIADYLSLDADVATALEAFPTKVWDQAVPTDPLIYRLYEVVGVYGDTLKEVIQEKFGDGIMSAIDFSMEVDKIEDPKGDRVLLTLNGKFLPYKTW
104	OM-RGC.v2.029289341	Gammaproteobacteria	Biota; Bacteria; Proteobacteria; GammaProteobacteria; Alteromonadales; Colwelliaceae; Colwellia; Colwellia sp. C1	3.4e-34	PF02560	1.2e-36	Cyanate lyase C-terminal domain	ATGAATAAACTTGATGTAACTGAAGCAATATTCTTAATAAAAAATGAGCAGACACTCAGTTGGCAAAGTATTGCTGACGCTGTCGATATGTCTGTCGTTTGGACCACGTCAGCCTGTTTAGGTATGAACAGCTTCCCTGAGCCTGAAGCGGATAAATTAATAAAATACTTAAATTTACCTGCCCAAGCAAAGCAAGCATTAATGGCATACCCAACCAAAGAGTGGGACAAATCAGTACCACAAGACCCTTTAGTTTATCGCCTTTATGAGGTCGTTGGTGTCTATGGAGATACCCTTAAAGAGGTTATCCAAGAAAAATTTGGTGACGGTATCATGAGTGCTATCGACTTTTCTATGGAAGTAGAAAAAGAAGAGAATCCAAAAGGCGATAGAGTCATT…	MNKLDVTEAIFLIKNEQTLSWQSIADAVDMSVVWTTSACLGMNSFPEPEADKLIKYLNLPAQAKQALMAYPTKEWDKSVPQDPLVYRLYEVVGVYGDTLKEVIQEKFGDGIMSAIDFSMEVEKEENPKGDRVILTLNGKFLPYKSW
105	OM-RGC.v2.029502334	Gammaproteobacteria	Biota; Bacteria; Proteobacteria; GammaProteobacteria	7e-36	PF02560	3.5e-38	Cyanate lyase C-terminal domain	ATGAGTGAAGTGGCAAAAACCATTATCGCTGCCAAAGAAAGTAAAGGGATGACCTGGGAAGAAATCGGCAAGGCCGTTGGCATGTCGCCGGTCTGGACCACATCCGCCTGCATGGGCATGAACAGCATGCCCAAGGAAAGCGCCGACGCGCTGTGTGAGGTGTTGGGGTTGGGGCCTGAAATCAGTACCGAGTTGCAGAAGTATCCCACCAAGATCTGGGATCAGGCTGTACCCACCGACCCGTTGATCTATCGGCTGTACGAAATTGTCGGCGTCTATGGCGAAACCTTGAAGGAAGTCATTCAGGAAAAATTCGGTGACGGCATCATGAGCGCCATCGATTTTTCCATGGAAGTGGACAAAGAGGAAAACCCGAAAGGCGATCGGGTGGTGATTACC…	MSEVAKTIIAAKESKGMTWEEIGKAVGMSPVWTTSACMGMNSMPKESADALCEVLGLGPEISTELQKYPTKIWDQAVPTDPLIYRLYEIVGVYGETLKEVIQEKFGDGIMSAIDFSMEVDKEENPKGDRVVITMNGKFLPYKAW
106	OM-RGC.v2.032284001	Gammaproteobacteria	Biota; Bacteria; Proteobacteria; GammaProteobacteria	1.6e-22	PF02560	1.4e-25	Cyanate lyase C-terminal domain	ATGAAAAAAGAACAGGTTGTAGAGGCCGTTGTATTAGCTAAAAAATCCAAAGGTTTAACTTGGGAAGGCATCGCTGCAGAACTCGGCATGGGTACGGTGTGGGTAACATCAGCATGTCTTGGCATGAATAGTATGCCTGAAGACGCAGCCGATAAAGTCTGTAAATTACTCGACTTACCAGACGAAGCAAAGCCCGCATTAATGGAATATCCCACAAAAACTTGGGAAAAGTCAGTTCCTCAAGACCCGTTAATTTATCGCTTATATGAAGTTGTTGGCGTCTACGGTGATACCTTGAAAGAAGTAATTCAGGAAAAATTTGGCGATGGTATTATGAGCGCTATCGACTTCAGCATGGATGTTGAGAAAAAAGAAGAC	MKKEQVVEAVVLAKKSKGLTWEGIAAELGMGTVWVTSACLGMNSMPEDAADKVCKLLDLPDEAKPALMEYPTKTWEKSVPQDPLIYRLYEVVGVYGDTLKEVIQEKFGDGIMSAIDFSMDVEKKED
107	OM-RGC.v2.035749102	Gammaproteobacteria	Biota; Bacteria; Proteobacteria; GammaProteobacteria; Salinisphaerales; Salinisphaeraceae; Salinisphaera; Salinisphaera shabanensis E1L3A	8.2e-31	PF02560	2.5e-33	Cyanate lyase C-terminal domain	GAAGAACAGGCCCAGAAGATCACGGCCGTGCTCGACCTGGGCGACGACGTCGCCGATGCATTACAGGAATGCCCTCTGAAAGGGCAATGGATGGACAAGACCATCCCCAGCGATCCGCTGCTCTATCGTTTCTACGAGATTCTGTCGGTATTCGGCCCGGGCGTGAAGCAGTGCATTCACGAAGAATTTGGCGACGGCATCATGTCGGCGATCGATTTCACCATCGACGTGGCGCGCGAAGAACATCCCAAGGGCGACCGCGTGAAGATCGTCATGAACGGCAAGTTCCTGCCCTATGTGCGCTGGTAG	EEQAQKITAVLDLGDDVADALQECPLKGQWMDKTIPSDPLLYRFYEILSVFGPGVKQCIHEEFGDGIMSAIDFTIDVAREEHPKGDRVKIVMNGKFLPYVRW
108	OM-RGC.v2.035750729	Gammaproteobacteria	Biota; Bacteria; Proteobacteria; GammaProteobacteria	2e-35	PF02560	1e-37	Cyanate lyase C-terminal domain	GCCCCGCCCGAAGCCGCTCGGCGCCTCGCGGCCACGCTGGATCTGGGTGACGAGGTGGTAGCCGCGTTGGAAGCCTTCCCCACCAAGACTTGGGATCAAACTATTCCTCAGGATCCTCTCATATACCGACTCTACGAGATCGTCGGCGTCTACGGACCGACGCTTAAAGACGTGATTCAGGAAAAGTTCGGCGACGGCATCATGAGCGCTATCGACTTCGAGATGAAAGTCGATCGCCAGCCCGACCCCCAGGGTGACCGTGTGGTGGTCACCATGAACGGCAAGTTCCTGCCCTACAAGAGCTGGTAG	APPEAARRLAATLDLGDEVVAALEAFPTKTWDQTIPQDPLIYRLYEIVGVYGPTLKDVIQEKFGDGIMSAIDFEMKVDRQPDPQGDRVVVTMNGKFLPYKSW
109	OM-RGC.v2.036352511	Gammaproteobacteria	Biota; Bacteria; Proteobacteria; GammaProteobacteria	1.7e-35	PF02560	9.2e-38	Cyanate lyase C-terminal domain	CCCGCCGCTAAACTGTGCCAACTACTCAACCTTCCTACTGGGGCAAAAGAAGCCTTAATGGAATACCCCACAAAGAGTTGGGAGAATGCAGTACCTCAAGATCCTCTGATCTATCGTTTGTATGAAGTCGTCGGTGTCTACGGTGATACACTAAAAGAAGTGATCCAGGAAAAATTTGGTGATGGCATTATGAGCGCCATTGATTTTACGATGGATGTTGAAAAAGTAGAAGATCCTAAAGGTGATCGTGTTTTGTTGACGATGAATGGTAAATTCTTACCTTATAAAACGTGGTAA	PAAKLCQLLNLPTGAKEALMEYPTKSWENAVPQDPLIYRLYEVVGVYGDTLKEVIQEKFGDGIMSAIDFTMDVEKVEDPKGDRVLLTMNGKFLPYKTW
110	OM-RGC.v2.039536196	Gammaproteobacteria	Biota; Bacteria; Proteobacteria; GammaProteobacteria	6.4e-35	PF02560	3.4e-37	Cyanate lyase C-terminal domain	ATGGAATACCCGCTAAAAGAATGGGATAAAGCCGTTCCACAAGACCCTCTTATTTATCGTTTATACGAAGTAGTGGGTGTATACGGCGATACGCTTAAAGAGGTTATTCAGGAGAAATTTGGTGACGGCATTATGAGCGCCATTGATTTCACAATGGATGTTCAAAAGGAAGTTGACCCGAAAGGTGACCGAGTTATCTTAACCTTAAATGGTAAATTCTTACCTTATAAATCTTGGTGA	MEYPLKEWDKAVPQDPLIYRLYEVVGVYGDTLKEVIQEKFGDGIMSAIDFTMDVQKEVDPKGDRVILTLNGKFLPYKSW
111	OM-RGC.v2.044364658	Gammaproteobacteria	Biota; Bacteria; Proteobacteria; GammaProteobacteria; Oceanospirillales; Oleispira; Oleispira antarctica RB-8	5.4e-07	PF02560	1.2e-09	Cyanate lyase C-terminal domain	ATGAGTGCTATCGACTTATCAATGGATACTAAGCGTAAAGAAGATCCTAAAGGCGGCACTGTTAATGTCGTGCTATCAGGAAAATTCTTAGCTTATAAAGAATACCAATTTATTGATTATTCAACAGGGCTTTTAATAATCGTTAGGGTGATGTAA	MSAIDLSMDTKRKEDPKGGTVNVVLSGKFLAYKEYQFIDYSTGLLIIVRVM
112	OM-RGC.v2.045612768	Gammaproteobacteria	Biota; Bacteria; Proteobacteria; GammaProteobacteria	2.2e-09	PF02560	8.6e-12	Cyanate lyase C-terminal domain	GTGTACAACACTGATGTCAAGCAGATCACCATCGACTTCACCATGGAAGTGGACAAAATCGAAGACCCCAAGGGCGACCGCGTGCTGCTCACCTTGAACGGCAAGTTCCTGCCTTATAAATCCTGGTAA	VYNTDVKQITIDFTMEVDKIEDPKGDRVLLTLNGKFLPYKSW
113	OM-RGC.v2.046484974	Gammaproteobacteria	Biota; Bacteria; Proteobacteria; GammaProteobacteria	9.6e-08	PF02560	4.6e-10	Cyanate lyase C-terminal domain	GTGTACAACACTGATGTCAAGCAGATCGACTTCACCATGGAAGTGGACAAAATCGAAGACCCCAAGGGCGACCGCGTGCTGCTCACCTTGAACGGCAAGTTCCTGCCT	VYNTDVKQIDFTMEVDKIEDPKGDRVLLTLNGKFLP
114	OM-RGC.v2.032347626	Haptophyceae	Biota; Eukaryota; Haptophyceae; Phaeocystales; Phaeocystaceae; Phaeocystis; Phaeocystis antarctica	7.4e-27	PF02560	7e-29	Cyanate lyase C-terminal domain	ATGCAGGCGCCTCCGATGCGCGGCTTCGATGAGGAGATTCTCAAGGAGCCTAACGTCTACCGCACGTACGAGGCGATCACACACTACGGCCAGGCGATCAAGATGCTCATTAACGAGCAGTGCGGCGACGGCATCATGTCGGCCATCGACTTCTTCATGGACGTGGGCACCACCACGGGCAAGCTGGGCGAGAAGCGCGTGGTGATTACGTTCAATGGCAAGTTCCTGCCCTTCATCGAGCAGCGGGCCGCGGACAACGGCGCGCCCAGCCCGCGGGCGTTGAAGGCGCCGCCGGCGCCCAAGCCTTGGCAAAACGAGCCGTGCGAGGAGGAGTGCTCGCCCGCGGAGAGCGACGGCGGTTCGGGCTCGATCGGCTGA	MQAPPMRGFDEEILKEPNVYRTYEAITHYGQAIKMLINEQCGDGIMSAIDFFMDVGTTTGKLGEKRVVITFNGKFLPFIEQRAADNGAPSPRALKAPPAPKPWQNEPCEEECSPAESDGGSGSIG
115	OM-RGC.v2.022472463	Nitrospinae	Biota; Bacteria; Nitrospinae/Tectomicrobia group; Nitrospinae; Nitrospinia; Nitrospinales; Nitrospinaceae; Nitrospina	1.3e-28	PF02560	1.5e-30	Cyanate lyase C-terminal domain	GTGGATGTGGATTTGTTCACTTCAACCATCAATCATCTGGGACAGTCTCAGATTAATCATTCGATCCCCTTAGGGGGAATACTTAGGAGAATTGTCATGAATAAAAAAGAACTCGTTAACAAATTGTTGGCCGCTAGGATGGATTCTGGAAAATCCTATGATGAACTGGGGGAAGCTCTGGGTCTATGTAACGTCTATGTAGCGCAACTTTTGCATGCTCAGGCTCAACTAAAACCTGAAAGCGAGAAAAAACTCGTTCAGCTAATTCCAGGATTAAGTGAGGATCTTGTCGCGGAAATGCGAAAATGCCCCATGCGCTCGTTCGACCCAACGATCATTCAAGAACCCAACATCTATCGCATGACCGAAGTGTGCCTGCATTACGGCGAATCAATAAAA…	VDVDLFTSTINHLGQSQINHSIPLGGILRRIVMNKKELVNKLLAARMDSGKSYDELGEALGLCNVYVAQLLHAQAQLKPESEKKLVQLIPGLSEDLVAEMRKCPMRSFDPTIIQEPNIYRMTEVCLHYGESIKEVMNEKFGDGIMSAIDFKITVDKIKGDKGEDRMVVTMNGKFLPHIEQAK
116	OM-RGC.v2.027640693	Nitrospinae	Biota; Bacteria; Nitrospinae/Tectomicrobia group; Nitrospinae; Nitrospinia; Nitrospinales; Nitrospinaceae; Nitrospina	3.7e-28	PF02560	2.2e-30	Cyanate lyase C-terminal domain	ATCATGGAAAAAAAAGATCTTGTTAGCAAATTGTTGGCAGTCAGAATTTCTTCTGGAAAAACCTATGATGAATTGGGGGAAGGTCTAGGACTTTGTAATGTTTATGTAGCGCAGCTTTTTCATGCCCAGGCTCAATTAAAGCCCGAAACTGAGCCAAAACTGGTTAAGCTTGTTCCTGATTTAAGTGAGGATCTTCTTGTGGAAATGCGAAAATGCCCCATGCGCTCTTACGATCCGACGATCATTCAAGAACCCAATATCTATCGGATGACGGAAGTGTGCCTTCATTACGGTGACTCGATCAAAGAGGTGATGAACGAAAAATTTGGCGATGGAATTATGTCCGCAATTGACTTCAAAATAACGATCGACAAGATTAAGGGAGATAAAGGTGAGGAC…	IMEKKDLVSKLLAVRISSGKTYDELGEGLGLCNVYVAQLFHAQAQLKPETEPKLVKLVPDLSEDLLVEMRKCPMRSYDPTIIQEPNIYRMTEVCLHYGDSIKEVMNEKFGDGIMSAIDFKITIDKIKGDKGEDRMVVTMNGKFLPHIEQGKQTVSIK
117	OM-RGC.v2.027657549	Nitrospinae	Biota; Bacteria; Nitrospinae/Tectomicrobia group; Nitrospinae; Nitrospinia; Nitrospinales; Nitrospinaceae; Nitrospina	6.9e-28	PF02560	3.3e-30	Cyanate lyase C-terminal domain	ATCATGGAAAAAAAAGAACTCGTTACCAAATTGTTGGCCGCAAGAAAGGATTCTGGAAAAACATATGATGAACTGGGGGAAGGCTTGGATCTTTGTAATATCTATGTAGCTCAGCTTTTTCATGCCCAAGCTCAACTAAAACCTGAAAGCGAGGCAAAACTTGTCCAGCTTGTTCCAGGATTAAGTGAGGATCTTGTTGCGGAGATGAGAAAATGCCCCATGCGCTCATATGACCCCACGATTATTCAAGAACCTAATATCTATCGCATGACCGAAGTGTGCCTGCATTACGGCGATTCAATTAAAGAGGTGATGAACGAAAAATTCGGTGATGGAATCATGTCCGCCATCGACTTCAAAATCACGTTGGACAAGATTAAAGGAGATAAAGGAGAGGAC…	IMEKKELVTKLLAARKDSGKTYDELGEGLDLCNIYVAQLFHAQAQLKPESEAKLVQLVPGLSEDLVAEMRKCPMRSYDPTIIQEPNIYRMTEVCLHYGDSIKEVMNEKFGDGIMSAIDFKITLDKIKGDKGEDRMVVTMNGKFLPHIEQAKQTVSVK
118	OM-RGC.v2.027742242	Nitrospinae	Biota; Bacteria; Nitrospinae/Tectomicrobia group; Nitrospinae; Nitrospinia; Nitrospinales; Nitrospinaceae; Nitrospina	7.3e-28	PF02560	3.1e-30	Cyanate lyase C-terminal domain	ATGGAAAAAAAAGAACTCGTTGCTAAATTGTTGGCCGCCAGGCTGGCTTCTGGAAAAACATACGATGAACTGGGGGAAGCCCTGGGTCTTTGTAATGTCTATGTAGCACAGCTTTTTCATGCCCAAGCTCAGCTAAAACCTGAAAGCGAGGCAGGACTCGTCCAGCTTGTTCCCGGATTAAGCAAGGATCTTGTTGCGGAAATGCGAAAATGCCCCATGCGCTCGTATGACCCCACGATCATTCAAGAACCCAATATCTATCGTATGACCGAAGTGTGCCTGCATTATGGCGATTCGATCAAAGAGGTGATGAACGAAAAATTTGGGGATGGAATCATGTCCGCCATCGACTTCAAAATCACGTTGGACAAGATTAAAGGAGATAAAGGAGAAGACCGT…	MEKKELVAKLLAARLASGKTYDELGEALGLCNVYVAQLFHAQAQLKPESEAGLVQLVPGLSKDLVAEMRKCPMRSYDPTIIQEPNIYRMTEVCLHYGDSIKEVMNEKFGDGIMSAIDFKITLDKIKGDKGEDRMVVTMNGKFLPHIQQNKQTVSIK
119	OM-RGC.v2.027784259	Nitrospinae	Biota; Bacteria; Nitrospinae/Tectomicrobia group; Nitrospinae; Nitrospinia; Nitrospinales; Nitrospinaceae; Nitrospina	6.3e-28	PF02560	3.1e-30	Cyanate lyase C-terminal domain	ATGGAAAAAAAAGAACTCGTTACCAAATTATTGGCCGCCAGGATTGCTTCTGGAAAAACCTATGATGAACTGGGGGAAGCCCTAGGTCTTTGTAATGTCTACGTAGCACAGCTTTTTCATGCCCAAGCTCAGCTAAAACCTGAAAGTGAAGGCAAACTCGTCGAACTTGTTCCGGGGTTAAGTAAGGATCTTGTTGCGGAGATGCGAAAATGCCCCATGCGCTCGTACGATCCCACGATTATTCAAGAACCCAATATTTATCGTATGACTGAAGTATGCCTGCATTACGGTGATTCGATTAAAGAAGTGATGAATGAAAAATTCGGCGACGGAATTATGTCCGCCATCGACTTCAAAATCACCTTGGACAAGATTAAAGGAGATAAAGGAGAAGACCGC…	MEKKELVTKLLAARIASGKTYDELGEALGLCNVYVAQLFHAQAQLKPESEGKLVELVPGLSKDLVAEMRKCPMRSYDPTIIQEPNIYRMTEVCLHYGDSIKEVMNEKFGDGIMSAIDFKITLDKIKGDKGEDRMVVTMNGKFLPHIQQNKQTVSVK
120	OM-RGC.v2.027816019	Nitrospinae	Biota; Bacteria; Nitrospinae/Tectomicrobia group; Nitrospinae; Nitrospinia; Nitrospinales; Nitrospinaceae; Nitrospina	7.1e-28	PF02560	3.2e-30	Cyanate lyase C-terminal domain	ATGGATAAAAAAGAACTTGTTAGCAAATTGTTGGCAGCCAGGAAGGCTTCCGGAAAAACCTATGACGAACTGGGGGAAGCCCTGGGTCTTTGTAATGTCTATGTAGCGCAGCTATTTCATGCTCAAGCTCAACTAAAACCTGAAAGCGAGCCAAAAATCGTCGAGCTTGTTCCGGGATTAAGTGAGGACCTTGTTGCGGAGATGCGAAAATGCCCCATGCGCTCGTACGACCCCACGATCATTCAAGAACCTAATATCTATCGCATGACTGAAGTGTGCTTGCATTACGGCGATTCGATTAAAGAGGTGATGAACGAAAAATTCGGCGATGGAATCATGTCCGCCATCGACTTCAAAATCACGTTGGACAAGATTAAAGGTGATAAAGGGGAGGACCGC…	MDKKELVSKLLAARKASGKTYDELGEALGLCNVYVAQLFHAQAQLKPESEPKIVELVPGLSEDLVAEMRKCPMRSYDPTIIQEPNIYRMTEVCLHYGDSIKEVMNEKFGDGIMSAIDFKITLDKIKGDKGEDRMVVTMNGKFLPHIEQAQQTVSVK
121	OM-RGC.v2.028165553	Nitrospinae	Biota; Bacteria; Nitrospinae/Tectomicrobia group; Nitrospinae; Nitrospinia; Nitrospinales; Nitrospinaceae; Nitrospina	7.1e-28	PF02560	3e-30	Cyanate lyase C-terminal domain	ATGGAAAAACAAGAACTCGTTACCAAATTGTTGGCCGCCAGGATTGCTTCTGGAAAAACCTATGATGAACTGGGGGAAGCCCTGGGTCTTTGTAATGTCTATGTAGCACAGCTTTTTCATGCCCAAGCTCAGCTAAAACCTGAAAGCGAGGCAGGACTCGTCCAACTTGTTCCGGGGTTAAGCAAGGATCTTGTTGCAGAGATGCGAAAATGCCCCATGCGCTCGTACGACCCCACGATTATTCAAGAACCCAATATCTATCGCATGACCGAAGTGTGCCTACATTACGGCGATTCGATTAAAGAAGTGATGAATGAAAAATTCGGCGATGGAATCATGTCCGCCATCGACTTCAAAATTACGTTGGACAAGATTAAAGGAGATAAAGGAGAAGACCGC…	MEKQELVTKLLAARIASGKTYDELGEALGLCNVYVAQLFHAQAQLKPESEAGLVQLVPGLSKDLVAEMRKCPMRSYDPTIIQEPNIYRMTEVCLHYGDSIKEVMNEKFGDGIMSAIDFKITLDKIKGDKGEDRMVVTMNGKFLPHIQQNKQTVS
122	OM-RGC.v2.028638900	Nitrospinae	Biota; Bacteria; Nitrospinae/Tectomicrobia group; Nitrospinae; Nitrospinia; Nitrospinales; Nitrospinaceae; Nitrospina	3.9e-27	PF02560	5.2e-29	Cyanate lyase C-terminal domain	ATGGATAAAAAAGAACTCGTTGCCAGATTGCTTGAAGCCAAGAAGGCTTCAGGAAAGACTTATGATGAAATAGCAGAGCCTCTTGGTTATTGTAATGTTTATGTAGGACAACTTTTTCACGCCCAGGCACAGTTAAAGGAAAACGCCGTATCAAAACTCGCAGAACTTGTTCCAGGACTCAATGATGAGCTTCTTGGTGAAATGCGCAAATGCCCTATGCGCTCATACGACCCCACTATTATCCAGGAACCCAATATCTATCGCATGACAGAGGTTTGCCTGCATTATGGAGATTCTATCAAAGAAGTCATGAATGAAATATTTGGTGACGGTATTATGTCTGCCATAGACTTCAAATTGACTGTTCACAAGGTTGTCGGCGATAAGGGGGAAGATCGC…	MDKKELVARLLEAKKASGKTYDEIAEPLGYCNVYVGQLFHAQAQLKENAVSKLAELVPGLNDELLGEMRKCPMRSYDPTIIQEPNIYRMTEVCLHYGDSIKEVMNEIFGDGIMSAIDFKLTVHKVVGDKGEDRMVVTMNGKFLPHIEQTK
123	OM-RGC.v2.028686554	Nitrospinae	Biota; Bacteria; Nitrospinae/Tectomicrobia group; Nitrospinae; Nitrospinia; Nitrospinales; Nitrospinaceae; Nitrospina	1.2e-28	PF02560	1e-30	Cyanate lyase C-terminal domain	ATGAAAAAAAAAGAACTCGTTACCAAATTGTTGGCCGCCAGGATAGCTTCTGGAAAAACCTATGACGAACTGGGGGAAGCCCTGGGTCTTTGTAACGTCTATGTAGCACAGCTTTTTCATGCCCAGGCTCAGCTAAAACCTGAAAGCGAGGCAAAGCTCGTCCAGATTATTCCGGGATTAAGTGAGGATCTTGTTGCGGACATGCGAAAATGCCCCATGCGCGCGTACGACCCTTCGATCATTCAAGAACCAAATATTTATCGCATGACCGAAGTATGCTTGCATTATGGCGAATCGATCAAAGAGGTGATGAACGAAAAATTCGGCGATGGAATCATGTCCGCCATCGACTTTAAAATCACGGTGGACAAGGTTACAGGGGATAAAGGAGAGGACCGC…	MKKKELVTKLLAARIASGKTYDELGEALGLCNVYVAQLFHAQAQLKPESEAKLVQIIPGLSEDLVADMRKCPMRAYDPSIIQEPNIYRMTEVCLHYGESIKEVMNEKFGDGIMSAIDFKITVDKVTGDKGEDRMVVTMNGKFLPHIEQAK
124	OM-RGC.v2.031956876	Nitrospinae	Biota; Bacteria; Nitrospinae/Tectomicrobia group; Nitrospinae; Nitrospinia; Nitrospinales; Nitrospinaceae; Nitrospina	1.2e-27	PF02560	1.3e-29	Cyanate lyase C-terminal domain	ATCGCGGACAAGCTGGGAGTGGCGAACGGATACGTAGCGCAACTGTTCCAGGCGCAGGCGCAACTGACACGACCGTTGGATAAAAAACTCCGCAAGATCGTTCCAGGGCTGACCAAGGAAATGCTGAAGGAAATGTCCAAATGCCCCATGCGGTCCTACGACCCCAACCTTCTTCAGGAGCCAAACGTTTACCGCATGACAGAGGTTTGTATGCACTATGGCGAAGGCATCAAAGCGATCATGAACGAAAAATTCGGTGACGGCATCATGTCCGCAATCGATTTCCGGCTGACAATAGACAAAGTCAAGGGAGATAAGGGGGAAGATCGCATGGTAGTTACCATGAACGGTAAGTTCCTGCCTCACATCATCCAAACCATGTAA	IADKLGVANGYVAQLFQAQAQLTRPLDKKLRKIVPGLTKEMLKEMSKCPMRSYDPNLLQEPNVYRMTEVCMHYGEGIKAIMNEKFGDGIMSAIDFRLTIDKVKGDKGEDRMVVTMNGKFLPHIIQTM
125	OM-RGC.v2.029034127	Other Cyanobacteria	Biota; Bacteria; Cyanobacteria	8.8e-32	PF02560	7.5e-35	Cyanate lyase C-terminal domain	ATGAATCTATCAACTGCTTCTCAAAAACTTTTAAATGCTAAAAAGAAAAAAGGTCTATCTTTTTCAGATCTTGAATCCATACTTAAAAGAGATGAAGTATGGATCGCAAGTCTTTTTTATGGACAGTCAACTGCTTCCTCAGAAGAAGCTGAAAAAATTATATCAACTCTAAATCTTGATCCTGAAATTAAAGAGGATTTAATGACTCCACCAGTAAAAGGATGTTTAGATCCAGTAGTACCTACAGACCCATTAATTTATAGGTTTTATGAAATAATGCAAGTATATGGTATACCACTTAAAGATGTTATTCAGGAAAAATTTGGTGATGGAATTATGAGCGCTATTGATTTCACTTTAGAAGTTGACAAAGTTGAAGATCCTAAAGGTGATAGGGTA…	MNLSTASQKLLNAKKKKGLSFSDLESILKRDEVWIASLFYGQSTASSEEAEKIISTLNLDPEIKEDLMTPPVKGCLDPVVPTDPLIYRFYEIMQVYGIPLKDVIQEKFGDGIMSAIDFTLEVDKVEDPKGDRVMVKMCGKFLPYKKW
126	OM-RGC.v2.037839118	Other Cyanobacteria	Biota; Bacteria; Cyanobacteria	8.8e-34	PF02560	7.9e-37	Cyanate lyase C-terminal domain	CTTCCCCCGGCTGTTGTGGATGCTCTACAAGCCTATCCCACAAAGGGATCTCTCGACCCAGTCATTCCTACTGACCCGCTGATCTATCGCTTCTACGAGATCATGCAGGTCTATGGAATGCCGATGAAAGATGTGATTCAAGAAAAGTTTGGTGATGGCATCATGAGTGCCATCGATTTCACCCTAGAGGTTGACAAAGTTGAGGACCCAAAAGGCGACCGTGTCAAAGTCACTATGTGTGGCAAGTTCCTCCCTTACAAGAAGTGGTGA	LPPAVVDALQAYPTKGSLDPVIPTDPLIYRFYEIMQVYGMPMKDVIQEKFGDGIMSAIDFTLEVDKVEDPKGDRVKVTMCGKFLPYKKW
127	OM-RGC.v2.038986045	Other Cyanobacteria	Biota; Bacteria; Cyanobacteria	3.9e-34	PF02560	2.8e-37	Cyanate lyase C-terminal domain	GCTCTGCAGGAGTACCCCACCAAGGGAAGCCTGGAGCCGGTGATCCCGACCGATCCGTTGATTTATCGCTTCTACGAGATCATGCAGGTGTATGGCATGCCGCTCAAGGACGTGATCCAGGAGAAGTTCGGCGACGGCATTATGAGTGCCATTGATTTCACCCTCGACGTGGAAAAAGTTGAGGATCCCAAGGGTGATCGCGTGGAGATCACGATGTGCGGCAAGTTCCTGCCCTACAAGAAGTGGTGA	ALQEYPTKGSLEPVIPTDPLIYRFYEIMQVYGMPLKDVIQEKFGDGIMSAIDFTLDVEKVEDPKGDRVEITMCGKFLPYKKW
128	OM-RGC.v2.039314940	Other Cyanobacteria	Biota; Bacteria; Cyanobacteria; Synechococcales	5e-14	PF02560	3.4e-17	Cyanate lyase C-terminal domain	TCGGCTTTGCAGGAGTACCCCACCAAGGGCAGTCTCAATCCAGTGATTCCCGCCGATCTATCAGTTCTACGAGATCATGCAGGTGTAAGGCATGCCTCTCTAGGTGTTGTTCGAGAACGTTTTAGTGATGGCATCATGAGTACGATTGATTTTACTCTTGATGTCGATAAAGCTGAAGATATCAAAGGTGATCGTGTAAAAATTACGATGTGCGGGAAATTTCTTCTATATAAGAAATCATGA	SALQEYPTKGSLNPVIPADLSVLRDHAGVRHASLGVVRERFSDGIMSTIDFTLDVDKAEDIKGDRVKITMCGKFLLYKKS
129	OM-RGC.v2.040002540	Other Cyanobacteria	Biota; Bacteria; Cyanobacteria	4.3e-34	PF02560	3.1e-37	Cyanate lyase C-terminal domain	ACCAAAGGCAGCCTGGAGCCAGTGATTCCGACCGATCCTCTGATTTATCGTTTTTATGAAATTATGCAGGTGTATGGAATGCCGCTGAAAGATGTGATTCAGGAAAAGTTTGGTGATGGAATCATGAGTGCCATCGATTTCACTCTGGATGTGGATAAGGTTGAAGATCCCAAAGGTGATCGTGTGGAAATCACAATGTGCGGCAAGTTTTTGCCATATAAGAAATGGTGA	TKGSLEPVIPTDPLIYRFYEIMQVYGMPLKDVIQEKFGDGIMSAIDFTLDVDKVEDPKGDRVEITMCGKFLPYKKW
130	OM-RGC.v2.040193328	Other Cyanobacteria	Biota; Bacteria; Cyanobacteria	9.7e-34	PF02560	1e-36	Cyanate lyase C-terminal domain	AAGGGTGGCCTCGATCCAGTGATCCCCACCGATCCTCTGATCTATCGCTTCTACGAGATCATGCAGGTCTACGGGATGCCCCTGAAGGACGTCATTCAGGAGAAGTTTGGCGATGGAATCATGAGTGCCATCGACTTCACCCTGGATGTCGACAAAGTGGAAGATCCCGCTGGTGACCGCGTCAAAGTGACGATGTGTGGCAAATTCCTTCCCTATAAAAAGTGGTGA	KGGLDPVIPTDPLIYRFYEIMQVYGMPLKDVIQEKFGDGIMSAIDFTLDVDKVEDPAGDRVKVTMCGKFLPYKKW
131	OM-RGC.v2.042543866	Other Cyanobacteria	Biota; Bacteria; Cyanobacteria	4.8e-29	PF02560	1.3e-32	Cyanate lyase C-terminal domain	TATCGCTTTTATGAGATTATGCAAGTTTATGGAATGCCCCTTAAAGATGTGATTCAAGAGCATTTTGGTGATGGCATTATGAGTGCAATCGATTTTACGATTGATGTTGATAAAGTTGAAGATCCCAAAGGTGATCGTGTCAAAATTACGATGTGCGGGAAATTTCTCCCCTATAAAAAGTGGTGA	YRFYEIMQVYGMPLKDVIQEHFGDGIMSAIDFTIDVDKVEDPKGDRVKITMCGKFLPYKKW
132	OM-RGC.v2.043181100	Other Cyanobacteria	Biota; Bacteria; Cyanobacteria	2.4e-25	PF02560	7.7e-29	Cyanate lyase C-terminal domain	TACGAGATTATGCAGGTTTACGGCATGCCAATGAAAGATGTGATTCAAGAAAAGTTTGGTGATGGCATCATGAGTGCCATTGATTTCACCCTTGATATTGATAAAGTTGCTGATCCCGCCGGTGACCGGGTGAAAGTCACCATGTGCGGCAAATTCCTTCCCTATAAAAAGTGGTGA	YEIMQVYGMPMKDVIQEKFGDGIMSAIDFTLDIDKVADPAGDRVKVTMCGKFLPYKKW
133	OM-RGC.v2.044726744	Other Cyanobacteria	Biota; Bacteria; Cyanobacteria	3.9e-21	PF02560	1.2e-24	Cyanate lyase C-terminal domain	CTTAAAGATGTTATTCAGGAAAAGTTTGGTGATGGAATCATGAGTGCTATTGATTTTACTTTGGACGTGGATAAGGTTGAAGACCCAAAGGGAGACAGAGTTAAGATTACGATGTGTGGAAAATTCTTGCCGTATAAGAAATGGTGA	LKDVIQEKFGDGIMSAIDFTLDVDKVEDPKGDRVKITMCGKFLPYKKW
134	OM-RGC.v2.045579385	Other Cyanobacteria	Biota; Bacteria; Cyanobacteria	8.9e-18	PF02560	3.4e-21	Cyanate lyase C-terminal domain	GAGCACTTTGGCGATGGCATCATGAGCGCGATTGATTTCACACTTGATGTGGATAAAGTTGAAGACCCAAAAGGAGATCGCGTTAAGATCACTATGTGTGGCAAATTCCTGCCTTACAAGAAGTGGTGA	EHFGDGIMSAIDFTLDVDKVEDPKGDRVKITMCGKFLPYKKW
135	OM-RGC.v2.045971731	Other Cyanobacteria	Biota; Bacteria; Cyanobacteria	7.8e-16	PF02560	3.8e-19	Cyanate lyase C-terminal domain	GGAGATGGAATCATGAGTGCTATCGATTTCACCCTGGATGTGGATAAAGTTGAAGATCCGAAAGGTGATCGTGTTCAGATCACCATGTGTGGAAAGTTCCTTCCCTATAAAAAGTGGTAA	GDGIMSAIDFTLDVDKVEDPKGDRVQITMCGKFLPYKKW
136	OM-RGC.v2.046393767	Other Cyanobacteria	Biota; Bacteria; Cyanobacteria	5.9e-13	PF02560	3.5e-16	Cyanate lyase C-terminal domain	ATTATGAGTGCGATTGATTTTACTTTGGATGTGGATAAGGTTGAAGACCCAAAAGGTGATCGAGTGAAAATTACGATGTGTGGGAAATTCTTGCCTTATAAAAAGTGGTGA	IMSAIDFTLDVDKVEDPKGDRVKITMCGKFLPYKKW
137	OM-RGC.v2.016632488	Other Proteobacteria	Biota; Bacteria; Proteobacteria	2.2e-32	PF02560	2.6e-34	Cyanate lyase C-terminal domain	CAAATCATCGTCAAGCGCTTATACCAAAACCCCGGTTATCGAAAGATAACCGGGGTTTTACTTTGTGCGCTCGAAAAACAATGCGGCCTCTCTTCAGTTGTTTTGCGGCTGCCTGTATCCACTTTTAAGCCCTTGCTTCGTGACTCTGGAATGTTAACTGCATGGAATAAACCTTACTTAAATCAGGAAGGTGCCGTGATGATTAGCAATCGTGAGCAGGTGACGCAGATGATTCTGGCCGCGAAGGTCAGCAAAGGCCTCAAGTGGGCAGAGGTGGCTGGAGCGCTTGGCTTGAGTAAGGAGTGGGTCACAGCTGCTTGCTTGGGGCAGATGGCGCTAAGCAAAGCGCAGGCAGAAACCGTTGGCGAGATGTTCGGGCTTGCCGATGAGGCGATAGCC…	QIIVKRLYQNPGYRKITGVLLCALEKQCGLSSVVLRLPVSTFKPLLRDSGMLTAWNKPYLNQEGAVMISNREQVTQMILAAKVSKGLKWAEVAGALGLSKEWVTAACLGQMALSKAQAETVGEMFGLADEAIAWLQIVPYKGSLPTSVPTDPLIYRWYELVSVYGVTLKELIHEEFGDGIMSAIDFSMDIQREIDPKGDRVKVVMSGKFLPYKQY
138	OM-RGC.v2.026743626	Other Proteobacteria	Biota; Bacteria; Proteobacteria	2.2e-33	PF02560	6.4e-35	Cyanate lyase C-terminal domain	GTGCGGCGCTGCCCGGACACCGAACCGAATGAGGAACGCATCATGATTTCCAGCCGCGAAGAAGTGACCAAACTGATCCTGGCCGCCAAGGTCAGCAAAGGCCTGAAGTGGAGCCATGTGGCCGAGGCTATCGGCCTGTCCAAGGAGTGGACCACTGCCGGCTGCCTGGGCCAAATGACCTTCGACAAGACCCAGGCGGAAACCCTCGGCCAACTGTTCGATCTGCCCGACGAGGCGGTGGCCTGGCTGCAGATCGTGCCGTACAAGGGCTCGCTGCCGAGCGCCGTGCCTACCGATCCGCTGATCTACCGCTGGTACGAGATCGTCAGCATCTACGGCACCACCATCAAGGAGCTGATCCACGAGGAGTTTGGTGACGGCATCATGAGCGCCATCGAC…	VRRCPDTEPNEERIMISSREEVTKLILAAKVSKGLKWSHVAEAIGLSKEWTTAGCLGQMTFDKTQAETLGQLFDLPDEAVAWLQIVPYKGSLPSAVPTDPLIYRWYEIVSIYGTTIKELIHEEFGDGIMSAIDFSMDIQRQADPKGDRVNVVLSGKFLPYKSY
139	OM-RGC.v2.028356227	Other Proteobacteria	Biota; Bacteria; Proteobacteria	3e-33	PF02560	5.2e-35	Cyanate lyase C-terminal domain	GGATTCGCCATGATCAGCAGTCGTGAACAGGTCACCCAGATGATCGTCGCCGCCAAGGTGCGCAAGGGCCTGAAGTGGGCGCATGTCGCCGAAAGCATCGGTATGTCCAAGGAGTGGACCACCGCCGGTTGCCTCGGCCAGATGGCCTTCGACAAGGCCCAGGCCGAAACCCTGGGACAGCTCTTCGAGCTCTCCGACGAAGCCGTCGCCTGGCTGCAGATCGCCCCCTACAAGGGCTCGCTGCCCACCGCGGTGCCGAGCGATCCGCTGATCTACCGCTGGTACGAGCTGGTCAACGTCTACGGCACCACCATCAAGGAGCTGATCCACGAGGAATTCGGTGACGGCATCATGAGCGCCATCGACTTCTCCATGGATATCCAGCGCCAGAGCGACCCC…	GFAMISSREQVTQMIVAAKVRKGLKWAHVAESIGMSKEWTTAGCLGQMAFDKAQAETLGQLFELSDEAVAWLQIAPYKGSLPTAVPSDPLIYRWYELVNVYGTTIKELIHEEFGDGIMSAIDFSMDIQRQSDPKGDRVNVVLSGKFLPYKSY
140	OM-RGC.v2.028424987	Other Proteobacteria	Biota; Bacteria; Proteobacteria	2.5e-30	PF02560	3.6e-33	Cyanate lyase C-terminal domain	ATGGTTAATGAACATGAATCAGTTACCCGCAAAATCGTTGAGGCGAAACGGGCCAAGGGAGTGAAATGGTCGGATATTGCCAGGGCAGTAGGACAGTCGAAGGAGTGGACGACGTCAGCCCTGCTCGGACAAATCAGTTTGAATGCAGCTCAAGTAGCGTTGGTAACGGATTATCTGAATCTCGATTTGACCGATAATGAAAAACAAATCTTGATGTCTATTCCCTATCGCGGATCACTTCCTACTGCTGTTCCGTCTGATCCCTTGCTCTACCGGCTGTATGAAATCGTATTGGTTCATGGAGGGGCGATGAAGGAACTGATCGAGGAAGAGTTTGGGGACGGGATCATGTCTGCGATTGACTTCGATATGGAAATTACCAGGGAACCGGATCCGAAG…	MVNEHESVTRKIVEAKRAKGVKWSDIARAVGQSKEWTTSALLGQISLNAAQVALVTDYLNLDLTDNEKQILMSIPYRGSLPTAVPSDPLLYRLYEIVLVHGGAMKELIEEEFGDGIMSAIDFDMEITREPDPKGDRVRVNMTGKFLPYKTF
141	OM-RGC.v2.028526730	Other Proteobacteria	Biota; Bacteria; Proteobacteria	1.7e-30	PF02560	2.9e-33	Cyanate lyase C-terminal domain	ATGTACAACGAGCGTGAAAATATCACCAAAAAAATTATTGATGCCAAGCGAACTAAGCAGGTGAAGTGGGTCGAGATAGCGGATGCGATTGGTAGATCTAAAGAGTGGGTAACGTCAGCACTTTTAGGCCAAATCAGCTTGGAGCGCGGCCACGTCGAATCACTGCAAAAGTTCCTAGACTTGGAGCTAAGCGACACAGAGAAGTCAGTGTTAATGGAAATTCCTTACCGAGGTTCCTTGCCGACGGCTGTACCAACAGACCCCCTCCTTTACAGACTATACGAGATCATCCTGGTTCACGGGGGGGCAATGAAGGCGCTCATTGAAGAAGAATTCGGGGACGGAATTATGTCGGCGATCGACTTTGACATGGAAATTACCCGAGAGCCTGATCCTAAG…	MYNERENITKKIIDAKRTKQVKWVEIADAIGRSKEWVTSALLGQISLERGHVESLQKFLDLELSDTEKSVLMEIPYRGSLPTAVPTDPLLYRLYEIILVHGGAMKALIEEEFGDGIMSAIDFDMEITREPDPKGDRVRVNMTGKFLPYKSF
142	OM-RGC.v2.028712922	Other Proteobacteria	Biota; Bacteria; Proteobacteria	8.2e-34	PF02560	1.3e-35	Cyanate lyase C-terminal domain	ATGATCACAGGACGCGAACAAGTAACGGACATGATTGTGTCTGCAAAAGTAAGCAAAGGACTCAGTTGGAGCGAAGTTGCTGAAGCCGTAGGTCTATCTAAGGAGTGGACGACTGCGGGTTGTCTCGGACAAATGGCTTTCGACAAGACACAGGCTGAAGTAGTCGGCAAGCTCTTTGATCTAGACGAAGAGGCAATCAAGTGGTTGCAGGAAGTCCCCTACAAAGGGTCGCTTCCGACAGCGGTACCAACCGATCCATTAATCTACCGATGGTATGAGGTCGTGAATGTCTACGGTTCAACCATCAAGGAGTTGATTCACGAAGAATTTGGCGACGGCATCATGAGCGCCATTGATTTTTCTATGGATATACAACGCGAAGAAGACCCGAAAGGGGAT…	MITGREQVTDMIVSAKVSKGLSWSEVAEAVGLSKEWTTAGCLGQMAFDKTQAEVVGKLFDLDEEAIKWLQEVPYKGSLPTAVPTDPLIYRWYEVVNVYGSTIKELIHEEFGDGIMSAIDFSMDIQREEDPKGDRVRVVLSGKYLPYRTY
143	OM-RGC.v2.028716824	Other Proteobacteria	Biota; Bacteria; Proteobacteria	3.6e-34	PF02560	1.5e-35	Cyanate lyase C-terminal domain	ATGATCTCAGATCGCCAGGAAGTTACAAATGCAATTATATCTAGCAAGGTTTCAAAGGGAATTAAATGGTCTGAAGTCTCAGACAAATTAGGACTGTCCAAAGAGTGGGTTACAGCGGCTTGCTTAGGCCAAATGGCTATGGAGAAAGACCAAGCAGAAACTGTGGGAGAAATATTTGACTTGAGTGACGAAGCAGTCGCGTGGCTTCAAATTGTCCCTTATAAGGGATCACTTCCAACAGCTATACCAACAGACCCATTAATTTATCGATGGTACGAAGTAGTTAATGTTTATGGATCTACTATAAAGGAATTAATTCACGAAGAGTTTGGTGACGGTATTATGAGTGCAATTGACTTTTCTATGGATATCCAGCGCGAACCAGACCCTAAGGGCGAT…	MISDRQEVTNAIISSKVSKGIKWSEVSDKLGLSKEWVTAACLGQMAMEKDQAETVGEIFDLSDEAVAWLQIVPYKGSLPTAIPTDPLIYRWYEVVNVYGSTIKELIHEEFGDGIMSAIDFSMDIQREPDPKGDRVNVVLSGKFLPYKTY
144	OM-RGC.v2.028719713	Other Proteobacteria	Biota; Bacteria; Proteobacteria	5.5e-33	PF02560	4.1e-35	Cyanate lyase C-terminal domain	ATGATCACCGATAGAACACAGGTAACTAACCTGATTATAAGTAAAAAAGTGACCAAAGCGATTAAATGGGCTGAAGTAGCTCAGGTAGTCGGGCAGTCAAAAGAATGGAGTACCGCAGCCTGCCTAGGACAAATGGTAATGAATAAGCAGCAGGCAGAGGCGGTAGGCTCTTTGTTTGAACTTCCCGATGAAGCCATTGCCTGGTTGCAAATAGCACCATACAAGGGCACGTTACCTACGGCGGTGCCTACCGATCCATTAATTTATCGCTGGTATGAACTTATTAGTGTTTATGGTACGACCCTTAAAGAGCTGATTCATGAAGAGTTTGGCGACGGAATTATGAGCGCGATCGATTTTTCGATGGATCTTAATCGCGAAGCCGACCCGAAAGGTGAC…	MITDRTQVTNLIISKKVTKAIKWAEVAQVVGQSKEWSTAACLGQMVMNKQQAEAVGSLFELPDEAIAWLQIAPYKGTLPTAVPTDPLIYRWYELISVYGTTLKELIHEEFGDGIMSAIDFSMDLNREADPKGDRVKVVMSGKFLPYKTY
145	OM-RGC.v2.028720725	Other Proteobacteria	Biota; Bacteria; Proteobacteria	2.8e-34	PF02560	1.2e-35	Cyanate lyase C-terminal domain	ATGATTACTTCAAGAGATCAAGTCACAGAGCACATTATATCGAACAAAGTCAGGCTGGGGATCCAATGGTCTGATGTAGCAAACGAGGTAGGTCTATCGAAAGAGTGGGTCACTGCCGCCTGTCTCGGTCAGATGGCTATGGAGAAAGCTCATGCTGAGGTCGTTGGCAAGATATTCGAACTATCTGATGAGGAAGTCGCCTGGTTGCAGATTGTTCCATATAAGGGTTCGATCCCCACGGCTGTCCCTACAGATCCACTCATCTACCGCTGGTATGAGGTCGTTAATGTGTACGGGACGACCATCAAAGAACTAATCCATGAGGAATTCGGCGACGGAATCATGAGCGCGATCGATTTCTCTATGGATATCCAGCGCGAGCCCGATCCAAAAGGCGAC…	MITSRDQVTEHIISNKVRLGIQWSDVANEVGLSKEWVTAACLGQMAMEKAHAEVVGKIFELSDEEVAWLQIVPYKGSIPTAVPTDPLIYRWYEVVNVYGTTIKELIHEEFGDGIMSAIDFSMDIQREPDPKGDRVNVVLSGKFLPYKTF
146	OM-RGC.v2.028720843	Other Proteobacteria	Biota; Bacteria; Proteobacteria	4.8e-34	PF02560	1.7e-35	Cyanate lyase C-terminal domain	ATGATCAGTTCTAGGGACCAAGTCACAGAGCATCTAGTATCGAACAAAGTGAGGTTGGGGATCCAATGGTCTGACGTTGCAAACGAAGTCGGCCTGTCGAAAGAGTGGGTGACAGCTGCCTGTCTCGGTCAGATGGCTATGGAGAAAGCCCATGCTGAGGTCGTCGGCAAGATATTCGAATTATCCGATGAGGAAGTAGCGTGGTTGCAGATTGTCCCATACAAGGGTTCGCTCCCCACCGCTGTCCCTACGGATCCACTAGTCTACCGTTGGTATGAGGTCGTTAATGTGTATGGGACGACTATCAAAGAACTGATCCACGAAGAGTTTGGAGACGGGATAATGAGTGCGATCGATTTCTCTATGGATATTCAGCGCGAGCCTGATCCAAAAGGAGAC…	MISSRDQVTEHLVSNKVRLGIQWSDVANEVGLSKEWVTAACLGQMAMEKAHAEVVGKIFELSDEEVAWLQIVPYKGSLPTAVPTDPLVYRWYEVVNVYGTTIKELIHEEFGDGIMSAIDFSMDIQREPDPKGDRVNVVLSGKFLPYKTF
147	OM-RGC.v2.028744575	Other Proteobacteria	Biota; Bacteria; Proteobacteria	1.1e-31	PF02560	1.4e-34	Cyanate lyase C-terminal domain	ATGATCAGTAACCGTACCCAAGTCACCGAAATGATCCGCGCCGCCAAGGTGGCCAAGGGCCTCACCTGGAAAGCGGTGGCCGACGCCGTCGGCAACAGCAAGGAATGGACCACCGCCGCCTGCCTCGGCCAGATGGCCATGACCAAGGAGCAGGCGGCCACCGTCGGCGAACTGTTCGGTCTCTCCGACGAAGCCGTGGCCTGGCTGCAGATCGTCCCCTACAAGGGCGGCGAATCGGACACCCAGCACAAGGACCCGCTGATCTACCGTCTTTACGAAGCGGTGCACGTCTACGGCTGCGCCATGAAGGAGCTGATCCACGAGGAATTCGGCGACGGCATCATGAGCGCCATCGACTTCGATCTGGACATCCAGCGCCAGGAAGACCCCAAGGGCGAC…	MISNRTQVTEMIRAAKVAKGLTWKAVADAVGNSKEWTTAACLGQMAMTKEQAATVGELFGLSDEAVAWLQIVPYKGGESDTQHKDPLIYRLYEAVHVYGCAMKELIHEEFGDGIMSAIDFDLDIQRQEDPKGDRVKILMTGKFLPYKVY
148	OM-RGC.v2.028753808	Other Proteobacteria	Biota; Bacteria; Proteobacteria	8.5e-34	PF02560	2.8e-35	Cyanate lyase C-terminal domain	ATGATTTCCTGCCGTAGCCAAGTGACCCAGATGATCGTTTCTGCCAAGGTCCGCAAGCACCTCAAATGGACCCAGGTCGCGGAATCCATAGGCATGTCCAAGGAATGGACCACCGCCGGTTGCCTGGGTCAGATGGCCTTCGACAAGGCTCAGGCAGAAACCCTGGGCAAGCTGTTCGAGCTGCCAGACGAAGCCGTCGCCTGGCTACAGATCGTGCCCTATAAAGGGTCACTGCCCACCTCCGTGCCCACCGATCCGCTCATTTATCGCTGGTATGAGCTGGTCAACGTCTACGGCAGCACCATCAAGGAGCTGATCCACGAAGAATTCGGCGACGGCATCATGAGTGCCATCGATTTCTCCATGGACATCCAACGCCAGCCGGATCCCAAGGGCGAC…	MISCRSQVTQMIVSAKVRKHLKWTQVAESIGMSKEWTTAGCLGQMAFDKAQAETLGKLFELPDEAVAWLQIVPYKGSLPTSVPTDPLIYRWYELVNVYGSTIKELIHEEFGDGIMSAIDFSMDIQRQPDPKGDRVNVVLSGKFLPYKSY
149	OM-RGC.v2.028753868	Other Proteobacteria	Biota; Bacteria; Proteobacteria	5.8e-34	PF02560	9.5e-36	Cyanate lyase C-terminal domain	ATGATTAGTAATCGCGATGAAGTAACCCAGTTAATTTTAGCCAGTAAGGTAACGAAAGGAATTAAATGGCACGATGTAGCTGAAGCGCTTAGTTTATCTAAAGAGTGGACGACGGCGGCTTGCTTAGGCCAGATGACGTTTGATAAGCAACAAGCTGAAATCGTAGGTGAAATATTTTCATTACCAGATGAAGCTATTGCTTGGCTCCAAATAGTACCTTATAAGGGCTCTCTACCTACTGCAGTTCCGTCTGATCCACTGATTTATCGTTGGTATGAAATTGTTAATGTTTACGGCTCAACAATCAAAGAACTTATACATGAAGAATTTGGTGATGGCATTATGAGCGCAATTGATTTTTCAATGGATATTCAGCGTGAAGAAGATCCTAAAGGTGAT…	MISNRDEVTQLILASKVTKGIKWHDVAEALSLSKEWTTAACLGQMTFDKQQAEIVGEIFSLPDEAIAWLQIVPYKGSLPTAVPSDPLIYRWYEIVNVYGSTIKELIHEEFGDGIMSAIDFSMDIQREEDPKGDRVNVVLSGKFLPYKEY
150	OM-RGC.v2.028754181	Other Proteobacteria	Biota; Bacteria; Proteobacteria	8.3e-34	PF02560	2.8e-35	Cyanate lyase C-terminal domain	ATGATTTCCTGCCGTAGCCAAGTGACCCAGATGATTGTCTCCGCCAAGGTCCGCAAGAAGCTGAAATGGGCCCAGATAGCCGAGTCCATCGGCATGTCCAAGGAGTGGACCACGGCTGGTTGCCTTGGCCAGATGGCCTTCGACAAGGCCCAGGCGGAAACCCTGGGCAAGTTGTTCGAGCTGTCGGATGAAGCCATCGCCTGGCTACAGATCGTGCCCTATAAAGGGTCACTGCCGACCTCGGTGCCCACCGACCCGCTTATCTATCGCTGGTATGAGCTGGTCAACGTGTATGGCAGCACCATCAAGGAACTGATTCACGAAGAATTCGGCGACGGCATCATGAGCGCCATCGACTTCTCTATGGACATTCAGCGCCAACCCGATCCGAAGGGAGAC…	MISCRSQVTQMIVSAKVRKKLKWAQIAESIGMSKEWTTAGCLGQMAFDKAQAETLGKLFELSDEAIAWLQIVPYKGSLPTSVPTDPLIYRWYELVNVYGSTIKELIHEEFGDGIMSAIDFSMDIQRQPDPKGDRVNVVLSGKFLPYKSY
151	OM-RGC.v2.028763505	Other Proteobacteria	Biota; Bacteria; Proteobacteria	3.2e-34	PF02560	1.2e-35	Cyanate lyase C-terminal domain	ATGATTACTTCTAGAGATCAGGTCACTGAGCGGATCGTATCCAACAAGGTTAGGTTGGGTATTCAGTGGTCGGAGGTCGCCGATAAAATAGGACTGTCTAAGGAATGGGTAACAGCGGCGTGCCTTGGGCAGATGGCCATGGAAAAAGCCCACGCGGAAATGGTTGGCGAGCTATTTGAATTATCTGACGAAGAAATAGCGTGGTTGCAAATCGTACCATACAAAGGGTCCATCCCCACGGCAGTGCCTACAGACCCACTGATATACCGGTGGTATGAGGTAGTTAATGTTTATGGGACAACGATCAAAGAGCTGATACATGAGGAATTTGGTGACGGAATCATGAGCGCAATTGATTTTTCGATGGATATCAAGCGGGAGCCAGATCCAAAAGGCGAC…	MITSRDQVTERIVSNKVRLGIQWSEVADKIGLSKEWVTAACLGQMAMEKAHAEMVGELFELSDEEIAWLQIVPYKGSIPTAVPTDPLIYRWYEVVNVYGTTIKELIHEEFGDGIMSAIDFSMDIKREPDPKGDRVNVVLSGKFLPYKTF
152	OM-RGC.v2.028775965	Other Proteobacteria	Biota; Bacteria; Proteobacteria	3.9e-35	PF02560	2.8e-36	Cyanate lyase C-terminal domain	ATGACCCGCGCCGAACTGACCGAAAAGATCGTCACCCACAAGATCATGAACGAGATCAAATGGGCGGACGTGGCCGAGAAGGTCGGCCAATCCAAGGAATGGACGACGGCCGCTCTGTTGGGCCAGATGTCCATGACCAAGGACCAGGCGACCGCGGCCGCCAACGCCATGGGCATGAACCTGTCGCCGGAAGAAATCGCCATGCTGATGACCGTGCCGTCGCGCGGCTCGCTGGACAATCCGGTTCCGACCGATCCCCTGATCTATCGTCTGTACGAGCTGGTGCAGGTTTACGGCACCACGTTCAAGGCCCTGATCGAGGAAGAATTCGGCGACGGCATCATGTCCGCCATCGATTTCGAAATGGATATCGACCGCAAGGCCGATCCCAAGGGCGAC…	MTRAELTEKIVTHKIMNEIKWADVAEKVGQSKEWTTAALLGQMSMTKDQATAAANAMGMNLSPEEIAMLMTVPSRGSLDNPVPTDPLIYRLYELVQVYGTTFKALIEEEFGDGIMSAIDFEMDIDRKADPKGDRVVITLNGKFLPYKTY
153	OM-RGC.v2.028779213	Other Proteobacteria	Biota; Bacteria; Proteobacteria	2.1e-33	PF02560	2.9e-35	Cyanate lyase C-terminal domain	ATGATCCATACCCGCGAAGAAGTGACCAACATGATCCTCTCTGCCAAGGTCAGCAAGGGCATTCAATGGAGCCAGGTGGCCGATGCCATCGGCCTCTCCAAGGAATGGACCACCGCTGCGTGCCTGGGCCAGATGACCTTCGACAAGAAGCAGGCCGAAATTGTCGGCGACATCTTCGGCCTGACCGATGAGGCCATTGCCTGGCTGCAGGTGGTTCCCTACAAGGGTTCCCTGCCGACAGCCGTGCCCACCGACCCGCTGATCTACCGCTGGTACGAAGTGGTCAATGTCTACGGCAGCACTATCAAGGAACTCATCCATGAGGAGTTTGGCGACGGCATCATGAGCGCCATTGACTTCAACATGGACATCCAGCGCGAGCAAAACCCCAATGGGGAT…	MIHTREEVTNMILSAKVSKGIQWSQVADAIGLSKEWTTAACLGQMTFDKKQAEIVGDIFGLTDEAIAWLQVVPYKGSLPTAVPTDPLIYRWYEVVNVYGSTIKELIHEEFGDGIMSAIDFNMDIQREQNPNGDRVNVVLSGKFLPYKAY
154	OM-RGC.v2.028830053	Other Proteobacteria	Biota; Bacteria; Proteobacteria	8.4e-34	PF02560	2.3e-35	Cyanate lyase C-terminal domain	ATGATTAGTAATCGCGAAGAAGTAACACAACTGATTTTGTCCGCAAAAGTACGTAAAGGTATTAAGTGGGGCGCTGTGGCTGACGTCGTTGGCCTTTCAAAAGAGTGGACCACTGCGGCATGTTTAGGTCAGATGACGTTTGATAAGGTACAGGCAGAGAAAGTAGGTGAACTATTTGAATTGTCTGATGAAGCGATCGCATGGCTGCAAGTTGCACCTTATAAAGGTTCTTTGCCAACAGCTGTACCAACTGATCCATTGCTTTACCGCTGGTATGAGATTGTGAGTGTGTACGGAACTACCATTAAAGAACTGATTCACGAAGAGTTTGGCGACGGTATTATGAGTGCAATAGATTTTTCTATGGATATTAACCGTGAAGAAGACCCTAAAGGCGAC…	MISNREEVTQLILSAKVRKGIKWGAVADVVGLSKEWTTAACLGQMTFDKVQAEKVGELFELSDEAIAWLQVAPYKGSLPTAVPTDPLLYRWYEIVSVYGTTIKELIHEEFGDGIMSAIDFSMDINREEDPKGDRVNVVLSGKFLPYKTY
155	OM-RGC.v2.028838156	Other Proteobacteria	Biota; Bacteria; Proteobacteria	1.2e-33	PF02560	1.1e-35	Cyanate lyase C-terminal domain	ATGATCAGTAATCGTGACCAGGTCACCCAACAGCTGTTGTCGGCTAAAGTCGCCAAAGGGATCAAATGGAGCGAAGTCGCCATCGCTCTGGGGCTCTCTAAAGAGTGGACGACCGCCGCCTGTCTGGGCCAGATGACCCTTAATAGAGAGCAGGCCGGAATAGTGGGTGAACTCTTTGAGTTATCCGATGAAGCCGTGGCCTGGCTGCAGATCGCCCCCTACAAAGGCTCACTACCCACCGCGGTCCCTACAGATCCGCTGATCTACCGCTGGTACGAGCTGGTCAATGTCTACGGCAGCACCATCAAAGAGCTGATCCATGAAGAGTTTGGCGACGGGATCATGAGCGCCATAGATTTCTCTATGGATATCCAACGGCAGGAGGATGCCAAGGGCGAC…	MISNRDQVTQQLLSAKVAKGIKWSEVAIALGLSKEWTTAACLGQMTLNREQAGIVGELFELSDEAVAWLQIAPYKGSLPTAVPTDPLIYRWYELVNVYGSTIKELIHEEFGDGIMSAIDFSMDIQRQEDAKGDRVNIVLSGKFLPYKTY
156	OM-RGC.v2.028840828	Other Proteobacteria	Biota; Bacteria; Proteobacteria	1.1e-32	PF02560	1.8e-34	Cyanate lyase C-terminal domain	ATGATTAATAATCGAGACCAAGTTACGCAACTTATTTTGTCTACCAAGGTCCGCACCGGAATGCGCTGGCAAGACGTTGCCGACACCATTGGGCTGTCCAAGGAATGGACTACGGCCGCCTGTCTGGGGCAAATGGCGTTGAATAAGGATCAGGCTGGGGCGGTGGGTAGACTCTTCGATTTACCCGATGAGGCCGTCGCTTGGCTGCAGATAGTGCCCTACAAAGGGTCCTTGCCAAGCGCGGTGCCTTCCGATCCGCTGATTTATCGCTGGTACGAACTGGTCAATGTCTATGGCAGTACCATTAAAGAACTGATTCACGAGGAATTTGGCGATGGCATTATGAGCGCTATCGATTTTTCGATGGATATTCAACGCGAGCTCGACCCCAAAGGGGAT…	MINNRDQVTQLILSTKVRTGMRWQDVADTIGLSKEWTTAACLGQMALNKDQAGAVGRLFDLPDEAVAWLQIVPYKGSLPSAVPSDPLIYRWYELVNVYGSTIKELIHEEFGDGIMSAIDFSMDIQRELDPKGDRVNVVFSGKFLPYKSY
157	OM-RGC.v2.028855760	Other Proteobacteria	Biota; Bacteria; Proteobacteria	5.3e-32	PF02560	2.1e-34	Cyanate lyase C-terminal domain	ATGATTGCCAACCGTACCGATGTCACCGAGATGATCCTTGCCGCCAAGGTGTCCAAGGGCCTGACCTGGTCTTCCGTGGCCGACGCTGTCGGCCAGAGCAAGGAGTGGACCACCGCCGCCTGCCTGGGGCAGATGGCGCTCAGCAAACAGCAGGCACAAACCGTCGGCGAGTTGTTCGGACTCTCCGACGAAGCGGTCGCCTGGCTGCAGATCGTGCCGCACAAAGCCGGCGATTCCGACACCCAGCACAAGGACCCGCTGATCTACCGGCTCTACGAAGTGGTGCACGTTTACGGCGGCGCCATCAAGGAACTGATCCATGAGGAATTTGGCGATGGCATCATGAGCGCCATCGACTTCGACCTGGACATTCAGCGCCAGCCGGACCCGAAAGGCGAT…	MIANRTDVTEMILAAKVSKGLTWSSVADAVGQSKEWTTAACLGQMALSKQQAQTVGELFGLSDEAVAWLQIVPHKAGDSDTQHKDPLIYRLYEVVHVYGGAIKELIHEEFGDGIMSAIDFDLDIQRQPDPKGDRVKVLMTGKFLPYKQY
158	OM-RGC.v2.029126580	Other Proteobacteria	Biota; Bacteria; Proteobacteria	1.3e-33	PF02560	3.4e-36	Cyanate lyase C-terminal domain	ATGAATCGCAATGAAGTCACAGAATTAATCATTTTACAAAAACAACTTAAACACCTGACTTGGCCACAACTTGCTGAGGCCGTAGGTCAAAGTAAAGAGTGGACGACCGCTGCATTATTAGGGCAGATGACGTTAACCGTCGAGCAAGCCAGCACAGTCGGCGAATTGTTAGATTTGCCAGAAGCGGCCGTGGCTCAATTACAAGTCGTACCTTATAAAGGTTCATTACCCACAGCGGTACCAACCGACCCATTGATTTACCGGTTTTACGAGTTAATCAGTGTTTACGGTACGACCTTTAAAGCGCTTATCCACGAAGAGTTTGGCGACGGTATCATGAGCGCCATTGATTTTGACATGGACTTGAGCCGTCAAGAAGACGCTAAAGGTGATAGAGTC…	MNRNEVTELIILQKQLKHLTWPQLAEAVGQSKEWTTAALLGQMTLTVEQASTVGELLDLPEAAVAQLQVVPYKGSLPTAVPTDPLIYRFYELISVYGTTFKALIHEEFGDGIMSAIDFDMDLSRQEDAKGDRVKITMTGKFLPYKSY
159	OM-RGC.v2.029154770	Other Proteobacteria	Biota; Bacteria; Proteobacteria	6.5e-31	PF02560	9.4e-34	Cyanate lyase C-terminal domain	ATGAATAAAGAAGCAATGAAAGATCAAATAAAAGAAGCCAAACTGGAAAAGCAGTTGTCGTGGCAGCAGATTGCTGAGACGACATCGATGTCAACCGAGTTTGTAGTTTCGGCATGTCTCGGTATGAATCATCTGGAAAAAGCGGATGCCGATGCGGTGGCCGCATGTCTTGGACTGCCGAACGAAGTATCGATTGCTCTGCAGCAATATCCCAACAAGAAGTGGGAGCAGACAGTGCCGACAGACCCCGCAATTTATCGGCTTTATGAAATTGTCGGGGTCTACGGTGAAACGATAAAAGAGTTAATTCACGAAGAATTCGGAGATGGGATAATGTCTGCTGTCGATTTCAACATGACGTTGTCCCGGGAGAAGAGTGAAAAAGGAGATCGCGTTCAC…	MNKEAMKDQIKEAKLEKQLSWQQIAETTSMSTEFVVSACLGMNHLEKADADAVAACLGLPNEVSIALQQYPNKKWEQTVPTDPAIYRLYEIVGVYGETIKELIHEEFGDGIMSAVDFNMTLSREKSEKGDRVHLSLSGKYLQYSSW
160	OM-RGC.v2.029155087	Other Proteobacteria	Biota; Bacteria; Proteobacteria	4.2e-32	PF02560	1.1e-34	Cyanate lyase C-terminal domain	ATGAAGAAAGAAGAGATGAAGGATCACATTAGAACGGCAAAACTTGAAAAGGGCTTGTCCTGGCGGGAAATTGCCGAAACGACATCGATGTCGACGGAGTTCGTGGTGTCAGCCTGTCTTGGCATGAACCACCTTGAAAAATCAGATGCGGATGCGGTTGCGTCCTGTCTGAGTTTGCCGAGCACTGTATCAACGGCACTGCAGCAGTACCCCACTAAGCAGTGGGAACAAACGGTGCCGACCGATCCCGCAATTTACCGGCTATACGAGATGGTCGGAGTCTATGGGGAGACGATCAAGGAACTTATCCACGAAGAGTTCGGTGACGGCATCATGTCAGCCATCGATTTCAATATGACCGTGTCCCGTGAGAAAAGCGAAAAAGGAGATCGTGTTCAC…	MKKEEMKDHIRTAKLEKGLSWREIAETTSMSTEFVVSACLGMNHLEKSDADAVASCLSLPSTVSTALQQYPTKQWEQTVPTDPAIYRLYEMVGVYGETIKELIHEEFGDGIMSAIDFNMTVSREKSEKGDRVHLSLSGKYLQYSAW
161	OM-RGC.v2.029185221	Other Proteobacteria	Biota; Bacteria; Proteobacteria	3.4e-31	PF02560	4.6e-34	Cyanate lyase C-terminal domain	ATGAAAAAAAATGACATGTCCGAGCTTATTAAAACGGCTAAATTAGATAAAAATGTGACGTGGCAGCAGATTGCTGAACAAACCTCAAAATCTGTCGAATTTGTAGTGTCAGCGTGTTTAGGGATGAATCATCTAGATGAAAAAGATGCGGACGCTGTTGCCGATTATTTGGGATTATCGCCCGATGTTTCAGTCGCTCTGCAGCAATTTCCCACAAAAACATGGGACCAGACTGTGCCGACGGATCCCGCGATTTATCGACTTTATGAAATGGTAGGTGTCTATGGTGAAACAATAAAAGAATTGATTCACGAAGAGTTTGGAGATGGAATTATGTCTGCGGTGGATTTCAATTTCGATTTGTCGAGAGAAAAAAATGAAAAAGGAGACCGGGTAAAA…	MKKNDMSELIKTAKLDKNVTWQQIAEQTSKSVEFVVSACLGMNHLDEKDADAVADYLGLSPDVSVALQQFPTKTWDQTVPTDPAIYRLYEMVGVYGETIKELIHEEFGDGIMSAVDFNFDLSREKNEKGDRVKLVISGKYLPYSSW
162	OM-RGC.v2.029187163	Other Proteobacteria	Biota; Bacteria; Proteobacteria	1.8e-31	PF02560	3.5e-34	Cyanate lyase C-terminal domain	ATGAAGAAAGAAGAGATGAAGGATCACATTAGAACGGCAAAGCTTGAAAAGGACCTGTCCTGGCGGGAAATCGCCGAAACGACATCGATGTCGACAGAATTCGTGGTGTCAGCCTGTCTTGGCATGAACCATCTTGAAAAATCGGACGCGGACGCGGTGGCCGCCTGCCTGAGTTTGCCGAGCACTGTATCAACGGCGCTGCAGCAGTATCCTAATAAGCAGTGGGAGCAAACGGTGCCAACCGATCCCGCAATTTACCGGCTCTACGAGATGGTCGGAGTCTATGGGGAGACGATCAAGGAACTTATCCACGAAGAGTTCGGTGACGGGATCATGTCAGCTGTCGATTTCAATATGACTGTGTCCCGTGAGAAAAGTGAGAAAGGAGATCGCGTTCAC…	MKKEEMKDHIRTAKLEKDLSWREIAETTSMSTEFVVSACLGMNHLEKSDADAVAACLSLPSTVSTALQQYPNKQWEQTVPTDPAIYRLYEMVGVYGETIKELIHEEFGDGIMSAVDFNMTVSREKSEKGDRVHLSLSGKYLQYSSW
163	OM-RGC.v2.029229164	Other Proteobacteria	Biota; Bacteria; Proteobacteria	1.8e-31	PF02560	3.5e-34	Cyanate lyase C-terminal domain	ATGAACAAAGAAGAGATGAAAGATCAGATCAGGACGGCAAAGCTGGAAAAAGGTCTATCCTGGCAGGAAATCGCCGAAACGACATCGATGTCGACAGAATTCGTGGTGTCAGCATGTCTTGGCATGAACCATCTTGAAAAATCGGATGCCGATGCGGTTGCTGCGTGCCTGAGTTTGTCGAGCCCTGTATCAACGGCGCTGCAGCAGTACCCCAACAAGCAGTGGGAACAAACGGTGCCAACCGATCCCGCAATTTACCGGCTCTACGAGATGGTCGGAGTCTATGGGGAGACGATCAAGGAACTTATCCATGAAGAGTTCGGTGACGGGATCATGTCTGCCGTCGATTTCAATATGACCGTGTCCCGCGAGAAAAGTGAGAAGGGCGATCGCGTTCAC…	MNKEEMKDQIRTAKLEKGLSWQEIAETTSMSTEFVVSACLGMNHLEKSDADAVAACLSLSSPVSTALQQYPNKQWEQTVPTDPAIYRLYEMVGVYGETIKELIHEEFGDGIMSAVDFNMTVSREKSEKGDRVHLSLSGKYLQYSSW
164	OM-RGC.v2.029229504	Other Proteobacteria	Biota; Bacteria; Proteobacteria	6.8e-31	PF02560	9.2e-34	Cyanate lyase C-terminal domain	ATGAATAAAGAAGAAATGAAAACGCAAATTAAAGAGACTAAACTGGAGAAGCAGTTGTCATGGCAGCAGATTGCCGAGACGACAACCATGTCGACGGAGTTTGTAGTTTCGGCATGTCTCGGCATGAATCATCTGGAAAAAGCAGATGCCGACGCGGTAGCCGCATGCCTGGGACTGCCAAGTGAAGTATCGATCGCTTTGCAGCAGTATCCCAACAAGAAGTGGGAACAGACGGTACCGACGGACCCTGCAATTTATCGGCTTTACGAAATGGTTGGGGTCTACGGTGAAACGATAAAAGAGTTAATTCACGAAGAATTCGGAGATGGGATAATGTCTGCGGTTGATTTCAACATGACGCTATCCCGGGAAAAAAGTGAAAAGGGAGATCGCGTTCAC…	MNKEEMKTQIKETKLEKQLSWQQIAETTTMSTEFVVSACLGMNHLEKADADAVAACLGLPSEVSIALQQYPNKKWEQTVPTDPAIYRLYEMVGVYGETIKELIHEEFGDGIMSAVDFNMTLSREKSEKGDRVHLSLSGKYLQYSSW
165	OM-RGC.v2.029231227	Other Proteobacteria	Biota; Bacteria; Proteobacteria	5.6e-35	PF02560	2.1e-36	Cyanate lyase C-terminal domain	ATGAATAAAACTGAAATGCGAGAAGCAATTCTTTCTGCAAAAAAAACAAAAAACATGACCTGGGAGTCGATATCAAATGCCGCTGGACTCGCCCCTGAATATGTGGTTTCGGCATGTTTAGGTATGAATCATTTAGAGAAGGAGAACGCCGATCAGTTGACCCGAGCACTAGGATTGAGCTTTGAGGTTTCAACAGCTCTACAAGAGTACCCGACAAAGAAATGGGATCAAATTATCCCAAGCGATCCATTAATTTACCGATGGTATGAGATTGTCGGTGTCTATGGAGAGACTATCAAAGAACTGATTAATGAAAAATTTGGAGACGGAATAATGTCTGCAATTGACTTTACCATGCACATCGAAAAGGAAAAAGATCCGGCTGGGGACAGAGTGGTT…	MNKTEMREAILSAKKTKNMTWESISNAAGLAPEYVVSACLGMNHLEKENADQLTRALGLSFEVSTALQEYPTKKWDQIIPSDPLIYRWYEIVGVYGETIKELINEKFGDGIMSAIDFTMHIEKEKDPAGDRVVVTLNGKFLPYKSW
166	OM-RGC.v2.029232429	Other Proteobacteria	Biota; Bacteria; Proteobacteria	2e-31	PF02560	3.8e-34	Cyanate lyase C-terminal domain	ATGAAGAAAGAAGAGATGAAGGATCACATTAGAACGGCAAAACTCGAGAAGGGTCTGTCCTGGCGGGAAATTGCCGAAACGACATCGATGTCGACGGAGTTCGTGGTGTCAGCCTGTCTTGGCATGAACCATCTTGAAAAATCGGATGCGGACGCGGTTGCCTCCTGCCTGGGTTTGCCGAGCACCGTATCAACAGCACTGCAGCAGTACCCCAATAAGCAGTGGGAGCAGACGGTGCCGACCGACCCCGCAATTTACCGGCTATACGAGATGGTCGGAGTCTATGGGGAGACAATCAAGGAACTTATCCACGAGGAGTTCGGTGATGGGATCATGTCAGCCGTCGATTTCAATATGACCGTGTCCCGTGAGAAGAGCGAAAAAGGAGATCGTGTCCAC…	MKKEEMKDHIRTAKLEKGLSWREIAETTSMSTEFVVSACLGMNHLEKSDADAVASCLGLPSTVSTALQQYPNKQWEQTVPTDPAIYRLYEMVGVYGETIKELIHEEFGDGIMSAVDFNMTVSREKSEKGDRVHLSLSGKYLQYSAW
167	OM-RGC.v2.029233536	Other Proteobacteria	Biota; Bacteria; Proteobacteria	5.4e-35	PF02560	2.5e-36	Cyanate lyase C-terminal domain	ATGAACAAAACTGAAATGCGAGAGGTGATTCTCGCTGCTAAAAAATCAAAAGGAATGACCTGGGAATCCATCGCTATGGCCGCTGGGTTATCTCCAGAATACGTAGTTTCGGCATGCCTTGGTATGAATCACCTCGAGAAAGAAAACGCTGATCAGGTAGTTAGGGCATTGGGTCTGAGTTTCGAGGTTTCAACTGCGCTTCAGGAATACCCCACCAAAAAATGGGATCAAATTATACCGAGTGACCCTCTAATTTATCGTTGGTATGAAATTGTGGGTGTCTACGGAGAAACAATAAAAGAACTCATAAATGAAAAGTTTGGTGACGGGATAATGTCCGCTATTGATTTCAAAATGCATATTGAGAAAGAGAAAGACCCTGCGGGCGATAGAGTAGTA…	MNKTEMREVILAAKKSKGMTWESIAMAAGLSPEYVVSACLGMNHLEKENADQVVRALGLSFEVSTALQEYPTKKWDQIIPSDPLIYRWYEIVGVYGETIKELINEKFGDGIMSAIDFKMHIEKEKDPAGDRVVVTLNGKFLPYSSW
168	OM-RGC.v2.029263972	Other Proteobacteria	Biota; Bacteria; Proteobacteria	1.6e-32	PF02560	3e-35	Cyanate lyase C-terminal domain	ATGGATAAGGCAAAGATGTCAGAAGAGATCAAGACAGCGAAAACGAAGAAATCGGTTTCATGGAGACAGATAGCAGAGCAGACATCGAGGTCTCCCGAGTTTGTCGTTTCGGCTTGTCTCGGCATGAACCATATGGACAAAGAGGACGCGGATGCTGTCGTGAACTATCTCGACCTATCAGCGGACGCATCAATTGCGCTGCAGCAGTTTCCAAACAAAAAATGGGAACAGACCGTGCCGACGGATCCGGTGATCTACAGGCTTTATGAAATGGTAGGAGTATATGGGGAGACAATTAAAGAGCTGATACATGAGGAATTTGGGGATGGCATAATGTCTGCGATCGATTTCAGAATGAATTTATCTAGAGAAGAAAATGAAAATGGGGATCGAGTACGT…	MDKAKMSEEIKTAKTKKSVSWRQIAEQTSRSPEFVVSACLGMNHMDKEDADAVVNYLDLSADASIALQQFPNKKWEQTVPTDPVIYRLYEMVGVYGETIKELIHEEFGDGIMSAIDFRMNLSREENENGDRVRLDLSGKFLPYRSW
169	OM-RGC.v2.029272375	Other Proteobacteria	Biota; Bacteria; Proteobacteria	1.8e-32	PF02560	3.9e-35	Cyanate lyase C-terminal domain	ATGGATAAGGTAAAGATGTCAGAAGAAATCAAGACAGCGAAAACGAAGAAATCGGTTTCATGGAGGCAGATAGCAGAGCAGACCTCGATGTCTCCTGAGTTTGTTGTTTCAGCTTGTCTTGGCATGAACCATATGGATAAAGAGGACGCGGATGCTGTCGTGAATTATCTCGAACTATCAGCGGACGCATCAATTGCGCTGCAGCAGTTTCCAAACAAAAAATGGGAACAGACCGTGCCGACGGATCCGGTGATCTACAGGCTGTATGAAATGGTCGGAGTATACGGGGAGACAATTAAAGAGCTGATTCATGAAGAATTTGGGGATGGGATAATGTCTGCGATCGATTTCAGAATGAATTTGTCCAGAGAAGAAAATGAAAATGGAGATCGAGTGCAT…	MDKVKMSEEIKTAKTKKSVSWRQIAEQTSMSPEFVVSACLGMNHMDKEDADAVVNYLELSADASIALQQFPNKKWEQTVPTDPVIYRLYEMVGVYGETIKELIHEEFGDGIMSAIDFRMNLSREENENGDRVHLDLSGKFLPYRSW
170	OM-RGC.v2.029454372	Other Proteobacteria	Biota; Bacteria; Proteobacteria	1.3e-31	PF02560	1.4e-33	Cyanate lyase C-terminal domain	ATGATCAGCTCACGCGAAGAAGTAACCCGCATGATTCTCTCTGCCAAAATCAGTAAAGGTATTAAGTGGAAACAAGTAGCCGATGCCATCGGCCAGTCCAAGGAGTGGACAACAGCCGGCTGTCTGGGGCAGATGGCCTTCAATAAGCAGCAGGCGGAAACCCTTGGAAAGCTCTTTAATCTTTCTGATGAAGCCATTGCCTGGCTTCAGGTAGCTCCCTACAAAGGTTCGCTGCCCACCGCTATCCCCACTGACCCCCTGATCTACCGGTGGTACGAAGTTGTCAATGTGTACGGTAGCACTATCAAGGAACTGATCCACGAAGAGTTCGGCGACGGCATCATGAGCGCTATCGACTTTTCGATGGACATCCAGCGTGAAGAAAACCCCAACGGCGAT…	MISSREEVTRMILSAKISKGIKWKQVADAIGQSKEWTTAGCLGQMAFNKQQAETLGKLFNLSDEAIAWLQVAPYKGSLPTAIPTDPLIYRWYEVVNVYGSTIKELIHEEFGDGIMSAIDFSMDIQREENPNGDRVNVVLSGKFLP
171	OM-RGC.v2.029553714	Other Proteobacteria	Biota; Bacteria; Proteobacteria	6.1e-36	PF02560	5.3e-38	Cyanate lyase C-terminal domain	ATGAGCCCGACTACCACCACCATTATTGCTGCCAAAGAAAACCTGGGCCTGTCCTGGGAAGACATCGGCGCTGCCCTGGAGATGTCTCCAGTGTGGACTACCTCCGCGTGCCTGGGCATGAACAGCATGCCCGCCGACAAGGCGCAACGCCTGTGCGAGCTGCTCAAGCTCGACAACGATGTGCTGATTGCACTGCAGAAATGCCCGATGAAAACCTGGGACAAGGCCGTGCCTACCGACCCGCTGATCTACCGCTTCTACGAAATGATTGGCGTGTATGGCGAGACGATCAAAAGCCTGATCCACGAGAAGTTTGGTGACGGCATCATGAGTGCCATCGACTTTTCCATGGACATCGACAAGAAGGAAGATCCCAAGGGCGACCGTGTGGTGATCACC…	MSPTTTTIIAAKENLGLSWEDIGAALEMSPVWTTSACLGMNSMPADKAQRLCELLKLDNDVLIALQKCPMKTWDKAVPTDPLIYRFYEMIGVYGETIKSLIHEKFGDGIMSAIDFSMDIDKKEDPKGDRVVITLNGKFLPYRTW
172	OM-RGC.v2.029569533	Other Proteobacteria	Biota; Bacteria; Proteobacteria	5.7e-36	PF02560	5.4e-38	Cyanate lyase C-terminal domain	ATGAACTCAACTACCGCCACCATCATTGCCGCCAAGGAAAGCCTGGGCCTGTCCTGGGAAGACATCGGCGCCGCGCTGGAGATGTCTCCGGTGTGGACCACCTCCGCCTGCCTGGGCATGAACAGCATGCCCGCCGACAAGGCCAAGCGCCTGTGCGAGCTGCTCAAGCTGGATGACGCCACCCAGACTACCCTGCAGAAATGCCCGATGAAGACCTGGGACAAGACCGTGCCCACCGACCCGGTGATCTACCGTTTCTACGAGATGATTGGGGTATACGGCGAAACGATCAAAAGCATCATTCACGAGAAATTCGGCGACGGCATCATGAGCGCCATCGACTTCTCCATGGACATCGACAAGAAGGAAGACCCCAAGGGCGATCGCGTGGTGATCACG…	MNSTTATIIAAKESLGLSWEDIGAALEMSPVWTTSACLGMNSMPADKAKRLCELLKLDDATQTTLQKCPMKTWDKTVPTDPVIYRFYEMIGVYGETIKSIIHEKFGDGIMSAIDFSMDIDKKEDPKGDRVVITLNGKFLPYRTW
173	OM-RGC.v2.030090138	Other Proteobacteria	Biota; Bacteria; Proteobacteria	5.5e-30	PF02560	2.4e-32	Cyanate lyase C-terminal domain	CAGATCGCCGAGGAGATCGGCGGCTACACGCAGGTTTTCATCACCTGCGCACTTTTGGGCAACATGCCGCTGCCATCCGCACAGGCAAAGAAGGCAGGTGCTATGTTCGGACTCAGCGAGAGTGAGGTGAAGATGCTGTCGGAAGTGCCGATGCGCGCGCCTGACACGCAGATGCCGCCGCAGGATCCGACGCTTTATCGGTTCTACGAGGCGATCCTTGTTTTCGGCCCTGCTCTGAAGGAAACGCTTCACGAGGAGTTCGGCGACGGGATCATGTCGGCCATCGACTTTGATCTCGGGTTCGAGCGGCAGCCGGATGCCAAGGGTGATCGGGCGCGGATCACGATGAGCGGGAAGTTCCTGCCTTACAAGTATCATAGCGTCTCGGACGATGTGCAG…	QIAEEIGGYTQVFITCALLGNMPLPSAQAKKAGAMFGLSESEVKMLSEVPMRAPDTQMPPQDPTLYRFYEAILVFGPALKETLHEEFGDGIMSAIDFDLGFERQPDAKGDRARITMSGKFLPYKYHSVSDDVQQLGIKPT
174	OM-RGC.v2.031604791	Other Proteobacteria	Biota; Bacteria; Proteobacteria	9.2e-34	PF02560	1.4e-35	Cyanate lyase C-terminal domain	GGTATTAAATGGCACGATGTAGCAGAAGCCCTCAATTTATCTAAAGAGTGGACGACAGCGGCCTGCTTAGGCCAGATGACGTTTAATAAGCAACAAGCTGAAATCGTCGGTGAAATATTTTCATTGCCCGATGAAGCGATTGCTTGGCTGCAAATCGCCCCCTATAAAGGCTCATTACCAACAGCGGTACCCAGCGACCCACTGATTTATCGCTGGTATGAAATAGTTAATGTCTATGGATCAACAATTAAGGAGCTGATCCATGAAGAGTTTGGCGATGGCATTATGAGTGCGATTGATTTCTCAATGGACATTCAGCGTGAAGCTGACCCGAAAGGCGATCGAGTGAATGTCGTATTATCGGGTAAGTTTTTACCTTATAAAGAATACTAG	GIKWHDVAEALNLSKEWTTAACLGQMTFNKQQAEIVGEIFSLPDEAIAWLQIAPYKGSLPTAVPSDPLIYRWYEIVNVYGSTIKELIHEEFGDGIMSAIDFSMDIQREADPKGDRVNVVLSGKFLPYKEY
175	OM-RGC.v2.032842825	Other Proteobacteria	Biota; Bacteria; Proteobacteria	1.2e-31	PF02560	2.2e-34	Cyanate lyase C-terminal domain	GAAACGACATCGATGTCGACAGAGTTCGTGGTGTCAGCCTGTCTTGGCATGAACCATCTTGAGAAATCGGATGCGGATGCGGTTGCTGCCTGCCTGAGTTTGCCGAGCACTGTATCAACCGCGTTGCAGCAGTACCCCAACAAGCAGTGGGAGCAAACGGTGCCAACCGACCCCGCAATTTACCGCCTCTACGAGATGGTTGGAGTCTATGGGGAGACAATCAAGGAACTTATCCATGAAGAGTTCGGTGACGGGATCATGTCAGCCGTCGATTTCAATATGACTGTGTCCCGCGAGAAAAGTGAGAAAGGAGATCGAGTTCACTTGAGTTTGAGCGGCAAGTACCTGCAATACAGTTCCTGGTAA	ETTSMSTEFVVSACLGMNHLEKSDADAVAACLSLPSTVSTALQQYPNKQWEQTVPTDPAIYRLYEMVGVYGETIKELIHEEFGDGIMSAVDFNMTVSREKSEKGDRVHLSLSGKYLQYSSW
176	OM-RGC.v2.038805345	Other Proteobacteria	Biota; Bacteria; Proteobacteria	4.5e-17	PF02560	3.1e-20	Cyanate lyase C-terminal domain	CGGCGATCAGGTTGTCGTGCTTCCTGCTCCTTGGCTATTGGCGTCAGCGGCTCCGCCGGTGCGTCGCTGGGCAGGTCCAGTCGCAGGCGTGTACCGGGTGAGACCATCAAGGAACTGATCCGTGAGGCGTTCGGCGACGGCATCATGAGCGCCATCGACTTCAGCATGGACATTTCCCGTGTCGCCGACCCCAAGGGTGACCGCGTGCAGAACCTGCCCAACGGCAAGTTCCTGCCCTGCAAGGCCTGGTGA	RRSGCRASCSLAIGVSGSAGASLGRSSRRRVPGETIKELIREAFGDGIMSAIDFSMDISRVADPKGDRVQNLPNGKFLPCKAW
177	OM-RGC.v2.041131718	Other Proteobacteria	Biota; Bacteria; Proteobacteria	6.6e-35	PF02560	1.6e-36	Cyanate lyase C-terminal domain	GCAGTGCCTACAGACCCACTGATATATCGGTGGTACGAGGTAGTTAATGTTTATGGGACAACGATCAAGGAGTTAATACACGAAGAATTTGGTGACGGAATTATGAGTGCGATTGATTTTTCGATGGACATCAAGCGTGAGCCAGATCCAAAAGGCGACAGAGTAAACGTCGTCCTTTCAGGAAAATTCCTCCCATACAAAACATTCTAG	AVPTDPLIYRWYEVVNVYGTTIKELIHEEFGDGIMSAIDFSMDIKREPDPKGDRVNVVLSGKFLPYKTF
178	OM-RGC.v2.042880668	Other Proteobacteria	Biota; Bacteria; Proteobacteria	6.7e-30	PF02560	6.2e-32	Cyanate lyase C-terminal domain	CGCTTCTACGAACTAATCCAAGTATATGGAACAACTATTAAAGCGCTTATCCACGAAGAATTTGGAGACGGAATCATGAGTGCTATTGATTTTTCCATGGACATAGATCGCAAAGAAGACCCTGCTGGCGACCGTGTGATTATAACTCTTAATGGTAAGTTTTTACCTTACAAGACCTATTGA	RFYELIQVYGTTIKALIHEEFGDGIMSAIDFSMDIDRKEDPAGDRVIITLNGKFLPYKTY
179	OM-RGC.v2.044017444	Other Proteobacteria	Biota; Bacteria; Proteobacteria	2.2e-24	PF02560	1.6e-27	Cyanate lyase C-terminal domain	GTCTATGGCACGACCTTCAAGGAGCTGATCCACGAGGAGTTCGGCGACGGCATCATGTCCGCCATCGACTTCAAGATGGACCTCAAGCGCGTGGCCGACCCCAACGGTGACCGCGTGCAGATCACCATGTCGGGCAAGTACCTGCCGTACAAGATGTACTGA	VYGTTFKELIHEEFGDGIMSAIDFKMDLKRVADPNGDRVQITMSGKYLPYKMY
180	OM-RGC.v2.044252728	Other Proteobacteria	Biota; Bacteria; Proteobacteria	1.2e-23	PF02560	8.2e-26	Cyanate lyase C-terminal domain	GGCACCACTATAAAAGCACTTATTCACGAAGAATTTGGGGACGGAATCATGAGTGCAATAGATTTTTCCATGGATATTGATCGCAAAGAAGACCCTGCAGGTGACCGGGTGATTATAACTCTTAATGGAAAGTTCTTGCCTTATAAGACCTACTAA	GTTIKALIHEEFGDGIMSAIDFSMDIDRKEDPAGDRVIITLNGKFLPYKTY
181	OM-RGC.v2.044841504	Other Proteobacteria	Biota; Bacteria; Proteobacteria	8.7e-20	PF02560	3.8e-23	Cyanate lyase C-terminal domain	AAATCACTCATTGAGGAAGAATTTGGCGACGGCATCATGAGCGCGATCGACTATGATATGTCAGTCGAGCGGATACCTGATCCAAAAGGCGACCGAGTTCAAATTACGATGAGTGGGAAATTCCTTCCTTACAAATCGTATTAA	KSLIEEEFGDGIMSAIDYDMSVERIPDPKGDRVQITMSGKFLPYKSY
182	OM-RGC.v2.019753840	Others	Biota;	1.8e-32	PF02560	1.7e-35	Cyanate lyase C-terminal domain	GTGATCAAAGCTGCAAAAAGCATCTCCATTTTTGTATCAGCGGCTGCATATCTTGGTTTAGAAGGACGCAACAGTTGCATCACTGCTCGGACATTCCTGGTGAGGAATGCAATTTTTAAAGCAGTTCGATGTCCTTTTGTATTTTTCATGACTGTTTCCGTTACTGCATCGTTGATGGCGGCCAAAAAAGCCAAAGGCCTCAGCTTTGCTGATCTTGAGTCTGCGATGGGATTGGATGAAGTATGGATCGCTTCATTGTTTTATGGGCAGGCAACAGCATCCAAGGAAGAAGCAGAAAAGTTGGCTGGTCTTTTGTCGCTCGATGCCGTCACAACGTCGGCAATACAACAGTTTCCTGTGAAGGGGAGCTTGGATCCTGTCATTCCAACTGATCCTTTG…	VIKAAKSISIFVSAAAYLGLEGRNSCITARTFLVRNAIFKAVRCPFVFFMTVSVTASLMAAKKAKGLSFADLESAMGLDEVWIASLFYGQATASKEEAEKLAGLLSLDAVTTSAIQQFPVKGSLDPVIPTDPLIYRFYEIMQVYGLPLKDVIQEHFGDGIMSAIDFTLDVDKVEDPKGDRVKITMCGKFLPYKKW
183	OM-RGC.v2.019756821	Others	Biota;	3.6e-33	PF02560	3.5e-35	Cyanate lyase C-terminal domain	GTGAACAAATTGATTCATAAACACGTCTATGTGTTTGAGCAAAGACGCTCATGCTGTGCCAGCTTGCTGGTTGCGGCATGGGCGTTTTTTTGTGCCCAAAACTTACTATCGTTAAATCCAATACAGGAAGCTAACATCATGATTACCGATCGTACCCAGGTTACTGCAATGATCCAGTCTGCCAAAATTAGCAAGGGAATTAAGTGGTCTGAAATTGCTGAAGTTGTAGGTCAGTCAAAAGAATGGAGTACCGCCGCGTGTTTAGGTCAGATGGCCATGACTAAAGAGCAGGCTGAAGGTGTAGGCTCACTGCTCGGACTCAGTGATGAAGCCGTTGCCTGGCTACAGATTGCCCCTTATAAAGGCTCTTTACCTACTGAAGTGCCAACCGATCCGCTA…	VNKLIHKHVYVFEQRRSCCASLLVAAWAFFCAQNLLSLNPIQEANIMITDRTQVTAMIQSAKISKGIKWSEIAEVVGQSKEWSTAACLGQMAMTKEQAEGVGSLLGLSDEAVAWLQIAPYKGSLPTEVPTDPLIYRWYELVNVYGTTLKELIHEEFGDGIMSAIDFSMDLQREEDPKGDRVHVVMSGKFLPYKMY
184	OM-RGC.v2.022528350	Others	Biota;	3.7e-33	PF02560	3.7e-36	Cyanate lyase C-terminal domain	TTGTCTTTGTTGCTGTTTTCTGGTCTGAAGCACGACAGGCTTTTCTTGATTTCAGTATTTTTTATGACTGTTTCATCAATGTCTACGCCATCTCTGGCGGCTCCTTCGCAGGCCACACTGACTGCTTCATTGATGGCTGCAAAGAAAGCGAAAGGCATGAGTTTTGCTGATCTTGAGTCAGCCCTTGGGCTCGATGAGGTGTGGATCGCCTCACTGTTCTATGGACAGGCCACAGCATCAGCTGAGGAGGCCGAGAAGCTGGCCTCCCTGTTGGCGTTGGATCCTGCCGTCACAGCCGCGATCCAGGAATTTCCAACCAAAGGCAGCCTGGAGCCAGTGATTCCGACTGATCCTCTGATTTATCGTTTTTACGAGATTATGCAGGTGTATGGAATGCCG…	LSLLLFSGLKHDRLFLISVFFMTVSSMSTPSLAAPSQATLTASLMAAKKAKGMSFADLESALGLDEVWIASLFYGQATASAEEAEKLASLLALDPAVTAAIQEFPTKGSLEPVIPTDPLIYRFYEIMQVYGMPLKDVIQEKFGDGIMSAIDFTLDVDKVEDPKGDRVEITMCGKFLPYKKW
185	OM-RGC.v2.024806668	Others	Biota;	2.7e-33	PF02560	2.7e-35	Cyanate lyase C-terminal domain	ATGGCATGGGCGTTTTTTTGTGCCCAAAACTTACTATCGTTTAACCCAATACAGGAAGCTAACATCATGATTACCGATCGTACCCAGGTCACCGCAATGATCCAGTCCGCCAAAATTACCAAGGGAATTAAGTGGTCTGAAATTGCTGAAGTTATAGGTCAGTCAAAAGAATGGAGTACCGCGGCGTGTTTAGGTCAGATGGCCATGACCAAAGAGCAGGCTGAAGGTGTAGGAGCGCTGCTCGGACTCAGAGATGAAGCCGTCGCCTGGCTGCAGATTGCCCCTTATAAAGGCTCTTTACCTACAGAAGTTCCGACTGACCCGTTAATTTACCGCTGGTACGAACTGGTAAATGTTTATGGCACTACCCTCAAAGAGCTTATTCACGAAGAGTTTGGT…	MAWAFFCAQNLLSFNPIQEANIMITDRTQVTAMIQSAKITKGIKWSEIAEVIGQSKEWSTAACLGQMAMTKEQAEGVGALLGLRDEAVAWLQIAPYKGSLPTEVPTDPLIYRWYELVNVYGTTLKELIHEEFGDGIMSAIDFSMDLQREEDPKGDRVHVVMSGKFLPYKMY
186	OM-RGC.v2.024833913	Others	Biota;	1.6e-33	PF02560	2.1e-36	Cyanate lyase C-terminal domain	GCGACAGTCTTTTCTTCGATTTCAGTATTTTTTATGACTGTTTCGTCCATGTCTGCTCCATCTCTGGCAGCACCATCCCAGACCACATTGACAGCCTCATTGATGGCTGCCAAAAAAGCCAAGGGGATGAGTTTTGCAGATCTCGAGGCGGCTCTTGGGCTCGACGAAGTGTGGATTGCTTCGCTGTTTTATGGACAGGCCACAGCTTCGGCCGAGGAGGCGGAGAAGCTTGCATCCTTGCTTTCGCTGGATCCTGCAATCACTGCTGCGATTCAGGAGTTTCCAACCAAAGGCAGCCTGGAGCCAGTCATTCCAACTGATCCTCTGATCTATCGTTTCTACGAGATCATGCAGGTGTATGGAATGCCACTCAAAGATGTGATCCAGGAAAAGTTTGGT…	ATVFSSISVFFMTVSSMSAPSLAAPSQTTLTASLMAAKKAKGMSFADLEAALGLDEVWIASLFYGQATASAEEAEKLASLLSLDPAITAAIQEFPTKGSLEPVIPTDPLIYRFYEIMQVYGMPLKDVIQEKFGDGIMSAIDFTLDVDKVEDPKGDRVKITMCGKFLPYKKW
187	OM-RGC.v2.025000647	Others	Biota;	2.6e-33	PF02560	2.9e-36	Cyanate lyase C-terminal domain	CGCGACAGTCTCTTTTCGATTTCAGTATTTTTTATGACTGTTTCGTCCATGTCCACGCCATCACTGGCGGCCCCATCGCCGACCACATTGACCGCTTCGTTGATGGCTGCCAAAAAAGCGAAAGGGATGAGTTTCGCGGATCTTGAGGCGGCTCTTGGGCTTGACGAGGTGTGGATTGCTTCTCTGTTCTATGGACAGGCCACAGCCTCTGCCGATGAGGCGGAGAAGCTGGCGTCCTTACTGTCGTTGGACCCCGCAATCACAGCTGCGATTCAGGAGTTTCCGACCAAAGGCAGTCTTGAGCCTGTGATTCCAACCGATCCCCTGATCTATCGCTTTTACGAGATCATGCAGGTGTATGGCATGCCGCTGAAGGATGTGATTCAGGAAAAGTTTGGA…	RDSLFSISVFFMTVSSMSTPSLAAPSPTTLTASLMAAKKAKGMSFADLEAALGLDEVWIASLFYGQATASADEAEKLASLLSLDPAITAAIQEFPTKGSLEPVIPTDPLIYRFYEIMQVYGMPLKDVIQEKFGDGIMSAIDFTLDVDKIEDPKGDRVQITMCGKFLPYKKW
188	OM-RGC.v2.025946242	Others	Biota;	2.5e-33	PF02560	2.5e-35	Cyanate lyase C-terminal domain	TTTTTTTGTGCCCAAAACTTAATATCGTTTAACCCAATACAGGAAGCTAACATCATGATTACCGATCGTACCCAGGTCACCGCAATGATCCAGTCTGCCAAAATTACCAAGGGAATTAAGTGGTCTGAAATTGCTGAAGTGGTAGGACAGTCAAAAGAATGGAGTACCGCAGCGTGTTTAGGTCAGATGGCTATGACTAAAGAACAGGCTGAAGGTGTAGGCTCACTGCTCGGACTCAGTGATGAAGCCGTTGCCTGGCTACAAATTGCCCCTTATAAAGGCTCTTTACCTACTGAAGTCCCAACCGACCCGTTAATTTACCGCTGGTACGAGTTGGTAAATGTTTATGGCACCACGCTCAAAGAGCTTATCCACGAAGAGTTTGGTGATGGCATCATG…	FFCAQNLISFNPIQEANIMITDRTQVTAMIQSAKITKGIKWSEIAEVVGQSKEWSTAACLGQMAMTKEQAEGVGSLLGLSDEAVAWLQIAPYKGSLPTEVPTDPLIYRWYELVNVYGTTLKELIHEEFGDGIMSAIDFSMDLQREEDPKGDRVHVVMSGKFLPYKMY
189	OM-RGC.v2.027297471	Others	Biota;	1.5e-33	PF02560	1.8e-36	Cyanate lyase C-terminal domain	ATGACTGTTTCAACAATGACCCCGTCGCTTTCGGCACCTTCGCAGGAGACTGTGACGGCTTCTTTGATGGCCGCGAAAAAGGCGAAGGGTCTCAGTTTTGCTGATCTCGAAACGGCCATGGGCCTTGATGAAGTTTGGATTGCTTCGTTGTTCTATGGGCAAGCCACAGCTTCAAAAGAAGAAGCTGAGAAGTTGGCTGAATTGCTATCTCTGGATCCTGCGATCACTGCCGCACTGCAGGATTTCCCCACCAAGGGCAGCCTGGATCCAGTGATTCCAACCGATCCGCTGATTTATCGCTTCTACGAGATCATGCAGGTGTATGGCATGCCACTCAAGGACGTGATCCAAGAAAAGTTCGGTGATGGCATTATGAGCGCCATCGATTTTACCCTTGAC…	MTVSTMTPSLSAPSQETVTASLMAAKKAKGLSFADLETAMGLDEVWIASLFYGQATASKEEAEKLAELLSLDPAITAALQDFPTKGSLDPVIPTDPLIYRFYEIMQVYGMPLKDVIQEKFGDGIMSAIDFTLDVDKVEDPKGDRVKITMCGKFLPYKKW
190	OM-RGC.v2.027316124	Others	Biota;	1.6e-33	PF02560	1.8e-36	Cyanate lyase C-terminal domain	ATGACAACATCTGCTTTGGCTCCGTCGTTGGCTGGTCCTTCCCCGACAACACTTACTGCCTCGCTCATGGCGGCTAAAAAGGCGAAGGGACTCTCTTTCGCTGATTTAGAAGCGGCGCTTGGTCTCGATGAGGTTTGGATCGCATCACTCTTTTATGGACAGGCAACCGCATCCCCTGAAGAAGCGGAGAAATTAGCAACTTTGTTGGCGCTTGATCCAGCTATTACCGCTGCACTGCAGGAGTTTCCGACGAAAGGTAGCCTCGATCCCGTCATTCCTACGGATCCGCTGATTTATCGTTTCTATGAAATCATGCAGGTTTATGGCATGCCTCTCAAGGATGTCATCCAGGAAAAGTTTGGTGATGGAATCATGAGTGCGATTGATTTCACTTTGGAT…	MTTSALAPSLAGPSPTTLTASLMAAKKAKGLSFADLEAALGLDEVWIASLFYGQATASPEEAEKLATLLALDPAITAALQEFPTKGSLDPVIPTDPLIYRFYEIMQVYGMPLKDVIQEKFGDGIMSAIDFTLDVDKVEDPKGDRVKITMCGKFLPYKKW
191	OM-RGC.v2.027334622	Others	Biota;	1.6e-33	PF02560	1.8e-36	Cyanate lyase C-terminal domain	ATGACAACATCTGCTTTAGCTCCGTCACTGGCTGGTCCTTCCCCATCAACGCTGACTGCTTCGCTTATGGCGGCAAAAAAGGCCAAGGGGCTTTCCTTCGCTGATTTAGAAGCAGCCCTTGGGCTCGATGAGGTTTGGATCGCTTCACTTTTTTATGGACAGGCAACCGCATCCCCTGAAGAAGCGGAGAAATTGGCAACTTTGTTGGCTCTGGACCCAGCCATTACTGCTGCGCTGCAAGAGTTTCCGACTAAAGGAAGTCTAGACCCAGTGATTCCTACGGACCCACTGATTTATCGCTTCTATGAAATCATGCAGGTCTATGGCATGCCTCTTAAGGATGTTATTCAGGAAAAGTTTGGTGATGGAATCATGAGTGCCATTGATTTTACGTTGGAT…	MTTSALAPSLAGPSPSTLTASLMAAKKAKGLSFADLEAALGLDEVWIASLFYGQATASPEEAEKLATLLALDPAITAALQEFPTKGSLDPVIPTDPLIYRFYEIMQVYGMPLKDVIQEKFGDGIMSAIDFTLDVDKVEDPKGDRVKITMCGKFLPYKKW
192	OM-RGC.v2.027335598	Others	Biota;	1.4e-34	PF02560	9.8e-37	Cyanate lyase C-terminal domain	ATGACAATGGGATTTAGAATTCAAACGGAGTCCAACATGATCGATAAAGTTACCATGACCGAACAAATCATCGCTGCCAAACTGGAAAAAGGCTTAACTTGGGAGAAGATTGGTAAGGATCTTGGCATGTCACCAGTTTGGCTGACATCCGCTTGTTTAGGAATGAACAGTGCTCCGGCAGAAAAGGCCGAAGCCATAACCGAATACCTAGGATTAGGTACAGAAGTTTGCACAGCTCTTAAAGCTTATCCGACCAAGATTTGGGATCAAGCTGTCCCTACAGACCCTTTGGTGTACCGCTTGTACGAAGTCGTTGGCGTATACGGCGAAACATTAAAGGAAGTTATTCAGGAAAAATTCGGAGATGGCATCATGAGCGCCATCGACTTTTCAATGGAA…	MTMGFRIQTESNMIDKVTMTEQIIAAKLEKGLTWEKIGKDLGMSPVWLTSACLGMNSAPAEKAEAITEYLGLGTEVCTALKAYPTKIWDQAVPTDPLVYRLYEVVGVYGETLKEVIQEKFGDGIMSAIDFSMEVDKIEDPKGDRVLLTLNGKFLPYKSW
193	OM-RGC.v2.027714821	Others	Biota; Bacteria	5.3e-26	PF02560	2.5e-28	Cyanate lyase C-terminal domain	ATGGATAAGAAAGTGTTGATAGAAAAACTGCTTGCCGCTAAGGAGGCATCAGGAAAAACCTATGATGAAATCGCCGAGGCCCTTGATCTTTGTAATATTTACGTGGCGCAACTGTTTCGTGCCCAAGCTCAATTGAAAAAAGAAACAGCACCCAAACTTGCCAAACTCGTTCCCGGGCTTACAAATGACTTGCTTAAAGAAATGCAAAAATGTCCTATGCGTTCTTATGATCCCAACATTTTGCAAGAGCCACATATTTTCCGAATGACAGAAGTATGCGCCCACTACGGAGAGTCAATTTTATCTGTTATTAATGAAAAGTTTGGTGATGGGATAATGTCCGCAATTGATTTTAAATTAGATGTGGAAAAAATTAAAGGGGATAAGGGTGAAGATCGT…	MDKKVLIEKLLAAKEASGKTYDEIAEALDLCNIYVAQLFRAQAQLKKETAPKLAKLVPGLTNDLLKEMQKCPMRSYDPNILQEPHIFRMTEVCAHYGESILSVINEKFGDGIMSAIDFKLDVEKIKGDKGEDRVVMTWNGKFLPHIEQTSQVSLVK
194	OM-RGC.v2.027744116	Others	Biota;	7.6e-30	PF02560	2.9e-33	Cyanate lyase C-terminal domain	ATGAAAGATGCATTTGAGGTACCCGCCATGATGACCAAAGAAGACGTCACAATGATGATCCTGTCGGCCAAGAAACAGGCCGGTATGACATGGGAAGGCATCGCCGAGAAAATCGACATGTCGCCCGTTTGGACCCATTCGGCCTGTATGGGCATGAACGGTTTCCCCAAGGACAAGGCCGAGGCGCTTGTCTCTATCATGGGCCTGCCCCAAGAGGCAGTCAGCGTCCTAGAGGAACCGCCGACCAAGGTCTGGGAACAAGCGATCCCCACCGACCCCTGCATCTATCGCTTTTATGAGATCGTCGGCGTCTATGGCCCGACCCTCAAGGCGCTGATCGAAGAAAAGTTCGGCACCGGCATCATGTCCGCCATCGATTTCGACATGCAGGTCACCCGC…	MKDAFEVPAMMTKEDVTMMILSAKKQAGMTWEGIAEKIDMSPVWTHSACMGMNGFPKDKAEALVSIMGLPQEAVSVLEEPPTKVWEQAIPTDPCIYRFYEIVGVYGPTLKALIEEKFGTGIMSAIDFDMQVTRVPHEKGDRVKVEMSGKYLSYNSW
195	OM-RGC.v2.027784270	Others	Biota; Bacteria	5.1e-26	PF02560	3.5e-28	Cyanate lyase C-terminal domain	ATGGATAAGAAAGAGTTAGTGGCAAAATTGCTTGCCGCTAAAGAAGCATCGGGAAAAACCTACGATGAAATTGCCGAGGCCCTTGATCTCTGCAATATTTACGTGGCTCAATTGTTTCGCGCCCAAGCCCAACTGAAAGAAGAAACGGCGCCTAGATTAGCCAAATTAGTTCCTGGCCTTACCAAAAATTTGCTTAAGGAAATGCAAAATTGTCCCATGAGGTCTTATGATCCAAGCATTCTACAAGAACCACACATTTTCCGGATGACAGAAGTATGTGCCCATTACGGAGAATCAATTTTATCGGTTATAAATGAAAAGTTTGGCGATGGAATCATGTCAGCCATTGATTTTAAATTGAATGTGGAAAAGATTAAAGGCGATAAGGGCGAAGATAGG…	MDKKELVAKLLAAKEASGKTYDEIAEALDLCNIYVAQLFRAQAQLKEETAPRLAKLVPGLTKNLLKEMQNCPMRSYDPSILQEPHIFRMTEVCAHYGESILSVINEKFGDGIMSAIDFKLNVEKIKGDKGEDRVVMTWNGKFLPHIEQTSQFSLVK
196	OM-RGC.v2.027808346	Others	Biota; Bacteria	3.4e-25	PF02560	9.1e-28	Cyanate lyase C-terminal domain	ATGGATAAGAAAGAGTTGGTAGAAAACTTACTTGCCGTTAAGGAAGCATCGGGAAAAACCTATGATGAAATCGCCGAGGCTCTTGATCTCTGCAATATTTACGTAGCGCAATTGTTTCGTGCCCAAGCTCAACTGAAAAAAGAAACAGCACCCAAATTAGCCAAATTGATTCCCGGCATTACCAAAGACCTGCTAAAGGAAATGCAGAAATGCCCCATGCGGTCTTTTGACCCAAGCGTTCTGCAAGAACCGCACATTTTCCGGATGACAGAAGTTTGCGCCCATTACGGAGAATCAATTTTATCGGTTATCAATGAAAAGTTCGGCGATGGAATCATGTCCGCCATTGATTTTAAATTGAGTGTGGAAAAGATCAAAGGGGACAAGGGTGAAGACCGG…	MDKKELVENLLAVKEASGKTYDEIAEALDLCNIYVAQLFRAQAQLKKETAPKLAKLIPGITKDLLKEMQKCPMRSFDPSVLQEPHIFRMTEVCAHYGESILSVINEKFGDGIMSAIDFKLSVEKIKGDKGEDRIVMTWNGKFLPHIEQKSQPFSVK
197	OM-RGC.v2.027867834	Others	Biota;	1.4e-33	PF02560	1.7e-36	Cyanate lyase C-terminal domain	ATGTCTGCTCCATCTCTGGCAGCACCATCTCAGTCCACATTGACAGCTTCATTGATGGCTGCCAAGAAAGCCAAAGGGATGAGTTTTGCAGACCTTGAGGCAGCTCTTGGGCTTGATGAAGTGTGGATTGCTTCGCTGTTCTATGGACAAGCCACAGCATCAGCCGAGGAGGCGGAGAAACTTGCATCCTTGCTCTCGCTAGATCCTGCGATCACAGCTGCGATTCAGGAGTTTCCTACCAAGGGCAGTCTGGAGCCAGTGATTCCAACCGATCCTCTGATCTATCGTTTTTATGAGATCATGCAGGTGTATGGAATGCCACTCAAAGATGTGATCCAAGAAAAGTTTGGCGATGGAATCATGAGCGCTATTGATTTTACCCTTGATGTAGACAAGGTT…	MSAPSLAAPSQSTLTASLMAAKKAKGMSFADLEAALGLDEVWIASLFYGQATASAEEAEKLASLLSLDPAITAAIQEFPTKGSLEPVIPTDPLIYRFYEIMQVYGMPLKDVIQEKFGDGIMSAIDFTLDVDKVEDPKGDRVKITMCGKFLPYKKW
198	OM-RGC.v2.028034042	Others	Biota;	2.4e-32	PF02560	4e-35	Cyanate lyase C-terminal domain	ATGACTATCGAAATTCCGCAGATGCTGACCAAGGACGACGTCGCCCTGATCATTCTGGCGGCCAAGAAGAAATCCGGAATGACCTGGGAGGAAATCGCCGACAAGATCAGCATGTCGGCCGTCTGGACCCATTCCGCCTGTGTCGGCATGAACGCCATGCCGAAGGAAAAGGCGCAGGCTCTGGTTCAGGTGCTCGGCCTGCCGCAGGATGTCGTCGAGGTGCTCACCGAAAGCCCGACAAAGGTCTGGGAGCAGGCGGTGCCGACCGATCCCTGCATCTATCGCTTCTACGAAATCGTCGGCGTCTACGGCCCGACGCTGAAGGCGCTGATCCACGAGGAATTCGGCGACGGCATCATGTCGGCCATCGATTTCGACATGAACGTCACGCGCGTGCCG…	MTIEIPQMLTKDDVALIILAAKKKSGMTWEEIADKISMSAVWTHSACVGMNAMPKEKAQALVQVLGLPQDVVEVLTESPTKVWEQAVPTDPCIYRFYEIVGVYGPTLKALIHEEFGDGIMSAIDFDMNVTRVPNPKGDRVKVEMSGKYLSYNSW
199	OM-RGC.v2.028127316	Others	Biota; Eukaryota	8.3e-23	PF02560	6e-26	Cyanate lyase C-terminal domain	ATGAATACTAAGCACAAAAATGAAATTGTTGAACGGTTACTAGCAGCAAAAGTGGCTTCTGGTCTAACAACCACGGCACTGGGTTCTGCTCTTAATCTGTCAAATGTGTATGTTGGGCAACTATTCAGGCGCCAGGCGCAGCTTAAACCCGGTACCGTATCGGCACTGAAATCACTGGTGCCAGGATTAGACGATGCGTTGCTAGCAGAAATGCAAGTAGCACCAGTTCGTTCTTATGATGCCGATATTATTCAGGAACCTAATACGTATCGGTTGGTAGAGGTCTGTTACCACTATGGAGAAACGATATTAGATATCATTCAAGAGGAGTGCGGTGACGGGATTATGTCAGCCATTGACTATGTAATTACCGTGGATAAGGTAAAGGGAAGTAAAGGG…	MNTKHKNEIVERLLAAKVASGLTTTALGSALNLSNVYVGQLFRRQAQLKPGTVSALKSLVPGLDDALLAEMQVAPVRSYDADIIQEPNTYRLVEVCYHYGETILDIIQEECGDGIMSAIDYVITVDKVKGSKGEDRVKITCNGKYLAHIEQPPAP
200	OM-RGC.v2.028423651	Others	Biota;	3.9e-33	PF02560	5.5e-35	Cyanate lyase C-terminal domain	ATGCAAATGATTACATCGAGAACCCAAGTTACCGACATGATCCAGTCAGCCAAAATTTTAAAAGGCATAAAGTGGAGTCAGATTGCCGAAGTTGTTGGTCAGTCAAAAGAATGGAGTACAGCAGCTTGCTTAGGACAAATGGCCATGACAAAGCAGCAAGCTGAAGCCGTGGGTGAGTTACTTGAGCTTACCGACGAAGCGATTGCCTGGCTTCAAATCGTGCCTTACAAAGGCTCGTTACCCACAGAAGTCCCTACCGACCCGCTTATTTACCGCTGGTATGAATTGGTGAGTGTGTATGGCACTACATTAAAGGAATTAATTCATGAAGAGTTTGGCGACGGCATCATGAGTGCCATTGATTTTTCTATGGATTTACAGCGCGAAAACGATCCTAAA…	MQMITSRTQVTDMIQSAKILKGIKWSQIAEVVGQSKEWSTAACLGQMAMTKQQAEAVGELLELTDEAIAWLQIVPYKGSLPTEVPTDPLIYRWYELVSVYGTTLKELIHEEFGDGIMSAIDFSMDLQRENDPKGDRVSVVMSGKFLPYKMY
201	OM-RGC.v2.028631808	Others	Biota; Bacteria	8.8e-27	PF02560	5.6e-29	Cyanate lyase C-terminal domain	ATGGAGAAAAAAGAACTCGTTGCACAATTACTTGCTGCCAAGGATGCATCAGGAAAGACTTATGACGAAATAGCAGAACCACTTGGTTATTGTAATGTTTATGTAGCTCAACTTTTTCATGCTCAGGCTCAATTAAAAGAAAATGCTGTTTCAAAAATTGCTGAACTCGTACCAGGGCTTACCGAAGAACTTTTATGTGAGATGCAGCAATGCCCTATGCGTTCATTTGATCCTGCAATTATTCAAGAACCTAATATCTACCGCATGACAGAAGTCTGCCTGCATTACGGTGACTCTATCAAAGAGGTTATGAATGAAATCTTTGGTGACGGGATTATGTCCGCCATAGACTTCAAATTAACTGTTCACAAAGTTGTAGGTGATAAGGGAGAAGATCGC…	MEKKELVAQLLAAKDASGKTYDEIAEPLGYCNVYVAQLFHAQAQLKENAVSKIAELVPGLTEELLCEMQQCPMRSFDPAIIQEPNIYRMTEVCLHYGDSIKEVMNEIFGDGIMSAIDFKLTVHKVVGDKGEDRMVVTMNGKFLPHIEQTK
202	OM-RGC.v2.028713889	Others	Biota;	2.7e-33	PF02560	3.4e-35	Cyanate lyase C-terminal domain	ATGATTACAACACGTACTGAAGTTACCGCTATGATCCAGTCAGCAAAGGTGACCAAAAACATCAAATGGTCAGACATTGCTGTAGTGGTCGGCCAGTCTAAAGAGTGGAGCACGGCAGCATGTCTTGGTCAGATGGCCATGACCAAAGAACAAGCCGAAGGTGTAGGTAAAATACTGGAACTCAGCGACGAGGCTATCGCCTGGTTGCAAATTGCGCCTTATAAAGGCTCATTGCCAACAGACGTACCTACCGATCCGCTCATTTACCGCTGGTATGAGTTGGTCAGCGTTTATGGCACTACGCTTAAAGAACTTATTCACGAAGAGTTTGGCGATGGCATAATGAGTGCCATCGACTTTTCGATGGACTTGCAACGGGAGGAAGACCCCAAAGGAGAT…	MITTRTEVTAMIQSAKVTKNIKWSDIAVVVGQSKEWSTAACLGQMAMTKEQAEGVGKILELSDEAIAWLQIAPYKGSLPTDVPTDPLIYRWYELVSVYGTTLKELIHEEFGDGIMSAIDFSMDLQREEDPKGDRVHVVMSGKFLPYKMY
203	OM-RGC.v2.028714260	Others	Biota;	4e-33	PF02560	5.4e-35	Cyanate lyase C-terminal domain	ATGATTACTTCTAGAACCCAAGTTACCGACATGATCCAGTCAGCCAAAATTTTAAAAAGCATAAAATGGAGTCAGATTGCAGAAGTGGTTGGACAGTCAAAAGAATGGAGTACCGCTGCTTGCTTAGGCCAAATGGCCATGACAAAACAACAAGCCGAAGCCGTGGGCGCGTTGCTTGAACTTAGTGACGAAGCTATCGCCTGGCTTCAAATCGTCCCTTACAAAGGCTCGTTACCCACGGAAGTACCTACCGACCCGCTTATTTATCGCTGGTATGAATTAGTTAGCGTTTACGGTACAACGCTAAAAGAGCTTATTCATGAAGAGTTTGGCGACGGCATCATGAGCGCAATCGATTTTTCGATGGATTTACAGCGAGAGAACGACCCTAAAGGCGAC…	MITSRTQVTDMIQSAKILKSIKWSQIAEVVGQSKEWSTAACLGQMAMTKQQAEAVGALLELSDEAIAWLQIVPYKGSLPTEVPTDPLIYRWYELVSVYGTTLKELIHEEFGDGIMSAIDFSMDLQRENDPKGDRVSVVMSGKFLPYKMY
204	OM-RGC.v2.028714372	Others	Biota;	3.2e-33	PF02560	3.4e-35	Cyanate lyase C-terminal domain	ATGATTACATCAAGAACACAAGTTACCGACATGATTCAATCAGCTAAGATTTTAAAAGACATAAAATGGAGCGAAATTGCTGAGGTTGTAGGTCAGTCTAAAGAGTGGAGTACAGCTGCATGCTTAGGCCAGATGGCCATGACAAAGCAGCAAGCTGAAGCCGTGGGTGAGTTGCTTGAGCTTACCGACGAAGCCGTTGCTTGGCTTCAGATAGTACCTTACAAAGGCTCATTACCCACAGAAGTGCCTACCGACCCGCTTATTTATCGCTGGTATGAGTTAGTAAATGTATACGGTACAACATTAAAGGAGCTCATACATGAAGAGTTTGGCGACGGCATTATGAGTGCTATCGATTTTTCGATGGATTTGCAGCGCGAAAACGACCCTAAAGGCGAC…	MITSRTQVTDMIQSAKILKDIKWSEIAEVVGQSKEWSTAACLGQMAMTKQQAEAVGELLELTDEAVAWLQIVPYKGSLPTEVPTDPLIYRWYELVNVYGTTLKELIHEEFGDGIMSAIDFSMDLQRENDPKGDRVSVVMSGKFLPYKMY
205	OM-RGC.v2.028722526	Others	Biota;	3.5e-33	PF02560	3.4e-35	Cyanate lyase C-terminal domain	ATGATTACCAGCCGAACCCAAGTTACCGATATGATCCAGTCAGCAAAAGTGCTCAAGGGCATTAAATGGCGTCAAGTTGCTGAGGTTGTTGGACAGTCGAAGGAATGGAGCACCGCGGCCTGCCTTGGTCAAATGGCCATGACAAAAGAACAAGCGACCGCCGTTGGTGAGTTATTTGAGTTAACCGACGAAGCTGTCGCTTGGTTACAGATAGCCCCCTATAAAGGCTCGCTACCTACCGAAGTGCCTACCGATCCACTTATTTATCGGTGGTATGAACTCGTCAATGTGTATGGCACCACATTAAAAGAACTTATTCATGAAGAGTTTGGTGATGGCATCATGAGTGCCATCGACTTTTCCATGGACTTACAGCGAGAAAACGACCCAAAAGGCGAC…	MITSRTQVTDMIQSAKVLKGIKWRQVAEVVGQSKEWSTAACLGQMAMTKEQATAVGELFELTDEAVAWLQIAPYKGSLPTEVPTDPLIYRWYELVNVYGTTLKELIHEEFGDGIMSAIDFSMDLQRENDPKGDRVSVVMSGKFLPYKMY
206	OM-RGC.v2.028758418	Others	Biota; Bacteria; Actinobacteria; Corynebacteriales; Mycobacteriaceae; Mycobacterium	2.8e-30	PF02560	1.1e-32	Cyanate lyase C-terminal domain	ATGACCCCGATCATGGCCAAATCCGAGGCTGCTGAGTTGATCACCGCAGCCCGGGTGCGCAAGAAGCTGAGCTGGACCGACATTGCCGGTGAGATCGATGCGCCGTTGGTGTGGTGTGTCGCGGCCCTGCTGGGCCAGCACCCCATGCCGGCCGGGCAGGCCGAACGGGTCTGTGCCCTGCTGGATCTCGACTCCTCGGTCGCCGAGAGCCTGCAGAGCCAGCCGTCGCGCGGTATCGATCCGGCCCTGCTGGCCGACCCGACCATCTACCGCTTCCAGGAGGCGCTGGCGGTCTACGGCCCGGCACTCAAGGAGCTCATCCACGAGGAGTTCGGTGACGGCATCATGAGTGCCATCAACTTCAAGGTCGACATCGCCCGCCGCGAACATCCCGACGGA…	MTPIMAKSEAAELITAARVRKKLSWTDIAGEIDAPLVWCVAALLGQHPMPAGQAERVCALLDLDSSVAESLQSQPSRGIDPALLADPTIYRFQEALAVYGPALKELIHEEFGDGIMSAINFKVDIARREHPDGDRVVVTFDGKFLDYRW
207	OM-RGC.v2.028759788	Others	Biota;	1.4e-33	PF02560	2.6e-35	Cyanate lyase C-terminal domain	ATGATTACCCATCGTCAACAAGTAACTGACATGATCATTTCAGCGAAAGTTTTAAAGTCAATTAAGTGGTCAGATGTTGCCAAAGAGATTGGTCTTTCTAAAGAATGGGTAACGGCTGCCTGCCTGGGACAAATGGCATTTAATAAACAGCAGGCAGAGAAAATTGGTCAGATTTTTGACCTTAGTGATGAGGCAGTAGCATGGCTGCAAATTGTACCTTACAAAGGCTCTTTACCGACCAGTGTGCCTACGGACCCTTTAATTTACCGCTGGTATGAAGTTGTAAATGTATATGGTTCGACTATTAAAGAGCTGATCCATGAAGAATTCGGTGATGGCATTATGAGCGCAATCGACTTCAGCATGAATATTCAGCGTGAGGAAAACCCGAACGGTGAC…	MITHRQQVTDMIISAKVLKSIKWSDVAKEIGLSKEWVTAACLGQMAFNKQQAEKIGQIFDLSDEAVAWLQIVPYKGSLPTSVPTDPLIYRWYEVVNVYGSTIKELIHEEFGDGIMSAIDFSMNIQREENPNGDRVNVVLSGKFLPYKTY
208	OM-RGC.v2.028760548	Others	Biota;	3.4e-33	PF02560	3.4e-35	Cyanate lyase C-terminal domain	ATGATTACATCGAGAACCCAAGTTACCGACATGATCCAGTCAGCCAAGATTTTAAAAGGCATAAAATGGAGCCATATTGCTGAGGTTGTTGGCCAATCGAAAGAATGGAGTACTGCAGCTTGCTTAGGACAAATGGCCATGACAAAGCAGCAAGCTGAAGCCGTAGGTGAGTTACTTGAGCTTACCGACGAAGCCATTGCCTGGCTTCAAATTGTGCCTTACAAAGGCTCGTTACCAACAGAAGTCCCTACCGATCCGCTAATTTACCGCTGGTATGAATTGGTGAATGTGTATGGCACTACATTGAAGGAATTAATTCATGAAGAGTTTGGCGACGGCATCATGAGCGCCATCGATTTTTCTATGGATTTACAGCGCGAAAACGATCCTAAAGGCGAC…	MITSRTQVTDMIQSAKILKGIKWSHIAEVVGQSKEWSTAACLGQMAMTKQQAEAVGELLELTDEAIAWLQIVPYKGSLPTEVPTDPLIYRWYELVNVYGTTLKELIHEEFGDGIMSAIDFSMDLQRENDPKGDRVSVVMSGKFLPYKMY
209	OM-RGC.v2.028831097	Others	Biota;	4e-33	PF02560	5.4e-35	Cyanate lyase C-terminal domain	ATGATTACCAATCGAACTCAAGTTACCGACATGATCCAGTCTTCAAAAATTTCTAAAGGCATTAAATGGAGTGAAATTGCCCAAGCGGTAGGACAATCAAAAGAATGGAGTACCGCCGCGTGTTTAGGGCAAATGGCGATGACTAAAGAACAAGCGACAGCCGTGGGCGAAATGCTAGAACTGAGTGATGAAGCCATTGCTTGGTTACAAATTGCGCCTTATAAAGGTTCGTTGCCGACCGAAGTGCCTACCGACCCGCTTATCTATCGCTGGTACGAATTAGTCAGTGTTTATGGCACAACCTTAAAAGAACTTATTCATGAAGAATTTGGAGACGGCATAATGAGCGCTATCGATTTCTCAATGGATTTGCAACGCGAGAACGATCCTAAAGGTGAC…	MITNRTQVTDMIQSSKISKGIKWSEIAQAVGQSKEWSTAACLGQMAMTKEQATAVGEMLELSDEAIAWLQIAPYKGSLPTEVPTDPLIYRWYELVSVYGTTLKELIHEEFGDGIMSAIDFSMDLQRENDPKGDRVSVVMSGKFLPYKMY
210	OM-RGC.v2.028898693	Others	Biota; Bacteria	6.7e-32	PF02560	7e-34	Cyanate lyase C-terminal domain	ATGATTACCCGCGAGGAAGCTACGAGCCAATTAATCCAGGCAAAAAAAGCAAAGGGGCTGACATTCGAGGAAATCTCTAGTCAAATGGGCAGAGACAAGGTTTGGGTCGCCGCAGCACTTTTAGGTCAAGCTACGATGTCAGAAGACGAAGCCAATGTAACAGTCAAGGTTCTCGATTTAGGCCCGGAAGTCGCCGAAGCCTTGCAGGAAATTCCTTCCAAGGGTTCCTTGAACACCACAGTTCCTGTGGATCCTCTCATCTATCGTTTCCACGAGGTTACCCAGGTCTATGGCACTACGATAAAAGCCGTGGTTCACGAGTTATTTGGTGATGGTATTATGAGCGCGATCGATTTCACTCTCGACGTCCAAAAAGAGATTGACCCCAAGGGAGATCGT…	MITREEATSQLIQAKKAKGLTFEEISSQMGRDKVWVAAALLGQATMSEDEANVTVKVLDLGPEVAEALQEIPSKGSLNTTVPVDPLIYRFHEVTQVYGTTIKAVVHELFGDGIMSAIDFTLDVQKEIDPKGDRVVVTYSGKFLPYKKW
211	OM-RGC.v2.028954903	Others	Biota;	5.1e-27	PF02560	4.1e-30	Cyanate lyase C-terminal domain	ATGACAACTACTTCTTTGTCACCGTCATTGGCTGGTCCATCTCCATCAACACTTACAGCTTCTCTCATGGCGGCGAAGAAGGCTAAGGGTCTTTCTTTTGCTGATTTAGAAGCTGCTCTTGGTCTTGATGAGGTTTGGATTGCTTCTCTCTTTTATGGACAGGCCACTGCCTCGCCTGAAGAAGCGGAAAAGCTATCTGCTTTATTGGCACTTGATCCAGCTGTTACAGCAGCTTTGCAGGAATTCCCCACCAAAGGAAGCCTTGATCCGGTCATCCCTACAGATCCGTTGATTTATCGCTTTTATGAAATAATGCAGGTCTATGGAATGCCTCTGAAAGATGTCATTCAGGAAAAATTTGGCGATGGCATCATGAGTGCAATTGATTTTACGATTGAT…	MTTTSLSPSLAGPSPSTLTASLMAAKKAKGLSFADLEAALGLDEVWIASLFYGQATASPEEAEKLSALLALDPAVTAALQEFPTKGSLDPVIPTDPLIYRFYEIMQVYGMPLKDVIQEKFGDGIMSAIDFTIDVDKVEDPKGDRVEITM
212	OM-RGC.v2.029024896	Others	Biota; Bacteria	2.9e-33	PF02560	1.5e-35	Cyanate lyase C-terminal domain	ATGACCCGTAAAGATGTTACAGAAAAAGTATTAAAGGCTAAAGAAGAAAAAGGCGTGACCTTTGAAGATATTGCAGAGGCAGTCGGACAGAGCAAGGTATGGGTTACTGCTGCCATTATGGGACAGGCGAGTATGTCGGAGAATGAGGCAAATGCCCTGACGGGCTTCCTTGGGTTGGAGCCGGAGGTAGCGAAAACCCTACAGGGGTTTCCCATAAAGGGGTCTTTGGATAACACTGTTCCGGTTGATCCGCTCATTTATCGATTCCACGAAATTACCCAGGTATATGGAACGACGATGAAGGCAATAATCCACGAGATGTTTGGTGACGGCATCATGAGCGCTATTGATTTTGAGATAGACATACAGAAAAAAGAGGACCCTAAGGGTGACCGTGTA…	MTRKDVTEKVLKAKEEKGVTFEDIAEAVGQSKVWVTAAIMGQASMSENEANALTGFLGLEPEVAKTLQGFPIKGSLDNTVPVDPLIYRFHEITQVYGTTMKAIIHEMFGDGIMSAIDFEIDIQKKEDPKGDRVVVTYNGKFLPYKKW
213	OM-RGC.v2.029189515	Others	Biota;	5.2e-34	PF02560	1.9e-36	Cyanate lyase C-terminal domain	ATGGATAAGCTCGAAATGCGTCACACCCTGCTCGCCGCCAAAGCGCGTAAAAAGATGAGCTGGGATGATATTGGTAAAGCGGTCAACATGTCGCCAGTCTGGGTCGCCTCCGCCTGTTACGGTATGAACAGCGCCAGCCAAGAGGTTGCCGCTAAGCTTTGCGACACACTGGGTGTGGAGAGTGATGTCACCGACGCCCTGGTGGCCTTCCCTACCAAAGCCTGGGATGAAGCGATTCCCCAAGACCCGTTCATCTACCGCCTGTATGAAGTTGTCGGCGTTTACGGGGAGACTCTTAAAGACGTGGTACAGGAGAAGTTTGGCGACGGCATCATGAGCGCCATCGACTTCACTATGGAGGTCGACAAAATCGAAGATCCCAAAGGCGACCGGGTATTA…	MDKLEMRHTLLAAKARKKMSWDDIGKAVNMSPVWVASACYGMNSASQEVAAKLCDTLGVESDVTDALVAFPTKAWDEAIPQDPFIYRLYEVVGVYGETLKDVVQEKFGDGIMSAIDFTMEVDKIEDPKGDRVLLTMNGKFLPYKSW
214	OM-RGC.v2.029203636	Others	Biota;	6.1e-34	PF02560	3.1e-36	Cyanate lyase C-terminal domain	ATGGATAAGCTCGAAATGCGTCACACCCTGCTCGCCGCCAAAGCACGTAAAAAAATGAGCTGGGAAGATATTGGCAAAGCAGTCGGCATGTCGCCGGTTTGGGTGGCTTCCGCCTGCTACGGTATGAACAGCGCCAGTCAAGAGATTGCCACTAAGCTGTGTGACACCCTTGGCGTGGAGAGCGATGCAGTAGAGGCTTTAGTGGCCTTTCCCACTAAAGCCTGGGATGAAGCGATCCCCCAGGATCCATTTATCTACCGACTCTATGAAGTCGTTGGTGTGTACGGTGAGACCCTAAAAGACGTGGTGCAGGAGAAATTTGGCGACGGCATTATGAGCGCCATTGATTTCACCATGGAGGTCGACAAAATCGAAGACCCTAAAGGCGACCGGGTACTA…	MDKLEMRHTLLAAKARKKMSWEDIGKAVGMSPVWVASACYGMNSASQEIATKLCDTLGVESDAVEALVAFPTKAWDEAIPQDPFIYRLYEVVGVYGETLKDVVQEKFGDGIMSAIDFTMEVDKIEDPKGDRVLLTLNGKFLPYKSW
215	OM-RGC.v2.029259552	Others	Biota;	4.6e-33	PF02560	2.1e-35	Cyanate lyase C-terminal domain	ATGGATAAGCTCGAAATGCGTCATACCCTGCTCGCTGCCAAAGCGCGAAAAAAAATGAGCTGGGACGATATCGGCAAAGCGGTGGGCATGTCACCCGTCTGGGTGGCCTCGGCCTGCTACGGCATGAACAGCGCCAGCAAAGATGTTGCCCATCAGCTTTGTGACACGCTTGGGGTGGAGAGCGAGGTCGCTGAAGCATTGGTGGCTTTTCCCACCAAAGCCTGGGACGAAGCGATCCCTCAGGACCCCTTTATCTATCGCCTGTACGAAGTGGTCGGCGTTTACGGCGAAACCCTGAAAGACGTGGTACAAGAGAAATTTGGCGATGGCATTATGAGCGCGATCGACTTCACCATGGAGGTCGACAAAATCGAAGATCCCAAAGGCGGCCGAGTACTG…	MDKLEMRHTLLAAKARKKMSWDDIGKAVGMSPVWVASACYGMNSASKDVAHQLCDTLGVESEVAEALVAFPTKAWDEAIPQDPFIYRLYEVVGVYGETLKDVVQEKFGDGIMSAIDFTMEVDKIEDPKGGRVLLTLNGKFLPYKSW
216	OM-RGC.v2.029264465	Others	Biota;	7.3e-34	PF02560	3.1e-36	Cyanate lyase C-terminal domain	ATGGATAAGCTCGAAATGCGTCACACCCTGCTCGCCGCCAAAGCGCGTAAAAAATTGAGCTGGGACGATATTGGGAAAGCGGTTGGCATGTCACCCGTATGGGTCGCTTCTGCCTGCTACGGCATGAATAGCGCGAGCAGCGAGATTGCGCATCAACTATGCGATACGTTAGGCGTGGAAAGCGATGTCGCCGACGCGTTAGTGGCGTTCCCCACCAAAGCCTGGGACGAAGCCATCCCTCAGGACCCCTTCATCTACCGCCTCTACGAAGTGGTCGGCGTTTATGGAGAAACCCTTAAGGATGTCGTACAAGAGAAATTCGGCGACGGCATTATGAGCGCCATCGACTTCACCATGGAAGTGGATAAGATCGAAGATCCTAAAGGCGACCGGGTATTA…	MDKLEMRHTLLAAKARKKLSWDDIGKAVGMSPVWVASACYGMNSASSEIAHQLCDTLGVESDVADALVAFPTKAWDEAIPQDPFIYRLYEVVGVYGETLKDVVQEKFGDGIMSAIDFTMEVDKIEDPKGDRVLLTLNGKFLPYKSW
217	OM-RGC.v2.029264898	Others	Biota;	7.2e-34	PF02560	3.1e-36	Cyanate lyase C-terminal domain	ATGGATAAGCTCGAAATGCGTCATACTCTGCTCGCCGCCAAAGCGCGTAAAAAAATGAGCTGGGACGACATTGGTAAAACGGTTGGCATGTCGCCGGTCTGGGTCGCTTCCGCCTGCTACGGCATGAATAGCGCCAGCAGCGATGTGGCTCATCAAATATGCGATACGCTGGGCGTGGAAAGCGACGTCGCCGAAGCGTTAGTGGCGTTTCCCACCAAAGCCTGGGACGAAGCAATTCCCCAGGACCCCTTCATCTACCGCCTGTATGAAGTGGTCGGCGTTTATGGGGAAACCTTGAAGGACGTCGTGCAGGAGAAGTTCGGCGACGGCATCATGAGCGCCATCGACTTCACCATGGAAGTCGACAAAATCGAAGACCCCAAAGGCGACCGGGTTTTG…	MDKLEMRHTLLAAKARKKMSWDDIGKTVGMSPVWVASACYGMNSASSDVAHQICDTLGVESDVAEALVAFPTKAWDEAIPQDPFIYRLYEVVGVYGETLKDVVQEKFGDGIMSAIDFTMEVDKIEDPKGDRVLLTLNGKFLPYKSW
218	OM-RGC.v2.029271033	Others	Biota; Bacteria; Bacteroidetes; Flavobacteriia; Flavobacteriales; Flavobacteriaceae; Aquimarina	7.7e-33	PF02560	8.7e-36	Cyanate lyase C-terminal domain	ATGAATAAAAAACAAATGACAAAAACGATTTTAAAGGCTAAAAAAGAAAAAAATATTTCTTGGGTAACTCTTGGAGAAAAAACAGGTTTAAACCCTGTTTGTATAGCTGCCGCTTGTTTGGGAAGTGCCTCTTTAAATGAAACTGAAGCTGAAGGTGTTATTAAATTACTTGATTTAAAAGAGGATACTAAAGAAACTTTAATGGAGTATCCTTTAAAAGGTACTGGACAAAACGTACCAAGTGACCCATTAATATATAGACTTTATGAAATTGCCTATGTATATGGCTCTAGTATAAAGGAAGTAACCCATGAAAAATTTGGAGATGGAATAATGAGTGCTATTGATTTTACTTTAGATGTAGATAAAGTAGAAGATCCCAAAGGAGACAGAGTACAA…	MNKKQMTKTILKAKKEKNISWVTLGEKTGLNPVCIAAACLGSASLNETEAEGVIKLLDLKEDTKETLMEYPLKGTGQNVPSDPLIYRLYEIAYVYGSSIKEVTHEKFGDGIMSAIDFTLDVDKVEDPKGDRVQITMTGKFLPYKKW
219	OM-RGC.v2.029272948	Others	Biota;	5.3e-34	PF02560	1.9e-36	Cyanate lyase C-terminal domain	ATGGATAAGCTCGAAATGCGTCATACCCTGCTCGCCGCTAAAGCGCGTAAAAAAATGAGCTGGGACGATATTGGTAAAGCCGTGGGTATGTCACCGGTTTGGGTGGCCTCCGCCTGCTACGGCATGAACAGCGCCAGCCCAGATGTAGCACATAAACTCTGCGATACCTTGGGCGTAGAGAGCAATGTCGCCGATGCTTTGGTAGCTTTCCCCACCAAAGCCTGGGATGAAGCGATTCCCCAAGACCCGTTCATCTACCGCCTGTATGAAGTCGTTGGTGTTTACGGCGAGACCCTGAAAGACGTAGTGCAAGAAAAATTTGGTGACGGCATCATGAGCGCCATCGACTTCACTATGGAGGTCGACAAAATCGAAGACCCCAAAGGCGACCGGGTACTG…	MDKLEMRHTLLAAKARKKMSWDDIGKAVGMSPVWVASACYGMNSASPDVAHKLCDTLGVESNVADALVAFPTKAWDEAIPQDPFIYRLYEVVGVYGETLKDVVQEKFGDGIMSAIDFTMEVDKIEDPKGDRVLLTMNGKFLPYKSW
220	OM-RGC.v2.029289370	Others	Biota;	7.1e-34	PF02560	3.1e-36	Cyanate lyase C-terminal domain	ATGGATAAGCTCGAAATGCGTCACACCCTGCTCGCCGCTAAAGCGCGTAAAAAAATGAGCTGGGACGATATTGGTAAAGCGGTCGACATGTCGCCGGTATGGGTCGCTTCCGCTTGCTACGGTATGAATAGCGCTAGCAGCGATGTTGCTCATCAAATATGCGATACACTGGGCGTGGAAAGCGATGTCGCCGAAGCGTTAGTGGCGTTTCCCACCAAGGCCTGGGACGAAGCGATTCCCCAGGACCCCTTCATCTACCGCCTGTATGAAGTGGTCGGTGTTTACGGAGAGACCCTGAAGGATGTTGTGCAGGAGAAGTTCGGCGACGGCATCATGAGCGCCATCGACTTCACCATGGAAGTCGACAAAATCGAAGACCCTAAAGGTGATCGGGTATTA…	MDKLEMRHTLLAAKARKKMSWDDIGKAVDMSPVWVASACYGMNSASSDVAHQICDTLGVESDVAEALVAFPTKAWDEAIPQDPFIYRLYEVVGVYGETLKDVVQEKFGDGIMSAIDFTMEVDKIEDPKGDRVLLTLNGKFLPYKSW
221	OM-RGC.v2.029519062	Others	Biota;	1.2e-31	PF02560	1.1e-33	Cyanate lyase C-terminal domain	ATGATTACCGATCGTACCCAGGTTACTGCAATGATCCAGTCTGCCAAAATTACCAAGGGCATTAAATGGTCTGAAATCGCCGAAGTTGTCGGCCAGTCAAAAGAATGGAGCACAGCGGCATGTTTAGGTCAGATGGCCATGACTAAGGAGCAGGCGGAAGGCGTAGGTTCACTGCTCGGACTCAGTGATGAAGCTGTGGCCTGGCTGCAAATTGCGCCTTATAAAGGATCTTTGCCCACTGAAGTCCCAACCGATCCGTTAATATATCGCTGGTATGAGCTGGTAAATGTTTATGGCACCACGCTTAAAGAGCTTATCCATGAAGAGTTCGGTGACGGCATCATGAGTGCTATCGACTTCTCCATGGACTTACAGCGCGAGGAAGACCCTAAAGGCGAC…	MITDRTQVTAMIQSAKITKGIKWSEIAEVVGQSKEWSTAACLGQMAMTKEQAEGVGSLLGLSDEAVAWLQIAPYKGSLPTEVPTDPLIYRWYELVNVYGTTLKELIHEEFGDGIMSAIDFSMDLQREEDPKGDRVHVVMSGKFLP
222	OM-RGC.v2.029787599	Others	Biota;	1.1e-29	PF02560	1.1e-31	Cyanate lyase C-terminal domain	ATGATTACCAATCGAACTCAAGTTACCGACATGATCCAGTCTTCAAAAATTTCTAAAGGTATTAAATGGAGTGAGATTGCCCACGCTGTTGGGCAGTCAAAAGAATGGAGTACCGCAGCGTGCCTAGGCCAAATGGCCATGACCAAAGCGCAAGCCACTGCCGTGGGCGACATGCTTGAACTGAGCGATGAAGCTATTGCGTGGTTACAAATTGCGCCTTACAAAGGTTCGTTACCGACCGAAGTGCCTACCGATCCGCTTATCTATCGCTGGTACGAATTAGTCAGTGTTTACGGCACAACACTAAAAGAACTTATTCACGAGGAATTTGGTGACGGCATCATGAGCGCTATTGATTTTTCAATGGACTTACAACGCGAGAACGACCCGAAAGGTGAC…	MITNRTQVTDMIQSSKISKGIKWSEIAHAVGQSKEWSTAACLGQMAMTKAQATAVGDMLELSDEAIAWLQIAPYKGSLPTEVPTDPLIYRWYELVSVYGTTLKELIHEEFGDGIMSAIDFSMDLQRENDPKGDRVSVVMSGKF
223	OM-RGC.v2.030189985	Others	Biota;	3e-33	PF02560	2.9e-35	Cyanate lyase C-terminal domain	ATGATCCAGTCAGCCAAAATTTTAAAAGGCATAAAATGGAGCCAGATTGCAGAAGTTGTTGGTCAGTCGAAAGAATGGAGTACAGCGGCATGCTTAGGCCAAATGGCCATGACGAAACAACAAGCTGAAGCTGTAGGTGCGTTACTAGAGCTTACCGACGAAGCGATTGCGTGGCTTCAAATCGTCCCCTACAAAGGCTCGTTGCCAACAGAAGTGCCCACCGACCCGCTTATTTACCGCTGGTATGAATTGGTGAATGTGTATGGCACTACATTAAAGGAATTAATTCATGAAGAGTTTGGCGACGGTATTATGAGCGCGATTGATTTTTCGATGGACTTACAACGTGAAAACGACCCGAAAGGCGACCGGGTTAGCGTGGTAATGTCAGGAAAATTT…	MIQSAKILKGIKWSQIAEVVGQSKEWSTAACLGQMAMTKQQAEAVGALLELTDEAIAWLQIVPYKGSLPTEVPTDPLIYRWYELVNVYGTTLKELIHEEFGDGIMSAIDFSMDLQRENDPKGDRVSVVMSGKFLPYKMY
224	OM-RGC.v2.030551091	Others	Biota; Bacteria	3.7e-20	PF02560	1e-22	Cyanate lyase C-terminal domain	ATGGATAAGAAAGAGTTGTTAGAGAAATTACTTGCCGCTAAGGAAGCTTCAGGAAAAACCTATGACGAAATCGCCAAGGCCCTTAATCTGTGCAATATTTATGTGGCGCAACTGTTCCGTGCTCAAGCTCAGTTGAAAAGAGAAACAGCACCAAAGTTGAAAAAATTGGTTCCAGGCCTTTCCAAAAGTCTGATTCAGGAAATGCAAAAATGTCCTATGCGGAGTTTTGACCCGAACGTTTTACAAGAACCGCATATTTTTCGAATGACAGAAGTTTGCGCTCATTACGGAGAATCAATTTTATCGGTGATTAATGAAAAGTTCGGCGATGGAATCATGTCGGCCATTGATTTTAAATTGAGTGTGGAAAAGATTAAAGGAGATAAGGGTGAAGACCGA…	MDKKELLEKLLAAKEASGKTYDEIAKALNLCNIYVAQLFRAQAQLKRETAPKLKKLVPGLSKSLIQEMQKCPMRSFDPNVLQEPHIFRMTEVCAHYGESILSVINEKFGDGIMSAIDFKLSVEKIKGDKGEDRVVMTW
225	OM-RGC.v2.031609062	Others	Biota; Eukaryota	1.1e-27	PF02560	2.2e-29	Cyanate lyase C-terminal domain	AACACCTACACGGTGCAGCTGCTGCTGGGCCAGGCCCAGCTCAAGCCAGACACGGCACCGAAGCTCAAGGCCGCGCTTCCCAAGGTCTCCAGCACCGACCTCACGGCGATGCAGAAGCACTTCCCGATGCGTGGCTTCGACGAGGCCATCCTCAAGGAGCCCAACGTCTACCGGACCTACGAGGCGATCACTCACTACGGCGAGGCCATCAAGGCGCTGATCAACGAGCAGTGCGGAGATGGGATCATGTCGGCGATCGACTTCTACATGGACGTCGGCACCACGACCGGCATGCTGGGCGAGAAGCGCGTGGTGATCACCTTCAACGGCAAGTTTCTGCCATTCATCGAGCAGGCCGCAGCCAACAACGGGGTGCCCAGCCCTCGTGATTGA	NTYTVQLLLGQAQLKPDTAPKLKAALPKVSSTDLTAMQKHFPMRGFDEAILKEPNVYRTYEAITHYGEAIKALINEQCGDGIMSAIDFYMDVGTTTGMLGEKRVVITFNGKFLPFIEQAAANNGVPSPRD
226	OM-RGC.v2.032635637	Others	Biota;	9.4e-21	PF02560	4.1e-24	Cyanate lyase C-terminal domain	ATGGATAAGCTTGAAATGCGCCACACCCTACTCGCCGCCAAAGCGCGCAAAAAAATGAGCTGGGACGATATTGGCAGCGCCATTGGCATGTCGCCAGTGTGGGTGGCCTCGGCCTGCTACGGCATGAACAGCGCCAGCAATGACGTTGCCCATAAGCTTTGCGATACGCTTGGTGTGGAGAGCGATGTTGCCGATGCCCTGGTGGCTTTCCCCACCAAGGCCTGGGATGAAGCGATTCCCCAAGACCCGTTTATCTATCGCTTATATGAAGTGGTGGGCGTTTATGGCGAAACGCTGAAAGACGTGGTGCAGGAGAAGTTTGGCGACGGCATCATGAGCGCCATCGACTTCACCATGGAAGTGGACAAAGTC	MDKLEMRHTLLAAKARKKMSWDDIGSAIGMSPVWVASACYGMNSASNDVAHKLCDTLGVESDVADALVAFPTKAWDEAIPQDPFIYRLYEVVGVYGETLKDVVQEKFGDGIMSAIDFTMEVDKV
227	OM-RGC.v2.034988973	Others	Biota; Bacteria	3.8e-26	PF02560	1.4e-28	Cyanate lyase C-terminal domain	TTGAAAAAAGAAACAGCACCAAAGTTGAAAAAATTGGTTCCAGGCCTTTCCAAAAGTCTGATTCAGGAAATGCAAAAATGTCCTATGCGGAGTTTTGACCCGAACGTTTTACAAGAACCGCATATTTTTCGAATGACAGAAGTTTGCGCTCATTACGGAGAATCAATTTTATCGGTGATTAATGAAAAGTTCGGCGATGGAATCATGTCTGCCATTGATTTTAAATTGAGTGTGGAAAAGATTAAAGGAGATAAGGGTGAAGACCGAGTGGTGATGACTTGGAACGGTAAGTTTTTGCCCCACATTGAACAGAAAAGCCAATAA	LKKETAPKLKKLVPGLSKSLIQEMQKCPMRSFDPNVLQEPHIFRMTEVCAHYGESILSVINEKFGDGIMSAIDFKLSVEKIKGDKGEDRVVMTWNGKFLPHIEQKSQ
228	OM-RGC.v2.040342379	Others	Biota; Bacteria	2.3e-24	PF02560	4.7e-27	Cyanate lyase C-terminal domain	GAACCACACATTTTCCGGATGACAGAAGTGTGTGCTCATTACGGAGAATCAATTTTATCGGTTATCAATGAAAAGTTCGGAGATGGCATCATGTCTGCCATTGACTTTAAACTGAGTGTGGAAAAGATCAAGGGAGACAAGGGTGAAGACCGGGTAGTAATGATCTGGAACGGAAAGTTTTTGCCGCATATTGAGCAAAAAAGCCAGTCGGCTAATATTAAATAA	EPHIFRMTEVCAHYGESILSVINEKFGDGIMSAIDFKLSVEKIKGDKGEDRVVMIWNGKFLPHIEQKSQSANIK
229	OM-RGC.v2.046676583	Others		1.8e-05	PF02560	2.6e-09	Cyanate lyase C-terminal domain	GTGCATGGCATGCCTCTCGAAGATGTCATTCAAGAGCGGTTTGGTGATGGCACCATGAGTGCGACTGATTTCACTCTTGATGTCGATAAAGGTGAAGACTAA	VHGMPLEDVIQERFGDGTMSATDFTLDVDKGED
230	OM-RGC.v2.023890025	Pelagophyceae	Biota; Eukaryota; Stramenopiles; Pelagophyceae; Pelagomonadales; Aureococcus; Aureococcus anophagefferens	1.7e-26	PF02560	1.9e-28	Cyanate lyase C-terminal domain	CCGCGCCGCGCGCTCGCGCCGGCGACGCGCTCCTTCGCGTCGCCGCCCATCGGCGACCTCGCCGAGCGCCTCATGGCGTCGAAGAAGGCCACGGGCAAGACCTTCGACGAGATCGCCGACGGCCTCGGCTGGACGAACGCGTACACGTGCCAGCTGCTCCTCGGCCAGGCGCAGCTCAAGCCCGCGTCGCGCGCCAAGTTCTCCGCGGCGGTGCCCGGCATCTCGGCCGAGGACCTCGACACGCTCGAGGTCGCGCCCATGCGCGGCTTCGACGACGAGATCCTCAAGGAGCCCAACGTCTACCGCACCTACGAGGCGATCACGCACTACGGCAACGCCATCAAGCTCCTGGTCAACGAGAAGTTCGGCGACGGCATCATGAGCGCGATCGACTTCTAC…	PRRALAPATRSFASPPIGDLAERLMASKKATGKTFDEIADGLGWTNAYTCQLLLGQAQLKPASRAKFSAAVPGISAEDLDTLEVAPMRGFDDEILKEPNVYRTYEAITHYGNAIKLLVNEKFGDGIMSAIDFYFTVGSTVGKQGERRVVLTFNGKFLPHIEQNAADNTAPSPEAK
231	OM-RGC.v2.025963235	Pelagophyceae	Biota; Eukaryota; Stramenopiles; Pelagophyceae; Pelagomonadales; Pelagomonas; Pelagomonas calceolata	2.8e-27	PF02560	2.2e-29	Cyanate lyase C-terminal domain	CGTCTGATGGCGGAGCCGCCCATCGGCGACCTCGCGGACCGCCTCCTAAGTGCGAAAGAAAAGTCGGGCAAGACTTTTGATCAAATCGCCGACGAGCTGGGCTTCACGAACACGTACACGACGCAGCTTTTGTTGGGCCAGGCCCAGCTCAAGCCCGACACATTACCGAAGCTGAAGAAGGCCGTCCCAGGCATCTCGGAAGCGGACCTAGACACGCTGCAGAAGGCGCCCTTCCGCGGCTGGGACCCGGAAATCCTGAAAGAGCCGAACGTCTACCGCACGTACGAGGCCATCACGCACTACGGCAACGCCATCAAACTTTTAATTAATGAGAAGTTCGGCGACGGCATCATGTCGGCCATCGACTTCTACATGACCGTCGGCGGCACCGTGGGCAAG…	RLMAEPPIGDLADRLLSAKEKSGKTFDQIADELGFTNTYTTQLLLGQAQLKPDTLPKLKKAVPGISEADLDTLQKAPFRGWDPEILKEPNVYRTYEAITHYGNAIKLLINEKFGDGIMSAIDFYMTVGGTVGKMGEKRVVITFNGKFLPFIEQVAADNYAASPEIAE
232	OM-RGC.v2.028899477	Pelagophyceae	Biota; Eukaryota; Stramenopiles; Pelagophyceae	1.2e-27	PF02560	1.5e-29	Cyanate lyase C-terminal domain	CCGCGCCAAGTTCCACGCCGCACGTGGTCCTGCGTCAGAAACGTCCTTCGACTGTCGCAGCGATGGCGTGCTGGTGGGGACGCCATCAACGCGCCGCGGGCCTCGGAAACGGCTCCGTTCGCGCAGGCCCTCCCCGCGGCGGCGGCCGCCGACCTCGACACGATGGAGGTGACGCCGTTCCGCGGCTGGGACCCCGAGATCCTGAAGGAGCCCCACGTCTACCGCACGTACGAGGCCGTCACGCACTACGGCAACACGCTCAAGCTGCTCATCAACGAGAAGTTCGGCGACGGCATCATGAGCGCGATCGACTTCTACATGACGGTCGGCAAGACAGTAGGGAAGGGGGGGGAGGACCGCGTCGTCATCACGTTCAACGGGAAATTCCTGAAACACATT…	PRQVPRRTWSCVRNVLRLSQRWRAGGDAINAPRASETAPFAQALPAAAAADLDTMEVTPFRGWDPEILKEPHVYRTYEAVTHYGNTLKLLINEKFGDGIMSAIDFYMTVGKTVGKGGEDRVVITFNGKFLKHIEQNAADNTAPSVREP
233	OM-RGC.v2.033346569	Pelagophyceae	Biota; Eukaryota; Stramenopiles; Pelagophyceae; Pelagomonadales; Pelagomonas; Pelagomonas calceolata	1.4e-27	PF02560	9.2e-30	Cyanate lyase C-terminal domain	TTGAAACCGGACACGCTGCCCAAGCTCAAGAAGGCCGTCCCCGGCATCTCCGAGACCGATTTAGAAACGCTGCAGAAGGCGCCCTTCCGCGGCTGGGACCCCGAGATCCTCAAGGAGCCGAACGTCTACCGCACGTACGAGGCCATCACGCACTACGGCAACGCCATCAAACTTTTAATTAATGAGAAGTTCGGCGACGGCATCATGTCGGCCATCGACTTCTACATGACCGTCGGCGGCACCGTGGGCAAGATGGGCGAGAAGCGCGTCGTGATCACGTTCAACGGGAAGTTTTTACCGTTCATCGAGCAAGTTGCTGCGGATAATTACGCGGCGTCGCCGGAGATCGCCGAGTGA	LKPDTLPKLKKAVPGISETDLETLQKAPFRGWDPEILKEPNVYRTYEAITHYGNAIKLLINEKFGDGIMSAIDFYMTVGGTVGKMGEKRVVITFNGKFLPFIEQVAADNYAASPEIAE
234	OM-RGC.v2.043271924	Pelagophyceae	Biota; Eukaryota; Stramenopiles; Pelagophyceae; Pelagomonadales; Pelagomonas; Pelagomonas calceolata	1.2e-13	PF02560	1.1e-16	Cyanate lyase C-terminal domain	GAGAAGTTCGGCGACGGCATCATGTCGGCCATCGACTTCTACATGACGGTGGGCGGGACCGTCGGCAAGATGGGCGAGAAACGGGTCGTCATCACGTTCAACGGCAAGTTCCTGCCCTTCATCGAGCAGGTCGCGGCCGACAACTCCGCGGCGTCGCCCGAGATCGCGGAGTGA	EKFGDGIMSAIDFYMTVGGTVGKMGEKRVVITFNGKFLPFIEQVAADNSAASPEIAE
235	OM-RGC.v2.027459357	Prochlorococcus	Biota; Bacteria; Cyanobacteria; Synechococcales; Prochloraceae; Prochlorococcus	4.4e-32	PF02560	5e-35	Cyanate lyase C-terminal domain	GCTTCTCCTACTAAAAAAAAATTAAAATTTATCATGACTTTACCATCATTAACTAAATTATTATTAAAAGCAAAAAAGGAAAAAAATCTATCATTTGAAGATTTAGGAAATTTAATTAATCGAGATGAAGTTTGGGTAGCAAGTCTTTTCTACGGTCAAGCCACTGCTTCAGAAGAGGAAGCTACTTCTTTAATAGCCGCACTAGACTTGGCCTCAGATTTAAAAGAAGATTTATCAACTCCTCCGGTTAAAGGATGTTTAGACCCTGTTATTCCTACGGATCCTCTTATCTATAGATTTTATGAAATAATGCAAGTTTATGGACTCCCAATGAAAGATGTTATTCAAGAAAAATTTGGAGATGGCATTATGAGTGCAATTGACTTTTCTATTGAAGTT…	ASPTKKKLKFIMTLPSLTKLLLKAKKEKNLSFEDLGNLINRDEVWVASLFYGQATASEEEATSLIAALDLASDLKEDLSTPPVKGCLDPVIPTDPLIYRFYEIMQVYGLPMKDVIQEKFGDGIMSAIDFSIEVDKVEDPKGDRVLVKMCGKFLPYKKW
236	OM-RGC.v2.027734687	Prochlorococcus	Biota; Bacteria; Cyanobacteria; Synechococcales; Prochloraceae; Prochlorococcus	8.9e-33	PF02560	1e-35	Cyanate lyase C-terminal domain	TCTCTTTACGTTGTTAAATTTGTTTCTATGTCATTTCCTGAATCAACTCAATTATTATTAAAAGCAAAAAAAGAAAAAGGATTAACCTTTGCAGATATTGGAATTCTATTAGGACTAGATGAAGTCTGGGTTGCTAGTCTTTTTTATGGACAATCAACTGCCAGTGATGAAGAGGCTGATAAATTATTAACTACTTTAGGACTTGGTACGGAACTTAAAGAGATATTGACAACTCCACCAGTAAAAGGATCACTAGATCCAGTAATTCCCACCGATCCATTGATATATCGTTTTTATGAAATCATGCAAGTTTATGGCATGCCAATGAAAGACGTGATTCAAGAAAAATTTGGTGATGGAATCATGAGTGCAATAGATTTTACAATCAATGTAGATAAA…	SLYVVKFVSMSFPESTQLLLKAKKEKGLTFADIGILLGLDEVWVASLFYGQSTASDEEADKLLTTLGLGTELKEILTTPPVKGSLDPVIPTDPLIYRFYEIMQVYGMPMKDVIQEKFGDGIMSAIDFTINVDKVEDPKGDRVKVSMCGKFLPYKKW
237	OM-RGC.v2.029003617	Prochlorococcus	Biota; Bacteria; Cyanobacteria; Synechococcales; Prochloraceae; Prochlorococcus	8.1e-33	PF02560	8.6e-36	Cyanate lyase C-terminal domain	ATGTCATTTCTTGAAGCTACTCCATTATTATTAAAAGCAAAAAAAGAAAAAGGTTTAACCTTTTCGGACATTGGAAATCTATTGGGATTTGACGAAGTCTGGGTTGCAAGTCTTTTTTATGGTCAAGCAACTGCAAGTGAAGAAGAAGCTGAGAAATTATTGACTAAGTTAGGACTTGATTTAGGACTAAAAGAATTATTAACAACACCTCCAGTGAAAGGATCACTAGATCCCGTCATCCCAACTGATCCTTTGATATATCGATTTTATGAAATCATGCAAGTATATGGAATGCCCATGAAAGACGTTATTCAAGAAAAGTTTGGTGATGGAATAATGAGTGCCATTGATTTTACAATTAACGTCGATAAAGTTGAAGACCCAAAAGGTGACAGAGTA…	MSFLEATPLLLKAKKEKGLTFSDIGNLLGFDEVWVASLFYGQATASEEEAEKLLTKLGLDLGLKELLTTPPVKGSLDPVIPTDPLIYRFYEIMQVYGMPMKDVIQEKFGDGIMSAIDFTINVDKVEDPKGDRVKVSMCGKFLPYKKW
238	OM-RGC.v2.029008233	Prochlorococcus	Biota; Bacteria; Cyanobacteria; Synechococcales; Prochloraceae; Prochlorococcus	1.5e-31	PF02560	1.6e-34	Cyanate lyase C-terminal domain	ATGACCTTACCATCTTTAACAAAATTATTATTAAAAGCAAAAAAGGTAAAGAATCTATCTTTTGAAGATTTAGGAAATTTAATTAACCGTGATGAAGTTTGGGTAGCAAGCCTATTTTATGGTCAAGCCACTGCTTCTGAAGAGGAATCTAGTTCTTTAATAGCAGCACTTGATTTACCTTCAGATTTAAAAGATGACTTATCGACTCCTCCAGTTAAAGGATGCTTAGACCCTGTCATACCTTCAGATCCTCTTATATATAGATTTTATGAAATAATGCAAGTTTATGGACTTCCAATGAAAGATGTTATTCAAGAAAAGTTTGGAGACGGTATAATGAGTGCCATTGATTTTACCATTGAGGTTGACAAAATAGAAGATCCAAAGGGGGACAGGGTT…	MTLPSLTKLLLKAKKVKNLSFEDLGNLINRDEVWVASLFYGQATASEEESSSLIAALDLPSDLKDDLSTPPVKGCLDPVIPSDPLIYRFYEIMQVYGLPMKDVIQEKFGDGIMSAIDFTIEVDKIEDPKGDRVLVKMCGKFLPYKKW
239	OM-RGC.v2.029011879	Prochlorococcus	Biota; Bacteria; Cyanobacteria; Synechococcales; Prochloraceae; Prochlorococcus	8e-33	PF02560	8.6e-36	Cyanate lyase C-terminal domain	ATGTCATTTCCTGAATCAACGCAATTATTATTAAAAGCAAAAAAAGAAAAAGGGCTGACCTTTGCAGATATTGGCAATCTATTAGGACTAGATGAAGTATGGGTTGCTAGTCTTTTTTATGGACAATCAACTGCCAGTGATGAAGAATCTGATCAATTATTAACTACTTTAGGACTTGGTACAGAGCTTAAAGAGATATTGACAACTCCACCAGTAAAAGGATCACTAGATCCAGTAATTCCAACTGATCCGTTGATATATCGTTTTTATGAAATCATGCAAGTCTATGGAATGCCAATGAAAGACGTTATTCAAGAAAAATTTGGTGATGGGATAATGAGTGCAATAGATTTTACAATAAATGTAGATAAAGTCGAAGATCCGAAAGGTGACAGAGTA…	MSFPESTQLLLKAKKEKGLTFADIGNLLGLDEVWVASLFYGQSTASDEESDQLLTTLGLGTELKEILTTPPVKGSLDPVIPTDPLIYRFYEIMQVYGMPMKDVIQEKFGDGIMSAIDFTINVDKVEDPKGDRVKVSMCGKFLPYKKW
240	OM-RGC.v2.029016411	Prochlorococcus	Biota; Bacteria; Cyanobacteria; Synechococcales; Prochloraceae; Prochlorococcus	3.8e-32	PF02560	3.7e-35	Cyanate lyase C-terminal domain	ATGACTTTACCCTCATTTACACAAATACTATTAAAAGCAAAAAAAGAAAAAAAATTATCCTTTGAAGATTTAGGTAAATTGATTAATAGAGATGAAGTATGGGTTGCAAGCTTATTTTATGGGCAAGCTACAGCTTCTGAAGGAGAAGCTAATATTTTAATTAATGCTCTTGATTTACAATCAGAACTAGAAGATCAATTAACAACACCGCCAGTAAAAGGGTGCCTAGATCCTGTTGTTCCTACAGATCCTCTTATTTACAGATTTTATGAAATAATGCAAGTATATGGACTGCCAATGAAAGATGTAATACAAGAAAAATTTGGTGATGGAATTATGAGTGCAATTGACTTTTCAATTGAAGTTGACAAGGTTGAAGACCCAAAAGGGGATAGGGTT…	MTLPSFTQILLKAKKEKKLSFEDLGKLINRDEVWVASLFYGQATASEGEANILINALDLQSELEDQLTTPPVKGCLDPVVPTDPLIYRFYEIMQVYGLPMKDVIQEKFGDGIMSAIDFSIEVDKVEDPKGDRVLVKMCGKFLPYKKW
241	OM-RGC.v2.029031910	Prochlorococcus	Biota; Bacteria; Cyanobacteria; Synechococcales; Prochloraceae; Prochlorococcus	2.4e-32	PF02560	7.3e-35	Cyanate lyase C-terminal domain	ATGTCCTTACCATCATTTACTAAATTATTATTAAAAGCGAAAAAAGAAAAAAATTTATCTTTTGAAGACCTAGGCAAATTACTTAACAGAGATGAAGTTTGGGTTGCAAGTTTATTTTATGGTCAAGCTACCGCCTCAGAGGAAGAGTCTTCTTCTTTGATAGCTGCTTTAGGATTGTCATTAGATCTAAAAGATGAATTATCAACACCACCGGTAAAAGGATGTTTAGATCCTGTTATACCTACAGATCCTCTTATATATAGATTTTACGAAATAATGCAAGTTTATGGGCTACCTATAAAGGATGTGATACAAGAAAAATTTGGCGATGGCATTATGAGTGCAATTGACTTTACTATTGAAGTTGATAAGGTTGAAGATCCCAAGGGTGATCGTGTT…	MSLPSFTKLLLKAKKEKNLSFEDLGKLLNRDEVWVASLFYGQATASEEESSSLIAALGLSLDLKDELSTPPVKGCLDPVIPTDPLIYRFYEIMQVYGLPIKDVIQEKFGDGIMSAIDFTIEVDKVEDPKGDRVLVKMCGKFLPYKKW
242	OM-RGC.v2.029033337	Prochlorococcus	Biota; Bacteria; Cyanobacteria; Synechococcales; Prochloraceae; Prochlorococcus	4.6e-32	PF02560	5.8e-35	Cyanate lyase C-terminal domain	ATGACCTTACCATCCTTTACTAAACTATTATTAAAAGCTAAAAAAGAAAAAAATTTATCTTTTGAAGATCTAGGCAAATTACTAAATAGAGACGAAGTTTGGGTAGCAAGTCTATTTTATGGTCAAGCTACTGCCTCAGAGGAGGAATCTACTTCTCTAGTAGCTGCTTTGGGATTGTCATCAGAACTTAAAGATGAATTATCAACACCACCAGTAAAAGGGTGTCTAGATCCCGTTATACCAACAGATCCTCTCATTTATAGATTTTATGAAATTATGCAAGTTTATGGACTCCCAATGAAAGATGTCATACAAGAAAAATTCGGTGACGGAATAATGAGTGCAATTGACTTTACTATTGAAGTAGATAAGGTTGAAGATCCAAAGGGAGATCGTGTT…	MTLPSFTKLLLKAKKEKNLSFEDLGKLLNRDEVWVASLFYGQATASEEESTSLVAALGLSSELKDELSTPPVKGCLDPVIPTDPLIYRFYEIMQVYGLPMKDVIQEKFGDGIMSAIDFTIEVDKVEDPKGDRVLVKMCGKFLPYKKW
243	OM-RGC.v2.029033596	Prochlorococcus	Biota; Bacteria; Cyanobacteria; Synechococcales; Prochloraceae; Prochlorococcus; Prochlorococcus marinus subsp. pastoris str. CCMP1986	5.2e-32	PF02560	5.7e-35	Cyanate lyase C-terminal domain	ATGAATTTACCATCTTTAACTAAATTATTATTAAATGCAAAAAAGAAAAAAAATCTTTCATTTGAAGATTTAGGAAATTTAATTAACCGAGATGAAGTTTGGGTAGCTAGTCTTTTCTACGGTCAAGCCACTGCTTCAGAAGAAGAAGCTACTTCTTTAATAGCCGCACTGGATTTGCCGTCAGATTTAAAAGAAGATTTATCAACACCTCCTATTAAGGGATGTTTGGACCCAGTTATTCCTACGGATCCTCTTATTTATAGATTTTATGAAATAATGCAAGTTTATGGACTCCCAATGAAAGATGTTATTCAAGAAAAATTTGGAGATGGCATTATGAGTGCAATTGACTTTTCTATTGAAGTTGACAAAATAGAAGACCCAAAGGGAGATAGAGTT…	MNLPSLTKLLLNAKKKKNLSFEDLGNLINRDEVWVASLFYGQATASEEEATSLIAALDLPSDLKEDLSTPPIKGCLDPVIPTDPLIYRFYEIMQVYGLPMKDVIQEKFGDGIMSAIDFSIEVDKIEDPKGDRVLVKMCGKFLPYKKW
244	OM-RGC.v2.029063641	Prochlorococcus	Biota; Bacteria; Cyanobacteria; Synechococcales; Prochloraceae; Prochlorococcus	4.5e-32	PF02560	5.8e-35	Cyanate lyase C-terminal domain	ATGTCCTTACCATCTTTTACTAAACTATTATTAAAAGCTAAAAAAGAAAAAAATTTATCCTTTGAAGATCTTGGAAAATTACTTAATAGAGATGAAGTTTGGGTAGCAAGTTTATTTTATGGTCAAGCTACTGCTACAGAAGAGGAGTCTTCTTCTTTAATAGCTGCTTTGGGATTGTCATCAGATCTTAAAGATGAATTATCAACACCACCAGTAAAAGGGTGTTTAGACCCTGTGATACCAACAGACCCTCTTATTTATAGATTTTATGAAATAATGCAAGTTTATGGACTTCCCATGAAAGATGTAATACAAGAAAAATTTGGTGATGGCATTATGAGTGCAATCGACTTTACTATTGAAGTAGACAAGGTTGAAGATCCAAAAGGAGATCGTGTT…	MSLPSFTKLLLKAKKEKNLSFEDLGKLLNRDEVWVASLFYGQATATEEESSSLIAALGLSSDLKDELSTPPVKGCLDPVIPTDPLIYRFYEIMQVYGLPMKDVIQEKFGDGIMSAIDFTIEVDKVEDPKGDRVLVKMCGKFLPYKKW
245	OM-RGC.v2.029063755	Prochlorococcus	Biota; Bacteria; Cyanobacteria; Synechococcales; Prochloraceae; Prochlorococcus	1.1e-31	PF02560	1.2e-34	Cyanate lyase C-terminal domain	ATGACCTTACCATCATTTACAAAATTATTATTAAAAGCAAAAAAGGTTAAAAATCTATCTTTTGAAGATTTAGGAAATTTAATTAACCGTGATGAAGTTTGGGTGGCAAGCCTATTTTATGGTCAAGCCACTGCTTCAGAAGAAGAATCTTCTTCATTAATAGCAGCACTTGATTTGCCTTCAGATTTAAAAGATGACTTATCAACTCCTCCAGTTAAAGGATGTTTAGACCCTGTCATACCATCAGATCCTCTTATATATAGATTTTATGAAATAATGCAAGTCTATGGACTTCCAATGAAAGATGTTATTCAAGAAAAATTTGGAGACGGTATAATGAGTGCTATTGACTTTACCATTGAGGTTGACAAAGTAGAGGATCCAAAAGGGGATAGGGTT…	MTLPSFTKLLLKAKKVKNLSFEDLGNLINRDEVWVASLFYGQATASEEESSSLIAALDLPSDLKDDLSTPPVKGCLDPVIPSDPLIYRFYEIMQVYGLPMKDVIQEKFGDGIMSAIDFTIEVDKVEDPKGDRVLVKMCGKFLPYKKW
246	OM-RGC.v2.030170881	Prochlorococcus	Biota; Bacteria; Cyanobacteria; Synechococcales; Prochloraceae; Prochlorococcus	6.4e-28	PF02560	4.2e-31	Cyanate lyase C-terminal domain	ATGTCATTTCCTGAAGCTACCTCATTATTGTTAAAAGCAAAAAAAGAAAAAGGATTAACCTTTTCAGATATTGGAAATGTATTGGGACTTGATGAAGTCTGGGTTGCAAGTCTTTTCTATGGCCAAGCAACTGCAAGTGAGGAAGAAGCTACAAAATTATTAACTGAGTTAGGACTTGATTTAGAATTAAAAGACTTACTAACAATACCACCACTTAAAGGGTCACTAGATCCAGTTATTCCAACTGATCCTTTGATATATCGATTTTACGAAATCATGCAAGTATATGGAATGCCAATGAAAGATGTTATTCAAGAAAAATTTGGGGATGGGATAATGAGTGCTATTGATTTTACAATTAATGTTGATAAGATTGAAGACCCAAAAGGTGACAGAGTA…	MSFPEATSLLLKAKKEKGLTFSDIGNVLGLDEVWVASLFYGQATASEEEATKLLTELGLDLELKDLLTIPPLKGSLDPVIPTDPLIYRFYEIMQVYGMPMKDVIQEKFGDGIMSAIDFTINVDKIEDPKGDRVKVSMCGK
247	OM-RGC.v2.027965325	Streptophyta	Biota; Eukaryota; Viridiplantae; Streptophyta; Embryophyta; Tracheophyta; Spermatophyta; Magnoliophyta	9.8e-24	PF02560	4.9e-27	Cyanate lyase C-terminal domain	ATGAATATTGCAAAAAAAAATGAAATTGTTGAGCGGTTACTAGCTGCAAAAGTAGCTTCTGGTAAGACAAATACGGAGCTTGGTAAGGAGCTTAATCTATCGAATGTTTATGTGGGGCAACTGTTTCGGCGTCAGGCAGAGCTTAAACCAGGTACAGTATCGAAATTGAAGTCACTGGTGCCAGGATTAGACGATAAGTTGCTGGCAGAAATGCAAAAACCACCCCTTCGTTCTTATGACAGCGATATTATTCAAGAACCTAATACGTATCGGCTTGTAGAAGTCTGTTACCACTATGGCGAAACAATATTAGAGATCATTCAAGAGGAGTTCGGCGACGGGATAATGTCGGCCATTGACTATGTAATTACTGTTGATAAGGTAAAGGGCAGTAAGGGC…	MNIAKKNEIVERLLAAKVASGKTNTELGKELNLSNVYVGQLFRRQAELKPGTVSKLKSLVPGLDDKLLAEMQKPPLRSYDSDIIQEPNTYRLVEVCYHYGETILEIIQEEFGDGIMSAIDYVITVDKVKGSKGEDRVKITCNGKYLAHIEQPPVP
248	OM-RGC.v2.044786934	Streptophyta	Biota; Eukaryota; Viridiplantae; Streptophyta; Embryophyta; Tracheophyta; Spermatophyta; Magnoliophyta	4.8e-14	PF02560	7.3e-18	Cyanate lyase C-terminal domain	CAAGAGGAATTCGGTGACGGGATCATGTCAGCCATTGACTATTCGATTACTGTTGATAAAGTAAAGGGACAAAAAGGCGAAGATCGAGTTAAGATAACTTGCAATGGTAAATATCTGGCTCATAGTGAACAGCCACCTACCCCTTAA	QEEFGDGIMSAIDYSITVDKVKGQKGEDRVKITCNGKYLAHSEQPPTP
249	OM-RGC.v2.024012517	Synechococcus	Biota; Bacteria; Cyanobacteria; Synechococcales; Synechococcaceae; Synechococcus	2.4e-33	PF02560	2.9e-36	Cyanate lyase C-terminal domain	ATGGTTGGTGTGCTGCTGAAAAGCAGTTCGCTGTCTTTTGCATCAACTATGACCGTTTCTGCAACGACTCCCTCGTTGTCTGCGCCTTCTCAGGCGACATTGACGGCAAGCCTGATGGCGGCCAAGAAGACCAAAGGACTCAGTTTTGCTGAGCTGGAGGGCATTCTTGGACGCGATGAAGTTTGGATCGCATCGCTTTTTTATGGTCAGGCAACAGCCTCGGCTGAAGAAGCGGCCAAGCTGGCTGAAGTTCTCTCCCTAGATCCTGCGATCACGGAAGCCATTCAAGAGTTTCCGACGAAAGGGAGCTTGGATCCAGTGATTCCAACGGATCCTCTGATCTATCGTTTTTACGAGATCATGCAGGTTTATGGCATGCCTCTCAAGGATGTGATCCAG…	MVGVLLKSSSLSFASTMTVSATTPSLSAPSQATLTASLMAAKKTKGLSFAELEGILGRDEVWIASLFYGQATASAEEAAKLAEVLSLDPAITEAIQEFPTKGSLDPVIPTDPLIYRFYEIMQVYGMPLKDVIQEKFGDGIMSAIDFTIDVDKVEDPKGDRVSITMCGKFLPYKKW
250	OM-RGC.v2.026974738	Synechococcus	Biota; Bacteria; Cyanobacteria; Synechococcales; Synechococcaceae; Synechococcus	1e-32	PF02560	7.3e-36	Cyanate lyase C-terminal domain	ACAATGACTATTTCTGCTGCGCCCAGCACGCCTTCCCTGGCAGCCCTTCCCCAGGACACTGTGACAGCCACGTTGATGGCTGCGAAGAAGGTCAAGGGGATGAGCTTTGCTGATTTAGAAGCTGCCCTGGGCCTGGATGAAGTCTGGATTGCTTCACTGTTTTACGGCCAGGCCACAGCATCGGAGCAAGAGGCTGAGACATTGGCGGATCTTCTGTCGTTGGATCCAGCGATCACCTCGGCTCTGCAGGAGTACCCCACCAAGGGCAGTCTTGATCCAGTGATCCCGACCGACCCGCTGATCTACCGCTTTTACGAGATCATGCAGGTGTATGGCATGCCCTTGAAAGATGTTATTCAGGAGCAGTTTGGCGATGGCATAATGAGTGCTATCGACTTC…	TMTISAAPSTPSLAALPQDTVTATLMAAKKVKGMSFADLEAALGLDEVWIASLFYGQATASEQEAETLADLLSLDPAITSALQEYPTKGSLDPVIPTDPLIYRFYEIMQVYGMPLKDVIQEQFGDGIMSAIDFTLDVDKIEDAKGDRVKITMCGKFLPYKKW
251	OM-RGC.v2.027007690	Synechococcus	Biota; Bacteria; Cyanobacteria; Synechococcales; Synechococcaceae; Synechococcus	4.7e-33	PF02560	5.1e-36	Cyanate lyase C-terminal domain	ATGACTGTTTCAGCTGTTCCTTCGACCCCGTCGTTGTCAGCTCCTTCTCAGGAGACCGTCACAGCCAGCTTGATGGCTGCCAAGAAAGCCAAGGGAATGAGCTTTGCCGATCTGGAAGCGGCCATGGGCCTTGATGAGGTCTGGATTGCTTCATTGTTCTACGGTCAAGCCACGGCTTCCAAGGAAGAGGCTGACAAGCTGGCTGCGCTTCTCTCCATTGATCCGGCCATCACTGCGGCTTTGCAGGAGTTCCCCACCAAGGGAAGTCTTGATCCTGTGATCCCCACCGATCCCTTGATCTATCGCTTCTACGAGATCATGCAGGTTTATGGAATGCCTCTTAAGGATGTCATCCAGGAGCATTTTGGTGATGGCATCATGAGCGCGATCGATTTCACC…	MTVSAVPSTPSLSAPSQETVTASLMAAKKAKGMSFADLEAAMGLDEVWIASLFYGQATASKEEADKLAALLSIDPAITAALQEFPTKGSLDPVIPTDPLIYRFYEIMQVYGMPLKDVIQEHFGDGIMSAIDFTLDVDKVEDPKGDRVKITMCGKFLPYKKW
252	OM-RGC.v2.027008405	Synechococcus	Biota; Bacteria; Cyanobacteria; Synechococcales; Synechococcaceae; Synechococcus	4.6e-33	PF02560	5.1e-36	Cyanate lyase C-terminal domain	ATGACTGTTTCAGCTGTTCCTTCGACCCCGTCGTTGTCAGCTCCTTCTCAGGAGACCGTCACCGCGACCTTGATGGCCGCCAAGAAAGCCAAGGGAATGAGCTTTGCCGATCTGGAGTCGGCCATGGGCCTTGATGAGGTCTGGATTGCTTCCTTGTTCTATGGACAAGCCACGGCCTCCAAGGAAGAGGCTGAAAAGCTGGCTGAGCTGCTCTCCCTTGATCCGGCCATCACCGCCGCTTTGCAGGAGTTCCCCACCAAGGGAAGCCTCGATCCTGTGATTCCCACTGATCCCTTGATCTATCGCTTCTACGAGATCATGCAGGTCTATGGAATGCCTCTGAAAGATGTTATTCAGGAACATTTTGGTGACGGCATCATGAGCGCGATCGACTTCACG…	MTVSAVPSTPSLSAPSQETVTATLMAAKKAKGMSFADLESAMGLDEVWIASLFYGQATASKEEAEKLAELLSLDPAITAALQEFPTKGSLDPVIPTDPLIYRFYEIMQVYGMPLKDVIQEHFGDGIMSAIDFTLDVDKVEDPKGDRVKITMCGKFLPYKKW
253	OM-RGC.v2.027036566	Synechococcus	Biota; Bacteria; Cyanobacteria; Synechococcales; Synechococcaceae; Synechococcus	4.7e-33	PF02560	5.1e-36	Cyanate lyase C-terminal domain	ATGACTGTTTCAGCTGTTCCCTCGACCCCGTCGTTGGCAGCTCCTTCCCAGGAGACCGTCACCGCCACCTTGATGGCTGCCAAGAAGGCCAAGGGCATGAGCTTTGCTGATCTGGAAGCAGCCCTGGGCCTCGATGAGGTCTGGATTGCTTCCTTGTTCTATGGACAAGCCACAGCTTCAAAAGAAGAGGCTGAAAAGCTGGCTGAGCTGCTCTCCCTTGACCCAGCCATCACCGCCGCTTTGCAGGAGTTCCCCACCAAGGGAAGCCTCGATCCAGTGATCCCCACTGATCCCTTGATCTATCGCTTCTACGAGATCATGCAGGTCTATGGCATGCCCCTGAAGGATGTGATCCAGGAGCATTTCGGTGACGGCATCATGAGCGCGATCGACTTCACG…	MTVSAVPSTPSLAAPSQETVTATLMAAKKAKGMSFADLEAALGLDEVWIASLFYGQATASKEEAEKLAELLSLDPAITAALQEFPTKGSLDPVIPTDPLIYRFYEIMQVYGMPLKDVIQEHFGDGIMSAIDFTLDVDKVEDPKGDRVKITMCGKFLPYKKW
254	OM-RGC.v2.027044801	Synechococcus	Biota; Bacteria; Cyanobacteria; Synechococcales; Synechococcaceae; Synechococcus	2.7e-32	PF02560	1.9e-35	Cyanate lyase C-terminal domain	ATGACTATTTCTGCTGCGCCCAGCACGCCATCTCTGGCAGCTCCTTCCCAGGACACTGTGACCGCTACGTTGATGGCTGCGAAGAAGGCCAAGGGGATGAGCTTTGCTGATTTAGAAGCTGCCCTGGGCCTGGATGAAGTCTGGATCGCTTCACTGTTTTATGGCCAGGCCACAGCATCGCAGCAAGAGGCTGAGAAGCTTGCGGACCTTTTGTCGTTGGATCCGGCGATCACCTCGGCGTTGCAGGACTACCCCACCAAGGGCAGTCTCGATCCAGTGATCCCCACCGATCCGCTGATCTATCGCTTCTACGAGATCATGCAGGTGTATGGCATGCCTCTCAAAGATGTCATTCAAGAGCAGTTTGGTGATGGCATCATGAGTGCGATTGATTTCACT…	MTISAAPSTPSLAAPSQDTVTATLMAAKKAKGMSFADLEAALGLDEVWIASLFYGQATASQQEAEKLADLLSLDPAITSALQDYPTKGSLDPVIPTDPLIYRFYEIMQVYGMPLKDVIQEQFGDGIMSAIDFTLDVDKVEDLKGDRVKITMCGKFLPYKKW
255	OM-RGC.v2.027074677	Synechococcus	Biota; Bacteria; Cyanobacteria; Synechococcales; Synechococcaceae; Synechococcus	4.7e-33	PF02560	5.1e-36	Cyanate lyase C-terminal domain	ATGACTCTTTCTGCCGCACCCAGCGCACCATCTCTTGCAGCTCCATCCCAGGAAACCGTGACAGCCACCCTGATGGCTGCCAAGAAGGCCAAGGGCATGAGTTTTGCGGATCTGGAAGCCGCATTGGGTCTTGATGAGGTCTGGATTGCGTCCTTGTTTTATGGTCAAGCCACAGCATCGGAGCAAGAGGCCGGGAAGCTGGCAGACCTGCTGTCCCTGGATCCAGCCATCACGTCAGCGTTGCAGGAGTACCCCACCAAAGGCAGTCTCGATCCAGTGATCCCAACGGATCCGCTGATCTATCGCTTTTACGAAATCATGCAGGTGTATGGAATGCCTCTGAAAGATGTGATTCAGGAGCACTTTGGTGATGGCATCATGAGCGCGATTGATTTCACG…	MTLSAAPSAPSLAAPSQETVTATLMAAKKAKGMSFADLEAALGLDEVWIASLFYGQATASEQEAGKLADLLSLDPAITSALQEYPTKGSLDPVIPTDPLIYRFYEIMQVYGMPLKDVIQEHFGDGIMSAIDFTLDVDKVEDPKGDRVKITMCGKFLPYKKW
256	OM-RGC.v2.027105587	Synechococcus	Biota; Bacteria; Cyanobacteria; Synechococcales; Synechococcaceae; Synechococcus	4.7e-33	PF02560	5.1e-36	Cyanate lyase C-terminal domain	ATGACTGTTTCAGCTGTTGCTTCGGCGCCGACGTTGGCAGCTCCTTCTCAGGAGACCGTCACCGCCACCTTGATGGCTGCCAAGAAAGCCAAGGGCATGAGCTTTGCCGATCTGGAGGCGGCCCTGGGCCTTGATGAGGTCTGGATTGCATCCTTGTTTTACGGACAGGCCACAGCTTCAAAAGAAGAGGCTGAAAAGCTGGCTGAGCTGCTCTCCCTGGATCCGGCTATCACCGCTGCTTTGCAGGAGTTCCCCACCAAGGGAAGTCTCGATCCGGTGATCCCCACTGACCCGTTGATCTATCGCTTCTACGAGATCATGCAGGTCTATGGGATGCCCTTGAAAGATGTTATTCAGGAACATTTCGGTGACGGCATCATGAGCGCAATCGACTTCACA…	MTVSAVASAPTLAAPSQETVTATLMAAKKAKGMSFADLEAALGLDEVWIASLFYGQATASKEEAEKLAELLSLDPAITAALQEFPTKGSLDPVIPTDPLIYRFYEIMQVYGMPLKDVIQEHFGDGIMSAIDFTLDVDKVEDPKGDRVKITMCGKFLPYKKW
257	OM-RGC.v2.027145317	Synechococcus	Biota; Bacteria; Cyanobacteria; Synechococcales; Synechococcaceae; Synechococcus; Synechococcus sp. RCC307	1.1e-32	PF02560	1.4e-35	Cyanate lyase C-terminal domain	ATGACTTTGACCCCTTCGCTGACGCCAAGCCTGGCGGCGCCATCAGCTGATACCGTCACGGCCACACTCTTGGCTGCCAAAAAGGCGAAAGGACTCACATTCACTGAGCTTGGTTCTCTGCTGGGCCGTGATGAGGTGTGGGTTGCCTCTCTGTTTTATGGCCAATCCACAGCCTCAGCTGCTGAAGCTCAGCAGCTGGCTGAAGCCTTGAATCTTGATCCGGCGATCACCGAGGCGCTGCAGAGCTATCCCACCAAAGGCTCGCTGGAGCCTGTGATCCCAACGGACCCGCTCATCTATCGCTTCTACGAGATCATGCAGGTCTATGGCATGCCGATGAAAGATGTGATCCAAGAAAAGTTTGGTGATGGCATCATGAGCGCCATTGATTTCACCCTC…	MTLTPSLTPSLAAPSADTVTATLLAAKKAKGLTFTELGSLLGRDEVWVASLFYGQSTASAAEAQQLAEALNLDPAITEALQSYPTKGSLEPVIPTDPLIYRFYEIMQVYGMPMKDVIQEKFGDGIMSAIDFTLNIDKVEDPAGDRVKVTMCGKFLPYKKW
258	OM-RGC.v2.027149537	Synechococcus	Biota; Bacteria; Cyanobacteria; Synechococcales; Synechococcaceae; Synechococcus	2e-33	PF02560	1.9e-36	Cyanate lyase C-terminal domain	ATGACTGTTTCCGCCATGTCCACTCCGTCGCTGGCCGCGCCCACGCAGGCCACGGTGACGGCCACTTTGATGGCTGCCAAGAAAGCCAAGGGTCTCAGCTTCGCTGATCTCGAGGCGGCCATGGGTCTCGATGAGGTTTGGGTGGCCTCTCTGTTTTATGGACAAGCGACTGCATCGAAAGAAGAGGCTGAGAAGCTGGCAGAACTGCTCTCTCTCGACCCGGCAATGACTGCTGCGATCCAGGAGTTCCCCACCAAGGGAAGTCTCGAACCGGTGATTCCGACTGACCCGCTGATTTATCGCTTTTATGAAATCATGCAGGTTTATGGAATGCCTTTGAAAGATGTGATTCAGGAAAAGTTCGGTGATGGCATCATGAGTGCTATTGATTTCACCTTG…	MTVSAMSTPSLAAPTQATVTATLMAAKKAKGLSFADLEAAMGLDEVWVASLFYGQATASKEEAEKLAELLSLDPAMTAAIQEFPTKGSLEPVIPTDPLIYRFYEIMQVYGMPLKDVIQEKFGDGIMSAIDFTLDVEKVEDPKGDRVEITMCGKFLPYKKW
259	OM-RGC.v2.027150401	Synechococcus	Biota; Bacteria; Cyanobacteria; Synechococcales; Synechococcaceae; Synechococcus; Synechococcus sp. RCC307	1e-32	PF02560	1.4e-35	Cyanate lyase C-terminal domain	ATGACTCTGACCCCCTCTTTGACGCCTAGTTTGGCAGCACCATCTGCCGACACCATCACGGCAACTTTGTTGGCCGCTAAAAAGGCCAAAGGGATCGCATTCTCAGAACTTGGTCGTCTGCTCGGCCGTGATGAAGTCTGGGTTGCTTCTTTGTTCTATGGTCAATCAACGGCTTCAGTAGCAGAAGCCCAGCAGCTTGCAGAAGTCCTGAATCTTGATCCTGCAATCACCGAAGCCTTGCAGAGCTATCCCACCAAAGGCTCCTTAGAGCCTGTGATCCCAACTGATCCGTTGATCTATCGCTTCTACGAGATCATGCAGGTTTATGGAATGCCGATGAAGGATGTTATTCAAGAAAAATTTGGCGATGGCATCATGAGCGCCATCGATTTCACACTC…	MTLTPSLTPSLAAPSADTITATLLAAKKAKGIAFSELGRLLGRDEVWVASLFYGQSTASVAEAQQLAEVLNLDPAITEALQSYPTKGSLEPVIPTDPLIYRFYEIMQVYGMPMKDVIQEKFGDGIMSAIDFTLNIDKVEDPAGDRVKVTMCGKFLPYKKW
260	OM-RGC.v2.027163405	Synechococcus	Biota; Bacteria; Cyanobacteria; Synechococcales; Synechococcaceae; Synechococcus	2e-33	PF02560	1.9e-36	Cyanate lyase C-terminal domain	ATGACTGTTTCCGCGATGACCTCTCCATCGCTGGCTGCACCTTCGCAAGCCACGGTGACGGCAACACTAATGGCCGCCAAAAAAGCAAAAGGACTCAGCTTTGCTGACCTTGAGACCGCAATGGGGCTCGACGAAGTCTGGGTGGCGTCCTTGTTCTATGGACAGGCCACGGCATCGAAAGAAGAAGCCGAGAAGCTTGCTGAGTTGCTGTCACTCGATCCTGCAATTACCGCTGCCCTGCAAGACTTTCCCACCAAAGGAAGTCTGGAGCCGGTGATCCCTACCGATCCTTTGATTTATCGCTTCTACGAGATCATGCAGGTGTATGGTATGCCTCTCAAGGATGTGATTCAGGAGAAGTTCGGTGACGGCATCATGAGTGCCATTGACTTCACCCTA…	MTVSAMTSPSLAAPSQATVTATLMAAKKAKGLSFADLETAMGLDEVWVASLFYGQATASKEEAEKLAELLSLDPAITAALQDFPTKGSLEPVIPTDPLIYRFYEIMQVYGMPLKDVIQEKFGDGIMSAIDFTLDVEKVEDPKGDRVEITMCGKFLPYKKW
261	OM-RGC.v2.027245210	Synechococcus	Biota; Bacteria; Cyanobacteria; Synechococcales; Synechococcaceae; Synechococcus; Synechococcus sp. RCC307	1.1e-32	PF02560	1.4e-35	Cyanate lyase C-terminal domain	ATGACGTTGACCCCTTCGCTGACGCCCAGCCTGGCGGCGCCATCAGCTGACACTGTCACGGCCACACTCTTGGCTGCCAAAAAGGCGAAAGGACTCACATTTGCTGCGCTTGGTTCGTTGCTGGGCCGTGATGAGGTTTGGGTTGCCTCTCTGTTTTATGGTCAATCCACAGCCTCAGCTGCAGAAGCTCAGCAACTGGCTGAAGCCTTGAATCTTGATCCTGCGATCACCGAAGCGCTGCAGAGCTACCCCACCAAAGGCTCGCTGGAGCCTGTGATCCCAACCGATCCGCTGATCTACCGCTTCTACGAGATCATGCAGGTCTATGGCATGCCGATGAAAGATGTGATCCAAGAAAAGTTTGGTGATGGCATCATGAGCGCCATTGATTTCACTCTC…	MTLTPSLTPSLAAPSADTVTATLLAAKKAKGLTFAALGSLLGRDEVWVASLFYGQSTASAAEAQQLAEALNLDPAITEALQSYPTKGSLEPVIPTDPLIYRFYEIMQVYGMPMKDVIQEKFGDGIMSAIDFTLNIDKVEDPAGDRVKVTMCGKFLPYKKW
262	OM-RGC.v2.027383580	Synechococcus	Biota; Bacteria; Cyanobacteria; Synechococcales; Synechococcaceae; Synechococcus	2e-33	PF02560	1.9e-36	Cyanate lyase C-terminal domain	ATGACTGCTTCCACGCTGACTCCCTCTCTGGCAGCGCCGTCTCAAGCCACGGTGACCTCAACTCTGATGGCTGCCAAAAAAGCCAAGGGCATGAGCTTTGCTGATCTTGAGGCTGCTCTCGGCCTTGATGAGGTTTGGATTGCATCGCTGTTTTATGGCCAGGCCACCGCTTCGGCTGAAGAGGCCGAGAAGTTGGCATCCTTGCTTTCTCTTGATCCTGCAATCACGGCAGCTCTTCAAGAGTTTCCTACCAAGGGCAGTCTTGAGCCCGTGATTCCCACTGATCCTTTGATCTATCGCTTCTACGAGATCATGCAAGTTTATGGGATGCCTCTCAAGGATGTGATTCAGGAAAAGTTTGGTGATGGCATCATGAGTGCAATCGATTTCACTCTTGAT…	MTASTLTPSLAAPSQATVTSTLMAAKKAKGMSFADLEAALGLDEVWIASLFYGQATASAEEAEKLASLLSLDPAITAALQEFPTKGSLEPVIPTDPLIYRFYEIMQVYGMPLKDVIQEKFGDGIMSAIDFTLDVEKVEDPKGDRVEITMCGKFLPYKKW
263	OM-RGC.v2.028301370	Synechococcus	Biota; Bacteria; Cyanobacteria; Synechococcales; Synechococcaceae; Synechococcus	3.2e-33	PF02560	3.1e-36	Cyanate lyase C-terminal domain	ATGGAAATTTTTGCTTTAAAAATGAGTTCTTTAACAGCGACACTTATGGCTGCCAAAAAGGCTAAAGGTATGAGTTTCGCAGACCTTGAGACCGCCATGGGCCTCGATGAAGTTTGGATAGCATCCCTTTTTTATGGTCAGGCAGCTGCATCAAAAGATGAGGCTGAGAAACTTGCTAATATTCTGTCGTTGGATTCGGAGACTACATCCGCTCTGCAGGAGTTCCCTACTAAGGGGAGTCTCGACCCAGTAATCCCTACCGATCCACTTATTTACCGTTTTTATGAGATAATGCAGGTTTATGGAATGCCTCTTAAAGATGTGATTCAGGAGCATTTTGGGGATGGAATTATGAGCGCAATTGATTTCACGATCGATGTTGATAAAGTAGAGGACCCT…	MEIFALKMSSLTATLMAAKKAKGMSFADLETAMGLDEVWIASLFYGQAAASKDEAEKLANILSLDSETTSALQEFPTKGSLDPVIPTDPLIYRFYEIMQVYGMPLKDVIQEHFGDGIMSAIDFTIDVDKVEDPKGDRVKITMCGKFLPYKKW
264	OM-RGC.v2.028860433	Synechococcus	Biota; Bacteria; Cyanobacteria; Synechococcales; Synechococcaceae; Synechococcus	1.2e-33	PF02560	1.5e-36	Cyanate lyase C-terminal domain	CGCTTAACCGTTATGTCTTTAACAGCCACGTTGATGGCCGCCAAAAAGGCCAAAGGAATGAGTTTTGCTGATCTCGAGGCGGCCATGGGTCTCGATGAGGTTTGGGTTGCATCCTTGTTCTATGGCCAAGCGACGGCCTCGAAGGAGGAGGCCGAGAAACTTGCTGGTTTGTTATCCCTCGATGCAGAAACAACGGGTGCGCTGCAGGAGTATCCAACCAAGGGAAGCCTAGAGCCAGTGATTCCCACTGATCCTTTGATTTATCGTTTTTACGAGATCATGCAGGTGTATGGCATGCCTTTGAAAGATGTGATTCAAGAGAAGTTTGGTGATGGCATCATGAGCGCCATCGACTTCACGCTTGATGTGGACAAGGTTGAGGATCCCAAAGGTGATCGC…	RLTVMSLTATLMAAKKAKGMSFADLEAAMGLDEVWVASLFYGQATASKEEAEKLAGLLSLDAETTGALQEYPTKGSLEPVIPTDPLIYRFYEIMQVYGMPLKDVIQEKFGDGIMSAIDFTLDVDKVEDPKGDRVKITMCGKFLPYKKW
265	OM-RGC.v2.029149327	Synechococcus	Biota; Bacteria; Cyanobacteria; Synechococcales; Synechococcaceae; Synechococcus	3.9e-33	PF02560	4e-36	Cyanate lyase C-terminal domain	ATGACCGTTTCCGTAACTGCATCATTGATGGCGGCCAAAAAAGCCAAGGGCCTCAGTTTTGCTGACCTTGAGTCTGCGATGGGACTGGACGAAGTATGGATCGCTTCATTGTTTTATGGACAGGCCACAGCATCCAAAGAAGAAGCGGAGAAGTTGGCTGTTTTGTTGTCCCTAGATACCGCTACAACAGCAGCTTTGCAGGAGTTTCCTGTGAAGGGCAGCTTGGATCCTGTCATCCCAACTGATCCCTTGATTTATCGTTTCTATGAGATTATGCAAGTTTATGGAATGCCTCTTAAAGATGTGATTCAAGAGCATTTTGGTGATGGCATTATGAGTGCGATCGACTTTACACTTGATGTTGATAAAGTGGAAGATCCAAAAGGTGACAGGGTAAAA…	MTVSVTASLMAAKKAKGLSFADLESAMGLDEVWIASLFYGQATASKEEAEKLAVLLSLDTATTAALQEFPVKGSLDPVIPTDPLIYRFYEIMQVYGMPLKDVIQEHFGDGIMSAIDFTLDVDKVEDPKGDRVKITMCGKFLPYKKW
266	OM-RGC.v2.029154177	Synechococcus	Biota; Bacteria; Cyanobacteria; Synechococcales; Synechococcaceae; Synechococcus	5e-33	PF02560	3.7e-36	Cyanate lyase C-terminal domain	ATGACAACGACGGTTACTGCTTCGCTCATGGCAGCAAAAAAGGCTAAGGGGCTTTCTTTTGCTGATCTAGAAGCGGCCCTTGGGCTCGATGAAGTTTGGATTGCTTCCCTCTTTTATGGACAGGCCACCGCATCCCCTGAAGAAGCAGAGAAATTAGCAACTTTGTTGGCTCTAGATCCAGCCATTACCTCTGCACTGCAAGAGTTTCCAACGAAAGGAAGTCTCGATCCAGTAATACCTGTAGATCCATTGATCTATCGCTTCTATGAAATCATGCAGGTTTATGGAATGCCTATGAAAGATGTCATCCAGGAAAAGTTTGGCGATGGAATTATGAGCGCTATTGATTTTACTTTGGATGTGGATAAGGTTGAAGATCCAAAGGGTGATCGGGTGAAA…	MTTTVTASLMAAKKAKGLSFADLEAALGLDEVWIASLFYGQATASPEEAEKLATLLALDPAITSALQEFPTKGSLDPVIPVDPLIYRFYEIMQVYGMPMKDVIQEKFGDGIMSAIDFTLDVDKVEDPKGDRVKITMCGKFLPYKKW
267	OM-RGC.v2.029183569	Synechococcus	Biota; Bacteria; Cyanobacteria; Synechococcales; Synechococcaceae; Synechococcus	4e-33	PF02560	4e-36	Cyanate lyase C-terminal domain	ATGACTGTTTCCGTAACTGAATCATTGATGGTGGCCAAAAAAGCCAAGGGTCTCAGTTTTGCTGACCTTGAGTCTGCGATGGGGCTGGATGAAGTTTGGATTGCTTCTTTGTTTTATGGCCAGGCCACAGCATCGAAGGAAGAAGCGGAGAAGTTAGCTGGTTTATTGTCTCTTGATTCCGCTACAACGGCAGCGTTGCAGGAGTTTCCAGTGAAGGGCAGCTTGGATCCCGTTATCCCAACTGATCCCTTGATTTATCGCTTTTATGAGATCATGCAAGTTTATGGAATGCCCCTTAAAGATGTAATTCAAGAGCATTTTGGTGATGGCATTATGAGTGCAATCGACTTTACGCTTGATGTTGATAAAGTGGAAGATCCAAAAGGTGATCGTGTAAAA…	MTVSVTESLMVAKKAKGLSFADLESAMGLDEVWIASLFYGQATASKEEAEKLAGLLSLDSATTAALQEFPVKGSLDPVIPTDPLIYRFYEIMQVYGMPLKDVIQEHFGDGIMSAIDFTLDVDKVEDPKGDRVKITMCGKFLPYKKW
268	OM-RGC.v2.029245018	Synechococcus	Biota; Bacteria; Cyanobacteria; Synechococcales; Synechococcaceae; Synechococcus	9.7e-33	PF02560	9e-36	Cyanate lyase C-terminal domain	ATGACTGTTTCCGTTACTGCATCGTTGATGTCGGCCAAAAAAGCTAAAGGCCTTAGTTTTGCGGATCTGGAGTCTGCGATGGGACTGGATGAAGTATGGATCGCTTCTTTGTTTTATGGTCAGGCCACGGCATCGAAAGAAGAGGCAGAGAAATTGGCTGCTCTTTTGTCATTAGATGCCTCCACGACTGCTGCAATACAGGAGTTTCCTGTGAAGGGGAGCTTGGATCCTGTCATTCCAACTGATCCTTTGATCTATCGTTTTTATGAAATTATGCAGGTTTATGGACTGCCCCTTAAAGATGTGATTCAAGAGCATTTTGGTGATGGCATTATGAGTGCAATCGACTTCACACTGGATGTTGACAAAGTTGAGGATCCCAAAGGTGATCGTGTGAAA…	MTVSVTASLMSAKKAKGLSFADLESAMGLDEVWIASLFYGQATASKEEAEKLAALLSLDASTTAAIQEFPVKGSLDPVIPTDPLIYRFYEIMQVYGLPLKDVIQEHFGDGIMSAIDFTLDVDKVEDPKGDRVKITMCGKFLPYKKW
269	OM-RGC.v2.029257310	Synechococcus	Biota; Bacteria; Cyanobacteria; Synechococcales; Synechococcaceae; Synechococcus	3.1e-33	PF02560	2.8e-36	Cyanate lyase C-terminal domain	ATGACTGTTTCCGTAACTGCATCATTGATGGCGGCCAAAAAAGCCAAGGGCCTCAGTTTTGCTGACCTTGAGTCTGCGATGGGATTGGATGAAGTTTGGATCGCTTCTTTGTTTTATGGCCAGGCCACAGCATCCAAAGAGGAAGCGGAGAAGTTGGCTGGTTTGTTGTCCCTAGATACCGCTACAACAGCAGCTTTGCAGGAGTTTCCTGTCAAGGGCAGCTTGGATCCTGTCATCCCAACTGATCCCTTGATTTATCGCTTCTATGAGATTATGCAAGTTTATGGAATGCCCCTTAAAGATGTGATTCAGGAACATTTTGGTGATGGTATTATGAGTGCAATTGATTTTACGATTGATGTTGATAAAGTGGAAGATCCAAAAGGCGATCGTGTGAAA…	MTVSVTASLMAAKKAKGLSFADLESAMGLDEVWIASLFYGQATASKEEAEKLAGLLSLDTATTAALQEFPVKGSLDPVIPTDPLIYRFYEIMQVYGMPLKDVIQEHFGDGIMSAIDFTIDVDKVEDPKGDRVKITMCGKFLPYKKW
270	OM-RGC.v2.029325171	Synechococcus	Biota; Bacteria; Cyanobacteria; Synechococcales; Synechococcaceae; Synechococcus	9.1e-34	PF02560	9.7e-37	Cyanate lyase C-terminal domain	ATGTCTACTTTGACGGATTCTTTAATGGCCGCCAAGAAAGCGAAAGGTCTTAGCTTTGCTGACCTAGAATCTTCTATGGGTCTTGATGAGGTCTGGATTGCATCATTGTTTTACGGTCAGGCTACCGCCTCAAAAGAAGAAGCAGAGAAGCTTGCTGAATTGCTTTCTCTTGATCCCTCGATCACTGCCGCAATTCAGGATTTCCCGACTAAAGGCAGCCTAGATCCTGTCATACCTACTGATCCTTTGATTTATCGTTTTTATGAGATAATGCAGGTGTATGGCATGCCCCTGAAGGATGTGATCCAAGAAAAGTTTGGTGATGGGATCATGAGTGCTATTGACTTTACTATTGATGTAGACAAGGTCGAAGATCCAAAAGGTGATCGTGTCAAGATC…	MSTLTDSLMAAKKAKGLSFADLESSMGLDEVWIASLFYGQATASKEEAEKLAELLSLDPSITAAIQDFPTKGSLDPVIPTDPLIYRFYEIMQVYGMPLKDVIQEKFGDGIMSAIDFTIDVDKVEDPKGDRVKITMCGKFLPYKKW
271	OM-RGC.v2.029439332	Synechococcus	Biota; Bacteria; Cyanobacteria; Synechococcales; Synechococcaceae; Synechococcus	3.7e-33	PF02560	3.9e-36	Cyanate lyase C-terminal domain	ATGACTGTTACTGCTGCCTTGATGGCTGCCAAGAAAGCCAAGGGCATGAGCTTTGCTGATCTTGAAGCGGCCATGGGCCTTGATGAGGTCTGGATTGCTTCCTTGTTCTATGGACAAGCCACTGCCTCCAAGGAAGAGGCTGAAAAGCTTGCTGAGCTGCTTTCCCTTGATCCGGCTATCACCGCTGCTTTGCAGGAGTTCCCCACCAAGGGAAGCCTCGATCCAGTGATCCCCACTGATCCCTTGATCTATCGTTTTTACGAGATCATGCAGGTCTATGGAATGCCTCTGAAGGATGTGATCCAGGAGCATTTCGGTGATGGCATCATGAGCGCGATCGACTTCACGCTTGATGTCGACAAGGTGGAGGATCCCAAAGGCGATCGCGTCAAAATCACC…	MTVTAALMAAKKAKGMSFADLEAAMGLDEVWIASLFYGQATASKEEAEKLAELLSLDPAITAALQEFPTKGSLDPVIPTDPLIYRFYEIMQVYGMPLKDVIQEHFGDGIMSAIDFTLDVDKVEDPKGDRVKITMCGKFLPYKKW
272	OM-RGC.v2.029439499	Synechococcus	Biota; Bacteria; Cyanobacteria; Synechococcales; Synechococcaceae; Synechococcus	9.4e-33	PF02560	1.3e-35	Cyanate lyase C-terminal domain	ATGTCTTTAACAGCCACGTTGATGGCCGCCAAAAAGGCCAAAGGTATGAGTTTTGCTGATCTCGAGGCGGCCATTGGTCTCGATGAGGTTTGGGTTGCATCTTTGTTCTATGGCCAAGCGACGGCCTCGAAGGAGGAGGCCGAGAAACTTGCTGGTTTGTTATCCCTTGATGCAGAAACAACAGCGGCACTGCAGGAATATCCAACCAAGGGAAGCCTTGAGCCAGTGATTCCCACTGATCCTTTGATTTATCGTTTTTACGAGATCATGCAGGTGTATGGCATGCCTCTGAAAGATGTAATTCAGGAGCATTTCGGAGATGGAATTATGAGTGCCATTGATTTCACTATTGATGTCGATAAAGTTGAGGACCCTAAAGGTGATCGTGTCAAAATTGTA…	MSLTATLMAAKKAKGMSFADLEAAIGLDEVWVASLFYGQATASKEEAEKLAGLLSLDAETTAALQEYPTKGSLEPVIPTDPLIYRFYEIMQVYGMPLKDVIQEHFGDGIMSAIDFTIDVDKVEDPKGDRVKIVMCGKFLPYKKW
273	OM-RGC.v2.029473483	Synechococcus	Biota; Bacteria; Cyanobacteria; Synechococcales; Synechococcaceae; Synechococcus	3.3e-33	PF02560	2.2e-36	Cyanate lyase C-terminal domain	ATGAGTGTTACCTCCACCTTAATGGCTGCTAAGAAAGCCAAAAGCATGACTTTTGCTGACTTGGAAGCTGCAATGGGGCTTGATGAAGTCTGGATTGCTTCTCTGTTCTATGGACAGGCAACGGCTTCGAAAGAAGAAGCTGAAAAACTTGCTGAAATTTTATCTCTCGATTCGACTACCACAGAGGCTCTTCAGGAATACCCTACTAAGGGGAGTTTAGATCCTGTTATACCTACAGACCCTTTGATTTATCGTTTCTATGAGATCATGGAAGTTTACGGAATGCCGATGAAGGATGTTATCCAAGAGAAGTTTGGCGACGGTATTATGAGTGCCATCGACTTTACCCTCGACGTTGATAAAGTAGAAGATCCAAAAGGTGATCGTGTTAAAATTACA…	MSVTSTLMAAKKAKSMTFADLEAAMGLDEVWIASLFYGQATASKEEAEKLAEILSLDSTTTEALQEYPTKGSLDPVIPTDPLIYRFYEIMEVYGMPMKDVIQEKFGDGIMSAIDFTLDVDKVEDPKGDRVKITMCGKFLPYKKW
274	OM-RGC.v2.030468154	Synechococcus	Biota; Bacteria; Cyanobacteria; Synechococcales; Synechococcaceae; Synechococcus	2.1e-33	PF02560	1.9e-36	Cyanate lyase C-terminal domain	ATGGCGGCCAAAAAGGCGAAGGGACTGTCCTTCGCTGATTTAGAGGGGGCCCTTGGGCTCGATGAGGTTTGGATTGCTTCTCTCTTTTATGGACAGGCAACCGCTTCCCCTGAAGAAGCAGAGAAATTAGCAACATTGTTAGGTTTAGATCCAGCTATAACCGCTGCACTGCAGGAGTTTCCAACGAAAGGTAGCCTTGATCCTGTGATTCCCACAGATCCATTGATCTATCGCTTCTATGAAATCATGCAGGTTTATGGAATGCCTCTGAAAGATGTTATTCAGGAAAAGTTTGGTGATGGAATTATGAGTGCCATTGATTTTACCTTGGATGTTGATAAGGTTGAGGATCCAAAGGGGGATAGGGTTGAGATTACGATGTGCGGAAAATTTCTTCCC…	MAAKKAKGLSFADLEGALGLDEVWIASLFYGQATASPEEAEKLATLLGLDPAITAALQEFPTKGSLDPVIPTDPLIYRFYEIMQVYGMPLKDVIQEKFGDGIMSAIDFTLDVDKVEDPKGDRVEITMCGKFLPYKKW
275	OM-RGC.v2.030471029	Synechococcus	Biota; Bacteria; Cyanobacteria; Synechococcales; Synechococcaceae; Synechococcus	1.1e-33	PF02560	1.2e-36	Cyanate lyase C-terminal domain	ATGGCCGCAAAGAAGGCCAAAGGAATGAGTTTCGCTGACCTCGAAGCGGCTATGGGCCTCGATGAAGTCTGGGTTGCTTCGTTGTTTTACGGCCAGGCGACCGCCTCGAAGGAGGAGGCCGAGAAGCTCGCCGGTTTGTTGTCTCTGGATGCTGAAACCACAGCTGCACTGCAGGAGTATCCCACCAAGGGCAGTCTTGACCCGGTGATTCCCACGGATCCCTTGATTTATCGTTTTTACGAGATCATGCAGGTGTACGGCATGCCTCTGAAAGATGTGATTCAGGAGAAGTTCGGTGATGGCATCATGAGCGCGATCGACTTCACCCTTGATGTCGACAAAGTGGAAGATCCCAAAGGTGATCGCGTCAAAATCACCATGTGCGGTAAGTTTCTGCCT…	MAAKKAKGMSFADLEAAMGLDEVWVASLFYGQATASKEEAEKLAGLLSLDAETTAALQEYPTKGSLDPVIPTDPLIYRFYEIMQVYGMPLKDVIQEKFGDGIMSAIDFTLDVDKVEDPKGDRVKITMCGKFLPYKKW
276	OM-RGC.v2.030475800	Synechococcus	Biota; Bacteria; Cyanobacteria; Synechococcales; Synechococcaceae; Synechococcus	3e-33	PF02560	4.1e-36	Cyanate lyase C-terminal domain	ATGGCTGCCAAAAAGGCCAAGGGTCTCTCCTTCGCTGACCTGGAGAAAATTCTGGGTCTTGATGAAGTCTGGATTGCCTCATTGTTTTATGGCCAGTCAACAGCTTCTGCGGAAGAGGCCAGCAAATTGGGTGCCGCCCTGGACCTTCCCCCGGCTGTTGTTGATGCCTTGCAAGCCTTTCCCACAAAGGGTTCTCTTGATCCTGTGATCCCGACTGACCCGCTGATTTATCGTTTTTACGAAATTATGCAGGTTTATGGAATGCCACTCAAAGATGTGATTCAAGAAAAGTTTGGTGATGGCATTATGAGTGCTATCGACTTCACTCTTGAGGTCGACAAAGTAGAGGACCCCAAGGGTGATCGCGTCAAGGTGACGATGTGCGGTAAGTTTCTTCCT…	MAAKKAKGLSFADLEKILGLDEVWIASLFYGQSTASAEEASKLGAALDLPPAVVDALQAFPTKGSLDPVIPTDPLIYRFYEIMQVYGMPLKDVIQEKFGDGIMSAIDFTLEVDKVEDPKGDRVKVTMCGKFLPYKKW
277	OM-RGC.v2.030476001	Synechococcus	Biota; Bacteria; Cyanobacteria; Synechococcales; Synechococcaceae; Synechococcus	1e-33	PF02560	1.2e-36	Cyanate lyase C-terminal domain	ATGGCGGCAAAGAAGGCTAAGGGAATGAGCTTCGCTGATCTGGAAGCTGCCATGGGCCTTGATGAGGTCTGGGTGGCATCACTCTTTTATGGCCAGGCAACGGCTTCCAAGGAAGAAGCCGAGAAGCTTGCCGAGTTGCTATCACTCGATCCGGCTATAACTGCCGCCCTGCAGGAGTTCCCTACCAAGGGAAGTCTGGACCCTGTCATTCCGACTGACCCCCTGATTTATCGCTTCTACGAAATCATGCAGGTTTATGGAATGCCCCTCAAAGATGTGATCCAGGAAAAGTTTGGTGATGGCATTATGAGTGCTATCGACTTCACTTTGGATGTGGATAAAGTCGAGGATCCCAAAGGTGATCGTGTGAAGATCACGATGTGCGGTAAGTTTCTGCCA…	MAAKKAKGMSFADLEAAMGLDEVWVASLFYGQATASKEEAEKLAELLSLDPAITAALQEFPTKGSLDPVIPTDPLIYRFYEIMQVYGMPLKDVIQEKFGDGIMSAIDFTLDVDKVEDPKGDRVKITMCGKFLPYKKW
278	OM-RGC.v2.030476140	Synechococcus	Biota; Bacteria; Cyanobacteria; Synechococcales; Synechococcaceae; Synechococcus	1.2e-33	PF02560	1.1e-36	Cyanate lyase C-terminal domain	ATGGCGGCCAAGAAATCCAAAGGCCTCAGCTTTGCTGACCTCGAAGCATCTCTTGGACTCGATGAAGTCTGGATTGCTTCCCTGTTTTATGGTCAAGCCACAGCTTCTGCTGAAGAAGCAGCAAAGCTTGCCGAAATTCTTTCGTTGGATGCCGAGACAACTGCCGCAATCCAGGAGTTCCCCACGAAAGGAAGCCTTGACCCTGTCATTCCTACCGATCCGTTGATCTACCGTTTTTACGAGATCATGCAGGTTTATGGAATGCCGATGAAAGATGTGATTCAGGAGAAATTCGGTGATGGCATTATGAGTGCCATCGATTTCACTCTTGACGTGGAGAAAGTTGAAGACCCCAAGGGCGATCGTGTTTCAATCACCATGTGTGGCAAGTTCCTGCCT…	MAAKKSKGLSFADLEASLGLDEVWIASLFYGQATASAEEAAKLAEILSLDAETTAAIQEFPTKGSLDPVIPTDPLIYRFYEIMQVYGMPMKDVIQEKFGDGIMSAIDFTLDVEKVEDPKGDRVSITMCGKFLPYKKW
279	OM-RGC.v2.030476170	Synechococcus	Biota; Bacteria; Cyanobacteria; Synechococcales; Synechococcaceae; Synechococcus	1.5e-33	PF02560	1.8e-36	Cyanate lyase C-terminal domain	ATGGCAGCAAAGAAAGCCAAAGGCATGAGTTTCACAGATCTTGGATCAGCGCTTGGGCTCGATGAAGTCTGGGTAGCTTCCTTGTTTTATGGACAGGCCACAGCATCACCGGAGGAAGCTGAAAAACTCTCGTCACTGCTTTCGTTGGATCCCGCGATCACAGCGGCAATCCAGGAGTTCCCCACAAAAGGCAGTCTGGAGCCGGTTATTCCCACCGACCCTCTGATTTATCGCTTCTACGAGATCATGCAGGTATATGGAATGCCCCTGAAGGATGTCATCCAGGAAAAATTCGGTGATGGCATCATGAGCGCGATTGATTTCACCCTTGAGGTTGACAAGGTTGAGGATCCGAAAGGTGATCGAGTGAAGATCACCATGTGCGGAAAGTTCCTCCCG…	MAAKKAKGMSFTDLGSALGLDEVWVASLFYGQATASPEEAEKLSSLLSLDPAITAAIQEFPTKGSLEPVIPTDPLIYRFYEIMQVYGMPLKDVIQEKFGDGIMSAIDFTLEVDKVEDPKGDRVKITMCGKFLPYKKW
280	OM-RGC.v2.030500065	Synechococcus	Biota; Bacteria; Cyanobacteria; Synechococcales; Synechococcaceae; Synechococcus	1e-33	PF02560	1.2e-36	Cyanate lyase C-terminal domain	ATGGCTGCGAAGAAAGCCAAAGGAATGAGTTTTGCTGATCTTGAAGCGGCTCTTGGCTTGGATGAAGTGTGGATCGCTTCTCTGTTTTATGGCCAGGCCACAGCGTCAAGCGAAGAGGCAGAAAAGCTGGCTTCGCTTCTGTCTTTGGATCCTGCTATCACTGCTGCCATTCAGGAGTTTCCCACCAAGGGCAGCCTTGAGCCTGTTATCCCCACTGATCCTCTGATCTACCGTTTCTACGAGATCATGCAGGTGTATGGCATGCCTCTGAAGGATGTGATCCAAGAGAAATTCGGCGATGGAATCATGAGCGCCATTGATTTCACTCTCGATGTCGACAAAGTTGAGGATCCCAAGGGTGATCGTGTGAAGATCACGATGTGTGGCAAGTTCCTTCCT…	MAAKKAKGMSFADLEAALGLDEVWIASLFYGQATASSEEAEKLASLLSLDPAITAAIQEFPTKGSLEPVIPTDPLIYRFYEIMQVYGMPLKDVIQEKFGDGIMSAIDFTLDVDKVEDPKGDRVKITMCGKFLPYKKW
281	OM-RGC.v2.030941112	Synechococcus	Biota; Bacteria; Cyanobacteria; Synechococcales; Synechococcaceae; Synechococcus	2.8e-18	PF02560	1.3e-21	Cyanate lyase C-terminal domain	ATGACTGTTTCTGCTGTTCCTTCGGCACCGTCGTTGGCAGCTCCGTCCCAGGAGACCGTGACGTCCTCTTTGATGGCTGCCAAGAAGGCCAAAGGGATGAGCTTTGCTGATCTGGAAGCTGCCATGGGCCTCGACGAGGTCTGGATTGCTTCTCTTTTTTATGGACAGGCCACGGCTTCCAAGGAAGAGGCTGAAAAGCTTGCAGATCTCCTTTCCCTTGATCCGGCCATTGCAGAGGCATTGCAGGAGTTCCCCACCAAGGGAAGCCTGGATCCTGTCATTCCAACTGACCCCTTGATCTATCGCTTTTACGAGATCATGCAGGTGTATGGAATGCCCCTGAAGGATGTCATTCAGGAAAAGTTTGGTGATGGCATCATGAGTGCTATCGATTTCACC…	MTVSAVPSAPSLAAPSQETVTSSLMAAKKAKGMSFADLEAAMGLDEVWIASLFYGQATASKEEAEKLADLLSLDPAIAEALQEFPTKGSLDPVIPTDPLIYRFYEIMQVYGMPLKDVIQEKFGDGIMSAIDFTLD
282	OM-RGC.v2.031254458	Synechococcus	Biota; Bacteria; Cyanobacteria; Synechococcales; Synechococcaceae; Synechococcus	1.6e-33	PF02560	1.5e-36	Cyanate lyase C-terminal domain	GCGAAAGGGATGAGTTTCGCCGATCTTGAGGCGGCTCTTGGACTTGACGAAGTGTGGATTGCTTCTCTGTTCTATGGACAGGCCACAGCCTCTGCTGATGAGGCGGAGAAGCTGGCGTCCTTGTTGTCCTTAGACCCCGCTATTACAGCTGCAATTCAGGAGTTTCCGACCAAAGGCAGCCTTGAGCCTGTGATTCCAACCGATCCCCTGATTTATCGCTTTTACGAGATCATGCAGGTGTATGGCATGCCGCTGAAGGATGTGATTCAGGAAAAGTTTGGCGATGGAATCATGAGTGCTATCGATTTCACCCTGGATGTGGACAAAATTGAAGACCCGAAGGGTGATCGTGTTCAGATCACGATGTGCGGAAAGTTCCTTCCCTATAAAAAGTGGTAA	AKGMSFADLEAALGLDEVWIASLFYGQATASADEAEKLASLLSLDPAITAAIQEFPTKGSLEPVIPTDPLIYRFYEIMQVYGMPLKDVIQEKFGDGIMSAIDFTLDVDKIEDPKGDRVQITMCGKFLPYKKW
283	OM-RGC.v2.032578736	Synechococcus	Biota; Bacteria; Cyanobacteria; Synechococcales; Synechococcaceae; Synechococcus	2.7e-33	PF02560	2.6e-36	Cyanate lyase C-terminal domain	GAGTCTGCGATGGGACTGGATGAAGTATGGATCGCTTCATTGTTTTATGGCCAGGCCACAGCGTCTAAAGAAGAAGCAGAGAAGTTGGCTGGTCTTTTGTCACTCGATGCTGCTACAACTGCTGCGATGCAGACGTTTCCTGTGAAAGGGAGCTTGGATCCTGTTATTCCCACTGATCCTTTGATTTATCGTTTTTACGAGATCATGCAGGTGTATGGAATGCCCCTTAAAGATGTAATTCAAGAACATTTTGGTGATGGTATTATGAGCGCGATTGACTTTACTCTTGATGTTGATAAAGTTGAGGATCCCAAAGGTGATCGTGTAAAAATTACAATGTGCGGAAAATTTCTTCCCTATAAGAAGTGGTGA	ESAMGLDEVWIASLFYGQATASKEEAEKLAGLLSLDAATTAAMQTFPVKGSLDPVIPTDPLIYRFYEIMQVYGMPLKDVIQEHFGDGIMSAIDFTLDVDKVEDPKGDRVKITMCGKFLPYKKW
284	OM-RGC.v2.033961105	Synechococcus	Biota; Bacteria; Cyanobacteria; Synechococcales; Synechococcaceae; Synechococcus; Synechococcus sp. RCC307	0.0002	PF02560	1.8e-07	Cyanate lyase C-terminal domain	ATGACATTGACCCCTTCGCTGACGTCCAGCCTGGCGGCGCCATCAGCTGACACCGTCACAGCTGCACTCTTGGCTGCCAAAAAGGCGAAAGGACTCTCATTTACTGAGCTTGGTTCTCTGCTGGGCCGTGATGAGGTTTGGGTTGCCTCTCTGTTTTATGGCCAATCCACAGCCTCAGCTGCAGAAGCCCAGCAACTGGCTGAAGCCCTGAATCTTGATCCGGCGATCACCGAAGCGCTGCAGAGCTATCCCACCAAAGGCTCTCTAGAGCCTGTGATCCCAACGGATCCGCTGATTTATCGCTTCTACGAGATCATGCAGGTCTATGGCATGCCGATGAAAGAT	MTLTPSLTSSLAAPSADTVTAALLAAKKAKGLSFTELGSLLGRDEVWVASLFYGQSTASAAEAQQLAEALNLDPAITEALQSYPTKGSLEPVIPTDPLIYRFYEIMQVYGMPMKD
285	OM-RGC.v2.034782317	Synechococcus	Biota; Bacteria; Cyanobacteria; Synechococcales; Synechococcaceae; Synechococcus	2e-33	PF02560	1.8e-36	Cyanate lyase C-terminal domain	TATGGACAAGCCACTGCCTCCAAGGAAGAGGCTGAGAAGCTTGCTGAGCTTCTCTCCCTGGATCCGGCCATTACCGCTGCTTTGCAGGATTTCCCCACCAAAGGAAGCCTCGATCCGGTGATTCCCACCGACCCTCTGATCTATCGCTTCTACGAGATCATGCAGGTCTATGGAATGCCTCTTAAGGACGTCATCCAGGAACATTTTGGTGACGGCATCATGAGTGCGATCGACTTCACGCTTGATGTCGACAAAGTGGAGGATCCCAAAGGTGATCGCGTAAAAATCACCATGTGCGGCAAGTTCCTGCCTTACAAAAAGTGGTGA	YGQATASKEEAEKLAELLSLDPAITAALQDFPTKGSLDPVIPTDPLIYRFYEIMQVYGMPLKDVIQEHFGDGIMSAIDFTLDVDKVEDPKGDRVKITMCGKFLPYKKW
286	OM-RGC.v2.035777279	Synechococcus	Biota; Bacteria; Cyanobacteria; Synechococcales; Synechococcaceae; Synechococcus	2.5e-13	PF02560	1.5e-16	Cyanate lyase C-terminal domain	ATGGCGGCAAAAAAAGCGAAGGGCATGTCCTTTGCTGACCTGGCCAATCTTCTAGGTCTTGATGAGGTCTGGATTGCTTCATTGTTCTATGGCCAGTCAACGGCATCTGCAGAGGAGGCCAGCAAGCTGGGTGCTGCTTTGGATCTTCCCCCGGCTGTTGTGGATGCTCTACAAGCCTATCCCACAAAGGGATCTCTCGACCCAGTCATTCCTACTGACCCGCTGATCTATCGCTTCTACGAGATCATGCAGGTCTATGGAATGCCGATGAAAGATGTGATTCAAGAAAAGTTTGGTGATGGCATCATG	MAAKKAKGMSFADLANLLGLDEVWIASLFYGQSTASAEEASKLGAALDLPPAVVDALQAYPTKGSLDPVIPTDPLIYRFYEIMQVYGMPMKDVIQEKFGDGIM
287	OM-RGC.v2.036321734	Synechococcus	Biota; Bacteria; Cyanobacteria; Synechococcales; Synechococcaceae; Synechococcus	4.7e-34	PF02560	4.7e-37	Cyanate lyase C-terminal domain	GCTGAAAAGCTTGCAGATCTCCTTTCCCTTGATCCGGCCATTGCAGAGGCATTGCAGGAGTTCCCCACCAAGGGAAGCCTGGATCCTGTCATTCCAACTGACCCCTTGATCTATCGCTTTTACGAGATCATGCAGGTGTATGGAATGCCCCTGAAGGATGTCATTCAGGAAAAGTTTGGTGATGGCATCATGAGTGCTATCGATTTCACCCTCGATGTTGATAAGGTTGAAGATCCCAAAGGCGATCGGGTCAAGATCACCATGTGTGGAAAATTTCTGCCTTACAAGAAGTGGTAA	AEKLADLLSLDPAIAEALQEFPTKGSLDPVIPTDPLIYRFYEIMQVYGMPLKDVIQEKFGDGIMSAIDFTLDVDKVEDPKGDRVKITMCGKFLPYKKW
288	OM-RGC.v2.036950258	Synechococcus	Biota; Bacteria; Cyanobacteria; Synechococcales; Synechococcaceae; Synechococcus	5.6e-34	PF02560	4.4e-37	Cyanate lyase C-terminal domain	GCCGAATTGCTGTCACTTGACCCCGCGATTACTGCTGCTCTGCAGGAATATCCCACCAAAGGAAGCCTGGAGCCTGTGATCCCGACCGATCCGTTGATTTATCGCTTTTATGAAATCATGCAGGTCTATGGCATGCCGCTGAAGGATGTGATTCAGGAGAAGTTCGGCGACGGCATTATGAGTGCCATTGATTTCACCCTTGACGTGGAAAAAGTTGAGGATCCGAAAGGTGATCGTGTGGAGATCACGATGTGTGGAAAGTTCCTTCCCTACAAGAAGTGGTGA	AELLSLDPAITAALQEYPTKGSLEPVIPTDPLIYRFYEIMQVYGMPLKDVIQEKFGDGIMSAIDFTLDVEKVEDPKGDRVEITMCGKFLPYKKW
289	OM-RGC.v2.037802127	Synechococcus	Biota; Bacteria; Cyanobacteria; Synechococcales; Synechococcaceae; Synechococcus	4.5e-34	PF02560	3.6e-37	Cyanate lyase C-terminal domain	TTGGATCCTGCCGTCACAGCCGCGATTCAGGAATTTCCCACCAAAGGCAGCCTGGAGCCAGTGATTCCCACCGATCCTCTGATTTATCGTTTTTACGAGATCATGCAGGTGTACGGAATGCCGCTGAAAGATGTGATTCAGGAGAAGTTTGGTGATGGAATCATGAGCGCCATTGATTTCACTCTGGATGTGGATAAGGTTGAAGATCCCAAAGGTGATCGTGTGCAAATCACAATGTGCGGCAAATTTCTGCCGTACAAGAAATGGTGA	LDPAVTAAIQEFPTKGSLEPVIPTDPLIYRFYEIMQVYGMPLKDVIQEKFGDGIMSAIDFTLDVDKVEDPKGDRVQITMCGKFLPYKKW
290	OM-RGC.v2.038000586	Synechococcus	Biota; Bacteria; Cyanobacteria; Synechococcales; Synechococcaceae; Synechococcus	3.5e-34	PF02560	3.3e-37	Cyanate lyase C-terminal domain	GATCCAGCCATTACAGCTGCACTGCAAGAGTTTCCGACAAAAGGAAGCCTCGATCCAGTGATTCCGACAGATCCCCTGATCTATCGTTTCTATGAAATCATGCAGGTCTATGGCATGCCTCTTAAGGATGTCATTCAGGAAAAGTTTGGCGATGGAATTATGAGTGCGATTGATTTCACTTTGGATGTGGACAAGGTTGAAGACCCAAAGGGTGATCGGGTGAAGATCACGATGTGTGGAAAATTCTTACCCTATAAAAAATGGTGA	DPAITAALQEFPTKGSLDPVIPTDPLIYRFYEIMQVYGMPLKDVIQEKFGDGIMSAIDFTLDVDKVEDPKGDRVKITMCGKFLPYKKW
291	OM-RGC.v2.028934116	Verrucomicrobiae	Biota; Bacteria; Verrucomicrobia; Verrucomicrobiae; Verrucomicrobiales; Rubritaleaceae; Rubritalea; Rubritalea marina	1.8e-31	PF02560	2.8e-34	Cyanate lyase C-terminal domain	ATGATGACCAAACTTGAAATGACCGAAGCCATCATGGCTGCAAAATCAGAGAAAGAACTTACCTGGAGCGCAATATCCGAAGCCGTCGGCCTCTCCGAGATCTTCATTACCTCGGCCTGTCTGGGACAAAACAGCCTGCTGCCGGAGGACGCCTCCAAGTTAGTGGACTTTCTGGGCCTTGACGCGGGGGTTGCGAAGGCTCTCACCGTTTGTCCGATGAAGGCGAGCGACATAGATAATGTGTCGAAGGATCCGCTGATCTACCGTTTTTTTGAGATCGCCTATGTCTATGGGGGAGCGATGAAGGAAATCATCCACGAGAAATTCGGGGATGGGATCATGAGTGCGATCGACTACACCTGCGAAATTGAGAAAGAGGAGGATCCCAAAGGGGATCGG…	MMTKLEMTEAIMAAKSEKELTWSAISEAVGLSEIFITSACLGQNSLLPEDASKLVDFLGLDAGVAKALTVCPMKASDIDNVSKDPLIYRFFEIAYVYGGAMKEIIHEKFGDGIMSAIDYTCEIEKEEDPKGDRVVVTMNGKFLPYKKW
292	OM-RGC.v2.029008301	Verrucomicrobiae	Biota; Bacteria; Verrucomicrobia; Verrucomicrobiae; Verrucomicrobiales; Rubritaleaceae; Rubritalea; Rubritalea marina	2.5e-32	PF02560	4.3e-35	Cyanate lyase C-terminal domain	ATGACAAAATTAGAAATGACTGAGGCTATTATGGCGGCCAAAGCTACTAAAGGTTTAAAGTGGAGTGAAATATCTGAAGCCGTTGGCTTGTCTGAGATCTTTTTATCTTCTGCGTGTTTAGGCCAAAACAGTCTTCTGCAGGAGGATTCAGCAAAGTTGATAGATTTTTTAGATCTTGGTGAGGATGTTGGAACGGCACTTACAGTATGTCCGATGAAAGCAACGGATACAGACAATGTTGCCAAGGATCCTCTCATCTATCGATTTTTCGAAATTGCTTATGTCTATGGTGGAGCCATGAAAGAGATAATCCATGAAAAGTTTGGTGACGGCATTATGAGCGCTATCGACTTTACTTGTGAGATAGAAAAGAAAGAAGACCCGAAGGGTGACCGAGTT…	MTKLEMTEAIMAAKATKGLKWSEISEAVGLSEIFLSSACLGQNSLLQEDSAKLIDFLDLGEDVGTALTVCPMKATDTDNVAKDPLIYRFFEIAYVYGGAMKEIIHEKFGDGIMSAIDFTCEIEKKEDPKGDRVVVTMDGKFLPYKKW
293	OM-RGC.v2.029008499	Verrucomicrobiae	Biota; Bacteria; Verrucomicrobia; Verrucomicrobiae; Verrucomicrobiales; Rubritaleaceae; Rubritalea; Rubritalea marina	3e-33	PF02560	1.5e-35	Cyanate lyase C-terminal domain	ATGACTAAATTAGAAATGACCGAAGCAATTATTGCAGCTAAGGCTGCAAAAAAAGCCAGTTGGGGAGAAATCGCCGCGGCCGTCGGGTTATCCGATGTATTTACCACCTCCGTTATCTTGGGGCAAAATAGCCTCATCCCTGATGACGCGAAAAAACTTACCGATTTCCTCGATCTTGGCCCAGATGTCACGACTGCCCTTACCGAATTCCCACTTAAAGCAACGGATACCGAACTCGTCGCCAAAGACCCCCTCATCTATCGCTTTTTCGAAATCGCCTACGTCTACGGAGGGGCAATTAAGGAAGTCATCCACGAAAAATTTGGCGACGGCATCATGAGTGCTATTGATTTCACGATGGACGTCGACAAAGAAGAAGATCCCAAGGGTGACCGTGTC…	MTKLEMTEAIIAAKAAKKASWGEIAAAVGLSDVFTTSVILGQNSLIPDDAKKLTDFLDLGPDVTTALTEFPLKATDTELVAKDPLIYRFFEIAYVYGGAIKEVIHEKFGDGIMSAIDFTMDVDKEEDPKGDRVVVTMNGKFLPYKKW
294	OM-RGC.v2.029016606	Verrucomicrobiae	Biota; Bacteria; Verrucomicrobia; Verrucomicrobiae; Verrucomicrobiales; Rubritaleaceae; Rubritalea; Rubritalea marina	1.8e-31	PF02560	3.6e-34	Cyanate lyase C-terminal domain	ATGACAAAACTTGAAATGACAGAGGCCATCATGGCTGCAAAATCAACGAAAGGGCTCTCATGGAGTGAAATCTCAGAGGCCGTGGGTCTATCAGAAATCTTTTTAGCATCTGCTTGTCTTGGACAGAATAGTTTATTGGCAGAAGATGCTAGTAAGTTAACTGAATATTTGGAACTAGATGGGGAGGTTGCAAAAATTCTTACCGTCTGTCCGATGAAGGCAAGTGACGTTGACATTGTTTCAAAAGATCCTCTGATCTATCGCTTTTTTGAAATTGCCTATGTCTACGGAGGGGCGATGAAAGAAATAATACATGAAAAATTCGGAGATGGAATAATGAGTGCCATTGATTATACCTGTGAAATTGAAAAGGAAGAGGATCCAAAAGGAGACCGTGTC…	MTKLEMTEAIMAAKSTKGLSWSEISEAVGLSEIFLASACLGQNSLLAEDASKLTEYLELDGEVAKILTVCPMKASDVDIVSKDPLIYRFFEIAYVYGGAMKEIIHEKFGDGIMSAIDYTCEIEKEEDPKGDRVVVTMNGKFLPYKKW
295	OM-RGC.v2.029035801	Verrucomicrobiae	Biota; Bacteria; Verrucomicrobia; Verrucomicrobiae; Verrucomicrobiales; Rubritaleaceae; Rubritalea; Rubritalea marina	1.1e-31	PF02560	3.2e-34	Cyanate lyase C-terminal domain	ATGACAAAACTAGAAATGACAGAGGCCATCATGGCTGCGAAATCAACTAAAGGACTTACCTGGGCTGAGATATCAGAAGCCGTAGGTCTATCAGAAATATTTCTTTCCTCAGCTTGTCTTGGACAAAATAGTTTACTGGCAGAGGATGCTACAAAGTTAACAGAGTTTCTTGAACTTGACGAAGAGGTAGCAAAAATTCTCACCGTTTGTCCAATGAAAGCAAGCGACATTGATAATGTTTCCAAAGATCCGTTAATCTATCGCTTTTTTGAAATCGCATACGTTTATGGTGGTGCTATCAAAGAAATCATTCACGAAAAATTTGGCGACGGCATCATGAGTGCAATTGATTTCACTTGCGAAATCAATAAGAAGGAAGACCCGAAGGGTGATCGCGTT…	MTKLEMTEAIMAAKSTKGLTWAEISEAVGLSEIFLSSACLGQNSLLAEDATKLTEFLELDEEVAKILTVCPMKASDIDNVSKDPLIYRFFEIAYVYGGAIKEIIHEKFGDGIMSAIDFTCEINKKEDPKGDRVIVTMDGKFLPYKKW
296	OM-RGC.v2.029043256	Verrucomicrobiae	Biota; Bacteria; Verrucomicrobia; Verrucomicrobiae; Verrucomicrobiales; Rubritaleaceae; Rubritalea; Rubritalea marina	3.2e-32	PF02560	6.3e-35	Cyanate lyase C-terminal domain	ATGACAAAAATCGAAATGACAGAAGCCATCATGGCTGCCAAATCTACCAAGGGACTCACATGGGGTGAAATATCAGAAGCCGTAGGGCTTTCAGAAATATTCTTGTCCTCCGCATGTCTTGGACAGAATAGTTTATTATTAGAGGATGCTACTAAATTAACTGAATTCTTAGAGCTCGATGAGGAGGTTGCAAAGATTCTTACTGTTTGCCCAATGAAAGCGAGTGATACTGATAATGTATCGAAGGACCCTTTGATTTATCGATTTTTTGAAATTGCCTATGTGTATGGCGGGGCAATGAAAGAGATAATTCATGAAAAATTTGGAGACGGTATTATGAGCGCGATTGATTTCACCTGTGAAATTGATAAGGAGGAGGATCCTAAGGGAGATCGTGTC…	MTKIEMTEAIMAAKSTKGLTWGEISEAVGLSEIFLSSACLGQNSLLLEDATKLTEFLELDEEVAKILTVCPMKASDTDNVSKDPLIYRFFEIAYVYGGAMKEIIHEKFGDGIMSAIDFTCEIDKEEDPKGDRVVVTMNGKFLPYKKW
297	OM-RGC.v2.029052811	Verrucomicrobiae	Biota; Bacteria; Verrucomicrobia; Verrucomicrobiae; Verrucomicrobiales; Rubritaleaceae; Rubritalea; Rubritalea marina	6.7e-32	PF02560	2.2e-34	Cyanate lyase C-terminal domain	ATGACAAAACTCGAAATGACAGAAGCCATTATGGCTGCCAAATCCACTAAAGGGCTCACATGGAGTGAAATATCAGAGGCCGTGGGATTATCAGAAATATTTTTGTCCTCAGCTTGCCTTGGACAGAATAGTTTATTAGCAGAAGATGCTACGAAGTTAACTGAATATTTAGGCCTTGATGAAGAGGTAGCAAAAATTCTTACCGTTTGTCCGATGAAGGCAAGTGATATCGATAATGTATCCAAGGATCCTCTGATTTATCGATTTTTTGAGATCGCTTATGTGTATGGAGGAGCAATCAAAGAGATAATACACGAAAAATTTGGCGACGGTATTATGAGCGCGATTGATTTCACCTGTGAAATTGATAAGAAAGAGGATCCAAAAGGAGATCGCGTC…	MTKLEMTEAIMAAKSTKGLTWSEISEAVGLSEIFLSSACLGQNSLLAEDATKLTEYLGLDEEVAKILTVCPMKASDIDNVSKDPLIYRFFEIAYVYGGAIKEIIHEKFGDGIMSAIDFTCEIDKKEDPKGDRVIVTMDGKFLPYKKW
298	OM-RGC.v2.029064291	Verrucomicrobiae	Biota; Bacteria; Verrucomicrobia; Verrucomicrobiae; Verrucomicrobiales; Rubritaleaceae; Rubritalea; Rubritalea marina	3.2e-32	PF02560	6.3e-35	Cyanate lyase C-terminal domain	ATGACAAAACTTGAAATGACAGAGGCCATCATGGCTGCAAAATCGACGAAAGGGCTCTCATGGAGTGCAATCTCAGAGGCCGTGGGTCTATCAGAAATCTTTTTAGCATCTGCTTGTCTTGGACAGAATAGTTTATTATCAGAGGATGCGACTAAATTAACTGAATTCTTAGAGCTTGATGAGGAGGTTGCTAAGATCCTTACTGTTTGCCCAATGAAAGCGAGTGATACTGATAATGTATCCAAGGACCCTTTGATTTATCGATTTTTTGAAATCGCCTACGTATATGGTGGGGCCATGAAAGAGATAATTCATGAAAAATTTGGAGACGGTATTATGAGCGCGATTGATTTCACCTGTGAAATTGATAAGGAGGAGGATCCTAAGGGAGATCGTGTC…	MTKLEMTEAIMAAKSTKGLSWSAISEAVGLSEIFLASACLGQNSLLSEDATKLTEFLELDEEVAKILTVCPMKASDTDNVSKDPLIYRFFEIAYVYGGAMKEIIHEKFGDGIMSAIDFTCEIDKEEDPKGDRVVVTMNGKFLPYKKW
299	OM-RGC.v2.029074402	Verrucomicrobiae	Biota; Bacteria; Verrucomicrobia; Verrucomicrobiae; Verrucomicrobiales; Rubritaleaceae; Rubritalea; Rubritalea marina	1.6e-31	PF02560	2.6e-34	Cyanate lyase C-terminal domain	ATGACAAAACTTGAAATGACCGAAGCCATTATGGCGGCCAAATCAGAAAAAGACCTGAAATGGGCGGAGATCTCGGAAGCCGTGGGCCTTTCAGAGATCTTCCTTTCTTCTGCGTGTTTGGGCCAAAATAGTCTTTTGCCAGAAGATGCCTCCAAGTTGGCTGAGTTTCTTGGACTCGATGAAGAAGTCTCCAAAGCCCTTACTGTTTGCCCGATGAAGGCAACTGATATTGATGCGGTATCAAAGGACCCTTTGATTTACCGGTTTTTTGAGATCGCTTACGTCTATGGCGGCGCAATGAAGGAGATCATCCACGAGAAGTTCGGGGATGGAATCATGAGTGCCATCGATTACACATGTGAAATCGAGAAGGAAGAGGATCCCAAGGGGGATCGGGTA…	MTKLEMTEAIMAAKSEKDLKWAEISEAVGLSEIFLSSACLGQNSLLPEDASKLAEFLGLDEEVSKALTVCPMKATDIDAVSKDPLIYRFFEIAYVYGGAMKEIIHEKFGDGIMSAIDYTCEIEKEEDPKGDRVVVTMNGKFLPYKKW
300	OM-RGC.v2.032918134	Verrucomicrobiae	Biota; Bacteria; Verrucomicrobia; Verrucomicrobiae; Verrucomicrobiales; Rubritaleaceae; Rubritalea; Rubritalea marina	6.3e-16	PF02560	9.6e-20	Cyanate lyase C-terminal domain	ATGACAAAGCTTGAAATGACTGAAGCCATTATGGCTGCCAAATCAGAAAAGGACCTGAAGTGGGTAGAGATTTCGGAGGCCGTGGGGCTTTCAGAGATCTTTGTTTCCTCTGCGTGTCTCGGTCAGAACAGTCTTCTGCCAGAAGACGCCTCCAAGTTGACCGAATTTCTAGGGCTTGATGCAGAGGTATCTAAAGCTCTCACCGCCTGCCCGATGAAGGCAACTGATATTGATGCGGTATCAAAGGATCCTTTGATCTACCGATTTTTTGAGATCGCTTACGTGTATGGCGGCGCAATGAAGGAGATCATCCACGAGAAGTTCGGAGATGGAATCATGAGTGCGATCGACTACACGTGTGAGATC	MTKLEMTEAIMAAKSEKDLKWVEISEAVGLSEIFVSSACLGQNSLLPEDASKLTEFLGLDAEVSKALTACPMKATDIDAVSKDPLIYRFFEIAYVYGGAMKEIIHEKFGDGIMSAIDYTCEI
301	OM-RGC.v2.037016302	Verrucomicrobiae	Biota; Bacteria; Verrucomicrobia; Verrucomicrobiae; Verrucomicrobiales; Rubritaleaceae; Rubritalea; Rubritalea marina	7.8e-32	PF02560	1e-34	Cyanate lyase C-terminal domain	ACTGAATATTTGGAACTAGATGAAGAAGTTGCAAAAATTCTTACCGCCTGTCCGATGAAGGCAAGTGATGTTGACATTGTGTCAAAAGATCCCCTGATCTATCGCTTTTTTGAGATTGCTTACGTCTACGGAGGAGCGATGAAAGAAATAATACACGAAAAATTCGGAGATGGAATAATGAGTGCCATTGATTATACCTGTGAAATTGAAAAGGAAGAAGATCCAAAAGGAGACCGCGTCGTTGTAACGATGAATGGAAAGTTTTTACCTTACAAGAAATGGTAA	TEYLELDEEVAKILTACPMKASDVDIVSKDPLIYRFFEIAYVYGGAMKEIIHEKFGDGIMSAIDYTCEIEKEEDPKGDRVVVTMNGKFLPYKKW

## Sheet: S8
Supplementary Table S8. CynS gene list from the Ocean Gene Atlas (OM-RGC_v2_metaG), the taxonomic assignment, identification e-value and sequences used in this study.
#target_gene: cynS
#Database_queried : OM-RGC_v2_metaG (0.22-3μm)
#Tool_used : hmmer
#Threshold : 1E-3
#Number_of_genes_hits_in OGA : 373
#Number_of_genes_used : 373
No.	Gene_ID	Group	Taxonomy	OGA_evalue	Pfam_ID	Pfam_evalue	Pfam_Annotation	Nucl_seq	Prot_seq
1	OM-RGC.v2.022148477	Alphaproteobacteria	Biota; Bacteria; Proteobacteria; AlphaProteobacteria; Rhodospirillales; Rhodospirillaceae; Tistrella; Tistrella mobilis	3.1e-35	PF02560	6.1e-38	Cyanate lyase C-terminal domain	TTGATCGGCTTCCCGATCCGTTTCGTCGCACCCTGTTTCGTCGCACCCGTTCATCACGACCCGCAGCGAGGACACCTCATGAACATGACCAAGACCTCCACCGATGCGCCGCTGTCGAAGGCCGATGCCACGGCGCTGATCCTGGCCGCCAAGGCGGCGCATGGCCTGACCTGGGAGGCGATCGCCGAGGGCATCGGCATGTCCCTGGTCTGGACCACCTCGGCGGCGCTGGGCATGAACAGCATGCCGGCCGAAAAGGCGCAGGCGCTGGTGGCCCTGCTCGACCTGCCGGCCGCCGTCGAGCCGGCACTGGTCGCATTCCCGACCAAGGTCTGGGATCAGGCGGTGCCCACCGACCCCGCGATCTATCGCCTCTACGAGATCGTGGGCGTCTATGGC…	LIGFPIRFVAPCFVAPVHHDPQRGHLMNMTKTSTDAPLSKADATALILAAKAAHGLTWEAIAEGIGMSLVWTTSAALGMNSMPAEKAQALVALLDLPAAVEPALVAFPTKVWDQAVPTDPAIYRLYEIVGVYGETLKEIIQEKFGDGIMSAIDFTMHVDKVEDPKGDRVKITMNGKFLPYKAW
2	OM-RGC.v2.026691190	Alphaproteobacteria	Biota; Bacteria; Proteobacteria; AlphaProteobacteria; Rhodobacterales	2.4e-31	PF02560	1.2e-34	Cyanate lyase C-terminal domain	TTGGGCTGTAAGAAATCAATACACAAGAAGGACACCACGCCGATGACCGACATGATGACCAAAGAAGACGTCACAGCAATGATCCTTTCGGCCAAAAAGACCGCCGGAATGACATGGGAAGGCATTGCCGAAAAGATAGACATGTCCCCTGTCTGGACCCATTCGGCGGCTATGGGCATGAACGCTTTTCCAGCGGAAAAGGCCGCGTTGATGGTCAAGGTCATGGGCCTGCCACAAGCGGCAGAAAGCGTGCTGGCCGAAAGCCCCACCAAGATCTGGGAACAGGCGGTTCCGACCGACCCCTGCATCTACCGCTTTTACGAAATCGTCGGAGTATACGGTCCGACCCTCAAGGCGCTGATCCAGGAAAAGTTCGGCGACGGTATCATGTCTGCGATT…	LGCKKSIHKKDTTPMTDMMTKEDVTAMILSAKKTAGMTWEGIAEKIDMSPVWTHSAAMGMNAFPAEKAALMVKVMGLPQAAESVLAESPTKIWEQAVPTDPCIYRFYEIVGVYGPTLKALIQEKFGDGIMSAIDFDMSVTRVENPKGDRVKVEMSGKYLGYNSW
3	OM-RGC.v2.026776626	Alphaproteobacteria	Biota; Bacteria; Proteobacteria; AlphaProteobacteria; Rhodobacterales; Rhodobacteraceae; Labrenzia; Labrenzia sp. OB1	1.3e-30	PF02560	3.4e-34	Cyanate lyase C-terminal domain	ATGCAGATGAACGTGGTTAGCTCAATGCCGGCTGTGCTGATGTCAAAGGTCGAGATGACCGAATTGATCATGGCCGCGAAATTCATCCAGAAGAAAAGCTGGAAAGACATCTCGGCGGCTGCCGGCATGTCCGAGGTCTTTGTCGTTTCGGCCTGTCTCGGCCAGAACTCGCTGCCTGCCGAAGCGGCTGCGAAATTGGCGGGCTTCCTCGATCTCGGCAACCGCGCCAGGGATGTTGAAATCGCCCTGCAACTGCCGCCGAAGAAAGGCCAGGAAGCCGAAACCGTCTCCAAGGATCCGCTGATCTACCGCTTCCACGAGATCATCTATGTCTATGGCGACACGATCAAGGAACTGATCCACGAGGAGTTCGGCGACGGCATCATGAGCGCAATTGAT…	MQMNVVSSMPAVLMSKVEMTELIMAAKFIQKKSWKDISAAAGMSEVFVVSACLGQNSLPAEAAAKLAGFLDLGNRARDVEIALQLPPKKGQEAETVSKDPLIYRFHEIIYVYGDTIKELIHEEFGDGIMSAIDFDLKIDRIENPKGDRVKVSMTGKFLKYNQW
4	OM-RGC.v2.026852940	Alphaproteobacteria	Biota; Bacteria; Proteobacteria; AlphaProteobacteria; Rhodobacterales; Rhodobacteraceae	2.7e-31	PF02560	9e-35	Cyanate lyase C-terminal domain	CCTAAGACCGGAGGAAAACCCAACATGAAAGATATGACGATGACCGAGATGATGACCAAGGAAGACGTGACCGCCATGATCTTGTCTGCCAAGAAACAGGCAGGCCTGACGTGGGAAGAGATCGCCGCAAAGATCGACATGTCACCGGTCTGGACCCATTCGGCCGCCATGGGCATGAACGCCTTCCCACCAGAAAAGGCCAAGCTGATGGTGAGTGTGATGGGCCTGCCGCAAGAGGCTGAAAGCGTGCTGGCCGAAAGCCCCACCAAGATCTGGACGCAGGCCGTGCCGACCGATCCGTGCATCTACCGCTTCTACGAGATTGTCGGCGTCTACGGTCCCACGCTCAAGGCCCTCATTCAGGAGAAATTCGGCGATGGCATCATGTCGGCGATTGAT…	PKTGGKPNMKDMTMTEMMTKEDVTAMILSAKKQAGLTWEEIAAKIDMSPVWTHSAAMGMNAFPPEKAKLMVSVMGLPQEAESVLAESPTKIWTQAVPTDPCIYRFYEIVGVYGPTLKALIQEKFGDGIMSAIDFEMSVSRVENPKGDRVKVEMTGKYLGYNSW
5	OM-RGC.v2.026894417	Alphaproteobacteria	Biota; Bacteria; Proteobacteria; AlphaProteobacteria; Rhodospirillales; Rhodospirillaceae; Thalassospira	9.1e-34	PF02560	5.2e-36	Cyanate lyase C-terminal domain	GTGCCGATTAATCAAAACAACGTGCTGTATCAGAAGTGGAGAAAACCCATGAAAAAAGCTGACGTCAAAGAACTCATTCTCGAAGCCAAAAAGGCCAAAGGGCTCGGTTGGGAAGAGATCGCAAGCAAGATCGGTATGTCCCCGGTTTGGACAACTTCCGTATGCTTTGGCATGAATTCGGCGCCAAAGGACAAGGCCGACATGCTGGTTGCCCTGTTTGACCTGCCGCCCGAAGCATCGGCAGTCATTCAGGAATGCCCGATGAAAATCTGGGACCAGGCGGTCCCGACCGATCCGGCCATCTATCGTCTGTATGAAATCGTTGGTGTTTACGGCGAAACCATCAAGGAAATCATCCACGAGAAATTCGGCGACGGCATCATGAGTGCGATTGATTAC…	VPINQNNVLYQKWRKPMKKADVKELILEAKKAKGLGWEEIASKIGMSPVWTTSVCFGMNSAPKDKADMLVALFDLPPEASAVIQECPMKIWDQAVPTDPAIYRLYEIVGVYGETIKEIIHEKFGDGIMSAIDYEMYIERKEDPKGDRVVITLDGKFLKYRAW
6	OM-RGC.v2.027024194	Alphaproteobacteria	Biota; Bacteria; Proteobacteria; AlphaProteobacteria	5e-31	PF02560	1.5e-32	Cyanate lyase C-terminal domain	ATGAGGCGTGAGGAACTGACCGAAAAGATATTGGACATCAAGCGCGAGCGAGGCTGGTCGTGGAAACACATCACCGGAGAGATCGGTGGTGTGTCCGAGGTGCTGATCATCGGCGCTTTGCTCGGGCAGATGAAGCTGATCAAACCGCTCGCGAAGAAGGCTGCGGCGCTGTTCGGCCTGTCGGAGGCAGAAGAGCGTATGCTGAACGAGGTGCCATATCGAGGCATGCCCATGCCGCCGACGGACCCCCTGATATATCGCTTCTATGAAATGGTGATGGTCAACGGCCCCGCGTGGAAGGCACTCATCGAGGACGAGTTCGGCGACGGCATTATGTCCGCAATCGATTTCGACATCACGTTCGAGCGTGAGCCGAATCCAAAAGGTGATCGAGTGAAG…	MRREELTEKILDIKRERGWSWKHITGEIGGVSEVLIIGALLGQMKLIKPLAKKAAALFGLSEAEERMLNEVPYRGMPMPPTDPLIYRFYEMVMVNGPAWKALIEDEFGDGIMSAIDFDITFEREPNPKGDRVKIGMSGKFLPYRYYGSEQGIPEYGYKEPE
7	OM-RGC.v2.027177012	Alphaproteobacteria	Biota; Bacteria; Proteobacteria; AlphaProteobacteria; Rhodobacterales; Rhodobacteraceae	5.6e-31	PF02560	2e-34	Cyanate lyase C-terminal domain	ATGGAGGACCCCATGAAAGACAATCTGCACATGCCCGCATTGATGACCAAAGAGGATGTAACCACCCTGATCCTGATCGCAAAGAAACGGACCGGGATGAAATGGGAGGAGATTGCTGAAGCCATCGGCATGTCGCCCGTCTGGACCCACTCGGCCTGCATGGGCATGAACGCGATGCCCAAGGTCAAGGCCGAGGCGATTGTCGCGCTGCTCGATCTGCCGGAGGAGGCGGTTTCGGTGTTGGAGGAATATCCCACCAAGATTTGGGAACAAGCGGTGCCGACAGATCCCTGCATCTATCGCCTCTATGAAATCGTCGGCGTTTACGGCCCCACGATGAAGGCGCTGATTCAGGAAGAGTTTGGCGATGGCATCATGTCGGCGATTGATTTCGACATG…	MEDPMKDNLHMPALMTKEDVTTLILIAKKRTGMKWEEIAEAIGMSPVWTHSACMGMNAMPKVKAEAIVALLDLPEEAVSVLEEYPTKIWEQAVPTDPCIYRLYEIVGVYGPTMKALIQEEFGDGIMSAIDFDMKITRVANPKGDRVKVEMSGKFLGYNSW
8	OM-RGC.v2.027250579	Alphaproteobacteria	Biota; Bacteria; Proteobacteria; AlphaProteobacteria; Rhizobiales; Rhizobiaceae; Rhizobium/Agrobacterium group	2.9e-30	PF02560	4.6e-32	Cyanate lyase C-terminal domain	ATGAAGCGCGAAGACCTCACGGAAAAACTGCTCGACATCAAGCGCGAGAAGGGCTGGACCTGGAAATACATCTGCGAGACGATCGGCGGCTCCTCGGAGGTGCTGATCGTCGGCGCCATCCTCGGCCAGATGAAGCTTGCCAAGCCGCAGGCGGAAAATGCCGGCGAGCTTTTCGGCCTGTCGCGGCCGGAGATCCGCATGCTCAATGAAACGCCGATGCGCGGCATGCCGATGCCCCCGACCGATCCGCTGATCTATCGCTTCTACGAGCTGGTGATGGTGAACGGTCCGGCCTGGAAGGCTCTGATCGAAGAGGAATATGGCGACGGCATCATGTCGGCCATCGACTTCGACATGACCATGGAACGGCTACCCAACCCGCGCGGCGACCGCGTCAAG…	MKREDLTEKLLDIKREKGWTWKYICETIGGSSEVLIVGAILGQMKLAKPQAENAGELFGLSRPEIRMLNETPMRGMPMPPTDPLIYRFYELVMVNGPAWKALIEEEYGDGIMSAIDFDMTMERLPNPRGDRVKMVMSGKFLPYKYYGATGNVPEYGFKEE
9	OM-RGC.v2.027683128	Alphaproteobacteria	Biota; Bacteria; Proteobacteria; AlphaProteobacteria; Rhodobacterales; Rhodobacteraceae	1e-31	PF02560	6e-35	Cyanate lyase C-terminal domain	TTGACCCTAAAAAAAGGAAAAACCATGGACCACTTGACCAAAGAAGACGTGACCGCACTGATCCTGTCCGCCAAACGTCAGGCCGGGCTAACATGGCAAGACATCGCGGATAAAATCGGCATGTCACCTGTCTGGACGCATTCTGCCGCAATGGGCATGAACGCCTTTCCCGCTGAAAAAGCAGACGAAATCGTGGCGTATCTGGAATTGCCGGAAGCGGCCGCCGCCGTCCTGGTCGAAAGTCCGACCAAGATTTGGGCGCAGACGGTGCCAACAGACCCCTGCATATATCGCTTTTACGAAATCGTCGGTGTTTATGGCCCAACGCTCAAGGCGTTGATCCATGAGGAATTTGGCGATGGCATCATGTCTGCGATTGATTTCGACATGTCCGTGAGC…	LTLKKGKTMDHLTKEDVTALILSAKRQAGLTWQDIADKIGMSPVWTHSAAMGMNAFPAEKADEIVAYLELPEAAAAVLVESPTKIWAQTVPTDPCIYRFYEIVGVYGPTLKALIHEEFGDGIMSAIDFDMSVSRVPHEKGDRVKVEMSGKYLSYNAW
10	OM-RGC.v2.027697558	Alphaproteobacteria	Biota; Bacteria; Proteobacteria; AlphaProteobacteria; Sphingomonadales	1.9e-30	PF02560	2.4e-33	Cyanate lyase C-terminal domain	TTCGAAAATCCAGACCGAGGAGACTGCACGATGATGACCAAGGCAGACGTGACGACGATGATCCGCGCCAAGATGCGCGAAAGCAAGATTACCTGGGCGGCCATCGCCGAAGCCGCCGGGCTGAGCGAAGTCTTCGTGACTTCGGCGTGCCTCGGCATGAACAGCCTGCTGCCCGATGTGGCGGGCAAGGTCGTCGATTTCCTCGGTCTTCCGGCAGAGGCGGCGATTGTCCTCAGCGAATACCCGACCAAGGACTTCCCCCGTACCGTGCCGACCGACCCGTGCATTTACCGCTGGTACGAGATCACCGGCGTCTTCGGAGAGGCGTTCAAGGAGCTGGTGCAGGAAAAATTCGGCGACGGCATCATGAGCGCCATCGATTTCGACATGGAAGTGAAC…	FENPDRGDCTMMTKADVTTMIRAKMRESKITWAAIAEAAGLSEVFVTSACLGMNSLLPDVAGKVVDFLGLPAEAAIVLSEYPTKDFPRTVPTDPCIYRWYEITGVFGEAFKELVQEKFGDGIMSAIDFDMEVNRVAHEKGDRVQVVMSGKFLPYKSW
11	OM-RGC.v2.027711232	Alphaproteobacteria	Biota; Bacteria; Proteobacteria; AlphaProteobacteria; Rhodobacterales	2.8e-32	PF02560	1.8e-35	Cyanate lyase C-terminal domain	ATGAATGCAGACGAACATTTAATGCGATACATGACTAAGGAAGAGGCTACCAGTTTGATCCTTACGGTAAAGAAGCGCCTCGGTATCTCGTGGGAAGAGATCGCGGAAAAGATTGGAATGTCACCAGTGTGGACTCACTCCGCGTGCTTTGGAATGAACTCAATGCCAAAAGAACAGGCGGAAGCCTTGGTAGACACTTTAAAATTGCCGCCGGCATGTATTGAAGCCTTGGAAGAAAAGCCTACCAAGATTTGGCAGCAGGCGGTTCCAACTGATCCAGCTATTTACAGGCTTTATGAGATCGTAGGTGTTTACGGGCCGACCATTAAGGATTTGGTTCAAGAAAAGTTCGGCGATGGGATTATGTCAGCCATCGATTTTGAAATGTACATAGACAAG…	MNADEHLMRYMTKEEATSLILTVKKRLGISWEEIAEKIGMSPVWTHSACFGMNSMPKEQAEALVDTLKLPPACIEALEEKPTKIWQQAVPTDPAIYRLYEIVGVYGPTIKDLVQEKFGDGIMSAIDFEMYIDKVEDPKGDRVKVTMSGKFLGYKNW
12	OM-RGC.v2.027778024	Alphaproteobacteria	Biota; Bacteria; Proteobacteria; AlphaProteobacteria; Rhodobacterales; Rhodobacteraceae	7.7e-31	PF02560	5.9e-34	Cyanate lyase C-terminal domain	GAACCTTATTTTGAGAAAAAAATGAGTCGTGAAAAAATTACCAACAAAATACTAAACGCAAAAAGAGTTAATCGGTTTAAATGGGCAGACGTAGCCGATGCAATTGGTCAGTCTAAGGAGTGGACTGCTTGTGCATTTCTTGGTCAACTTTCTTTGAGTGAGGATCAAGTAAAGAAAGGCAGTAGCGCTATTGGGATTTCATTTACAGATGAAGAGATAGCACTCCTTACATCGGTCCCGCACAGAGGTTCTCTGGCATCCGAGATTCCAACAGATCCTTTGATTTATAGATTCTATGAGATAACCCAAGTTTTTGGCTTTAGTATCAAATCACTGATAGAAGAAGAATTTGGTGATGGTATCATGAGCGCAATTGATTTTGAAATGAAAATTGATCGA…	EPYFEKKMSREKITNKILNAKRVNRFKWADVADAIGQSKEWTACAFLGQLSLSEDQVKKGSSAIGISFTDEEIALLTSVPHRGSLASEIPTDPLIYRFYEITQVFGFSIKSLIEEEFGDGIMSAIDFEMKIDRQHDPNGDRVNINMSGKFLPYKSY
13	OM-RGC.v2.027837965	Alphaproteobacteria	Biota; Bacteria; Proteobacteria; AlphaProteobacteria	2.6e-32	PF02560	1.8e-35	Cyanate lyase C-terminal domain	ATGAATGCAATGGGCCACCTGTTACCAACGATGTCAAAAGACGAGGCGACCGCTCTAATATTGACATCAAAAAAGTATTTCAAACTTTCATGGGAAGAGATAGGAGAGAAAATTGGTATGTCGCCAGTTTGGACCCACTCAGCCTGTTTTGGAATGAACTCGATGCCTCGTGAAAAAGCTGAGGCGCTAGTGAAGGCATTGGATTTACCGGACTCTTGTATCGACGCGCTGGAGGAAAAGCCAACTAAAATTTGGGCGCAAGCCGTGCCGACTGATCCTGCAATTTATCGTTTGTACGAGATTGTTGGAGTATATGGGCCGACGATCAAAGATTTAGTTCAGGAGAAATTTGGTGACGGAATTATGTCAGCAATCGATTTTGAAATGTATATCGATAAG…	MNAMGHLLPTMSKDEATALILTSKKYFKLSWEEIGEKIGMSPVWTHSACFGMNSMPREKAEALVKALDLPDSCIDALEEKPTKIWAQAVPTDPAIYRLYEIVGVYGPTIKDLVQEKFGDGIMSAIDFEMYIDKVEDPKGDRVKVTMSGKFLGYKNW
14	OM-RGC.v2.027844109	Alphaproteobacteria	Biota; Bacteria; Proteobacteria; AlphaProteobacteria; Rhodobacterales; Rhodobacteraceae; Paracoccus; Paracoccus sp. 228	2.7e-29	PF02560	3.1e-32	Cyanate lyase C-terminal domain	ATGAAAGACCAGACCCACCTGCCGACCGCCCTGACCCGCGAGGACGTGACCGCCCAGATCCTGGCCGCCCGCAAGGCCGCCGGCATGACCTGGGAGGCCCTGGCCGAGGCCATCGGCATGTCCCCCGTCTTCACCCATTCCGCCGCCATGGGCATGAACGCCTTTCCGGCGGAAAAGGCCCAGGCGCTGGCGAAGGTGCTGGATCTAGACCCCGGCGCGGCCGAGCTGCTGTCCGAGCCGCCCACCAAGATCTGGAGCCAGGCGGTCCCGACCGACCCCTGCCTCTATCGCCTCTATGAGATCGTCGGGGTCTACGGCCCGACCATCAAGGCGCTGATCGAGGAGAAGTTCGGCACCGGCATCATGTCCGCGATCGATTTCGAGATGCACCTGACCCGT…	MKDQTHLPTALTREDVTAQILAARKAAGMTWEALAEAIGMSPVFTHSAAMGMNAFPAEKAQALAKVLDLDPGAAELLSEPPTKIWSQAVPTDPCLYRLYEIVGVYGPTIKALIEEKFGTGIMSAIDFEMHLTREPNPKGDRVKLEMSGKYLGYNAW
15	OM-RGC.v2.027850278	Alphaproteobacteria	Biota; Bacteria; Proteobacteria; AlphaProteobacteria; Rhodobacterales; Rhodobacteraceae	2.8e-31	PF02560	1.7e-34	Cyanate lyase C-terminal domain	ATGAAAGATCTAGTAATGACTGAGACGATCACCAAAGAAGATGTCACCGCCATGATCCTGTCGGCCAAGAAACAAGCTGGCCTCACATGGGAAGAGATCGCCCAAAAGATCGATATGTCCCCCGTTTGGACCCATTCTGCAGCTATGGGCATGAACGCCTTTCCGCTCGAAAAAGCCAAGTTGATGGTCAGCACCATGGGGCTGCCGCAAGAGGCGGAAAGTGTATTGGCAGAAAGCCCAACTAAGATTTGGGAACAAGCCGTGCCGACCGATCCGTGTGTGTACCGCTTCTACGAAATTGTTGGTGTATATGGACCGACCCTCAAAGCGCTGATCCAAGAGAAATTTGGAGACGGAATCATGTCTGCCATTGATTTCGATATGACAGTGACTCGGGTT…	MKDLVMTETITKEDVTAMILSAKKQAGLTWEEIAQKIDMSPVWTHSAAMGMNAFPLEKAKLMVSTMGLPQEAESVLAESPTKIWEQAVPTDPCVYRFYEIVGVYGPTLKALIQEKFGDGIMSAIDFDMTVTRVENPKGDRVKVEMSGKYLGYNSW
16	OM-RGC.v2.027898945	Alphaproteobacteria	Biota; Bacteria; Proteobacteria; AlphaProteobacteria; Rhodobacterales; Rhodobacteraceae	7.7e-32	PF02560	5.7e-35	Cyanate lyase C-terminal domain	GTGAAAGACTTTACCATGACCGAGACGATGACCAAAGAAGACGTGACCGCCATGATCCTGTCGGCCAAGAAACAGGCCGGGATGACCTGGGAAGGCATCGCCGAAAAGATCGGGATGTCCCCCGTCTGGACCCATTCGGCTGCGATGGGCATGAACGCGTTTCCGGCCGACAAGGCGAAACTGATGGTGTCCACCATGGGTCTGCCGCAAGAGGCCGAGGCCCTGCTTTCTGAAAGCCCGACCAAGATCTGGACGCAATCTGTCCCGACCGATCCCTGCATCTATCGCTTTTACGAAATCGTCGGCGTCTATGGTCCGACCTTGAAGGCGCTGATCCAAGAGAAATTCGGCGACGGCATCATGTCCGCCATCGATTTCAACATGTCCGTGACGCGCGAA…	VKDFTMTETMTKEDVTAMILSAKKQAGMTWEGIAEKIGMSPVWTHSAAMGMNAFPADKAKLMVSTMGLPQEAEALLSESPTKIWTQSVPTDPCIYRFYEIVGVYGPTLKALIQEKFGDGIMSAIDFNMSVTREENPKGDRVKIEMSGKYLGYNSW
17	OM-RGC.v2.027956991	Alphaproteobacteria	Biota; Bacteria; Proteobacteria; AlphaProteobacteria; Rhodobacterales; Rhodobacteraceae	1.7e-31	PF02560	1.1e-34	Cyanate lyase C-terminal domain	ATGAAAGACCTCGTAATGACTGAGATGATGACCAAAGAAGACGTCACCGCCATGATCCTGTCCGCAAAGAAACAAGCAGGACTGACATGGGAGGAGATCGCCGAAAAGATCGACATGTCCCCCGTCTGGACCCATTCTGCCGCAATGGGTATGAATGCCTTTCCAGCCGACAAGGCCAAGCTGATGGTCAGCGCCATGGGCCTGCCGCAAGAGGCGGAAAGTGTCCTGTCCGAAAGCCCAACCAAGATCTGGGAACAAGCCGTGCCGACCGATCCCTGCATTTACCGATTCTACGAAATTGTTGGCGTTTATGGCCCGACTTTGAAAGCGCTGATCCAGGAGAAATTTGGCGACGGGATCATGTCCGCGATCGACTTTGACATGACTGTGAGGCGTGTC…	MKDLVMTEMMTKEDVTAMILSAKKQAGLTWEEIAEKIDMSPVWTHSAAMGMNAFPADKAKLMVSAMGLPQEAESVLSESPTKIWEQAVPTDPCIYRFYEIVGVYGPTLKALIQEKFGDGIMSAIDFDMTVRRVENPKGDRVKVEMSGKYLGYNSW
18	OM-RGC.v2.027971557	Alphaproteobacteria	Biota; Bacteria; Proteobacteria; AlphaProteobacteria; Rhodobacterales; Rhodobacteraceae	4e-31	PF02560	3.2e-34	Cyanate lyase C-terminal domain	ATGAAAAGGAAAAATCTCATGGACATGATGACCAGGGAAGACGTCACCGCGATGATCCTGTCTGCCAAGCGTCAGGCAGGCCTGACGTGGGAAGGCATTGCCGAAACCATCGGCATGTCACCCGTCTGGACGCATTCCTGCGCGATGGGCATGAACGCCATGCCCGCCGACAAGGCCGGCGCGATGGTCAAGGCCCTCGGGCTACCGCAAGAGGCGGCGTCGGTGCTTCAGGAAAGCCCGACGAAGGTCTGGGCGCAGGCGGTGCCCACGGACCCCTGCATCTATCGCCTGTATGAAATCGTCGGCGTCTACGGCCCCACCATCAAGGCGCTGATCCATGAAAAGTTCGGTGATGGCATCATGTCGGCCATCGACTTCGATCTGCACGTGATCCGCGTG…	MKRKNLMDMMTREDVTAMILSAKRQAGLTWEGIAETIGMSPVWTHSCAMGMNAMPADKAGAMVKALGLPQEAASVLQESPTKVWAQAVPTDPCIYRLYEIVGVYGPTIKALIHEKFGDGIMSAIDFDLHVIRVPHEKGDRVKIEMSGKYLGYNAW
19	OM-RGC.v2.028034098	Alphaproteobacteria	Biota; Bacteria; Proteobacteria; AlphaProteobacteria; Rhodobacterales; Rhodobacteraceae	2e-32	PF02560	2.7e-35	Cyanate lyase C-terminal domain	ATGAAGGACCTGACCGCCGCCGATCTCGACCGTGAGGACGTGACCGCGCTGATCCTGAAGGCGAAGAAGGCCGCCGGCCTGACCTGGGAGGGGATCGCCGAGGCGATCGGCATGTCGCCCGTCTGGACCCACTCGGCCTGCGTGGGGATGAACGCGATGCCCCCCGCGAAGGCCGAGGCGCTGGCCGCCCTCCTCTCCCTGCCCGAGGGCGCGGCCGGGCTGCTGGGCGAGAGCCCCACCAAGGTCTGGGGGCAGACGGTCCCCACCGACCCCTGCCTCTACCGCCTCTACGAGATCGTCGGCGTCTACGGCCCCACGATCAAGGCGCTGATCCACGAGGAATTCGGCGACGGCATCATGTCCGCCATCGACTTCGACATGCAGGTGACCCGCGTCCCC…	MKDLTAADLDREDVTALILKAKKAAGLTWEGIAEAIGMSPVWTHSACVGMNAMPPAKAEALAALLSLPEGAAGLLGESPTKVWGQTVPTDPCLYRLYEIVGVYGPTIKALIHEEFGDGIMSAIDFDMQVTRVPHPKGDRVKIEMSGKYLQYNAW
20	OM-RGC.v2.028136606	Alphaproteobacteria	Biota; Bacteria; Proteobacteria; AlphaProteobacteria; Rhodobacterales; Rhodobacteraceae	2.5e-32	PF02560	3.1e-35	Cyanate lyase C-terminal domain	AGCATCAGAATGATATCAAGAGCTGAATTAACTGAAAAAATAGTACATACAAAAACATTAAGTGGAGTTAAGTGGGCTGACATTGCTAAAGCAGTTGGTCAATCAAAAGAGTGGACCACTGCTGCTTTAATGGGACAAATTTCATTAACAAAAGAACAGGCATTAGCCGCGGGCAATGCCTTGGGCCTTAACTTTGACCCAGAAGAATTAGCAATATTAACAACTGTTCCCTATCGTGGTTCAATTCCAACAGCTGTCCCAACAGATCCATTGATTTATCGACTTTATGAAGTTGTTAACGTCTATGGGTCAACAATGAAAGCCCTTATCGAAGAGGAGTTTGGGGATGGAATAATGTCGGCAATTGATTTTACAATGGATATAACACGTGAAGAAAAC…	SIRMISRAELTEKIVHTKTLSGVKWADIAKAVGQSKEWTTAALMGQISLTKEQALAAGNALGLNFDPEELAILTTVPYRGSIPTAVPTDPLIYRLYEVVNVYGSTMKALIEEEFGDGIMSAIDFTMDITREENPAGDRVKVEMTGKFLPYKTF
21	OM-RGC.v2.028172753	Alphaproteobacteria	Biota; Bacteria; Proteobacteria; AlphaProteobacteria; Rhodobacterales; Rhodobacteraceae	4.4e-31	PF02560	2.4e-34	Cyanate lyase C-terminal domain	AACTCAGGTATTTCTACGGCGCTGGAAAAAGAAGATGTGACAGCGCTGATCATCAAGAAAAAGCGCGAAAAGCAATTGGGCTGGAACGACATTGCCGAGGCCATCGGCATGTCCCCCGTGTGGACCCATTCGGCGGCAATGGGTATGCAGGCCATGCCCTCCGATAAAGCAGGACAGCTCGCGGAATTTCTGCAGCTGCCGCAGGATGCCGTGGCCGCGCTGGAAGAATGTCCCACCAAGGTCTGGGAGCAGACCGTGCCGACGGATCCCTGCATCTATCGCCTGTACGAGATCGTGGGTGTCTACGGGCCTACGATCAAGGCTCTGATCCATGAGGAGTTCGGTGACGGGATCATGTCGGCCATCGACTTCGATATGACGATCTCCCGCGTGGAGGCG…	NSGISTALEKEDVTALIIKKKREKQLGWNDIAEAIGMSPVWTHSAAMGMQAMPSDKAGQLAEFLQLPQDAVAALEECPTKVWEQTVPTDPCIYRLYEIVGVYGPTIKALIHEEFGDGIMSAIDFDMTISRVEAARGDRVKIEMSGKFLGYNAW
22	OM-RGC.v2.028284267	Alphaproteobacteria	Biota; Bacteria; Proteobacteria; AlphaProteobacteria; Rhodospirillales; Rhodospirillaceae; Thalassospira	1.2e-33	PF02560	6.4e-36	Cyanate lyase C-terminal domain	ATGAGAAGGAGAAAAGCTGTGAAAAAAGCAGATGTCAAAGAAATGATCATCGAAGCCAAAAAGGCCAAAGGTCTTGGCTGGGAAGAAGTTGCAAGCAAGATCGGCATGTCGCCGGTCTGGACGACCTCGGTTTGTTTTGGCATGAATTCCGCGCCAAAGGACAAGGCCGATATGCTGGTTGCCCTGTTTGGCCTTCCGCCAGAAGCATCGGCCGTCATTCAGGAATGCCCGATGAAAATCTGGGATCAGGCGGTGCCGACCGACCCGGCTGTCTATCGCCTGTATGAGATCGTTGGTGTTTACGGCGAAACCATCAAGGAAATTATCCACGAGAAATTCGGCGATGGCATCATGAGCGCTATTGATTACGAAATGTATATCGAGCGCAAGGAAGACCCG…	MRRRKAVKKADVKEMIIEAKKAKGLGWEEVASKIGMSPVWTTSVCFGMNSAPKDKADMLVALFGLPPEASAVIQECPMKIWDQAVPTDPAVYRLYEIVGVYGETIKEIIHEKFGDGIMSAIDYEMYIERKEDPKGDRVVITLDGKFLKYRAW
23	OM-RGC.v2.028287135	Alphaproteobacteria	Biota; Bacteria; Proteobacteria; AlphaProteobacteria; Rhodospirillales; Rhodospirillaceae; Thalassospira	1.2e-32	PF02560	6e-35	Cyanate lyase C-terminal domain	GTGAAGTGGAGAAAAGCTGTGAAAAAAGCAGATGTGAAAGAACTGATCATTACGTCCAAAAAAGCCAAGGGCCTTGGCTGGGAAGAAATCGCCAGCAAGATCGGCATGTCCCCGGTCTGGACCACCTCGGTCTGCCTTGGCATGAATTCCGCGCCCAAGGAAAAGGCCGATATGCTGGTGGCGTTGCTGGAGCTTCCGGCGGAGGCATCCGCCGTGCTGCAGGAATGCCCGATGAAAATCTGGGAGCAGGCGGTGCCGACCGATCCGGCGGTGTACCGCATTTATGAAATCATGGGCGTTTACGGCGAAACGATCAAAGAAATCATCCATGAGAAGTTCGGCGACGGCATCATGAGCGCGATTGATTACGAAATGTATATCGAACGCAAGGCCGATCCG…	VKWRKAVKKADVKELIITSKKAKGLGWEEIASKIGMSPVWTTSVCLGMNSAPKEKADMLVALLELPAEASAVLQECPMKIWEQAVPTDPAVYRIYEIMGVYGETIKEIIHEKFGDGIMSAIDYEMYIERKADPKGDRVVVTLDGKFLPYRAW
24	OM-RGC.v2.028524832	Alphaproteobacteria	Biota; Bacteria; Proteobacteria; AlphaProteobacteria; Rhodobacterales; Rhodobacteraceae	3.9e-33	PF02560	3.3e-36	Cyanate lyase C-terminal domain	ATGGAGACCACTATGCTGACCAAAGACGACGTAACCATGATGATCCTTGAAGCGAAAAAAGCAGCAGGTCTAGGCTGGGAAGACATCGCCGCAAAGATCGACATGTCCCCCGTATTCACCCATTCGGCCTGCGTTGGCATGAATGCGTTTCCGGCAGACAAAGCCGGGGCACTGGGCAAGCTGCTGTCGTTGCCTGACGAAGCGGTTGCGGTATTGGCGGAAAGCCCGACAAAGAACTTCGCGCAAACCGTCCCGACCGATCCGTGTATTTATCGCTTTTATGAAATCGTTGGTGTTTATGGTCCAACACTCAAGGCGTTGATCCATGAAAAATTCGGCGACGGGATCATGTCTGCGATTGATTTCGAGATGTCGGTTGAACGAGAGGAAAACCCCAAA…	METTMLTKDDVTMMILEAKKAAGLGWEDIAAKIDMSPVFTHSACVGMNAFPADKAGALGKLLSLPDEAVAVLAESPTKNFAQTVPTDPCIYRFYEIVGVYGPTLKALIHEKFGDGIMSAIDFEMSVEREENPKGDRVKIEMSGKYLAYNAW
25	OM-RGC.v2.028573823	Alphaproteobacteria	Biota; Bacteria; Proteobacteria; AlphaProteobacteria; Rhodobacterales; Rhodobacteraceae	1.9e-32	PF02560	4e-35	Cyanate lyase C-terminal domain	GTGATTACGCGTCTAGAATTGACTGAAAAAATTGTTGCCCACAAAACAATGAGCGGCGTTAAATGGTCTGATATTGCGACCGCTGTCGGCCAGTCCAAGGAATGGACCACAGCAGCGCTGATGGGCCAGATCTCCCTGACCAAAGAACAGGCGGAGGCCGCCGGAAACGCGCTTGGCCTGAATTTCTCGGATGAAGAAATTGCCGTTCTGATGACCGTGCCTTACCGGGGTTCACTGCCAACCGCGGTACCGACTGACCCGCTCATCTATCGTCTCTATGAAGTTGTCAGTGTCTATGGCACCACGATGAAAGCCCTGATCGAGGAAGAGTTCGGGGATGGCATCATGTCAGCCATTGATTTCACCATGGATATCACCCGTGAAGAAAACCCGGCGGGT…	VITRLELTEKIVAHKTMSGVKWSDIATAVGQSKEWTTAALMGQISLTKEQAEAAGNALGLNFSDEEIAVLMTVPYRGSLPTAVPTDPLIYRLYEVVSVYGTTMKALIEEEFGDGIMSAIDFTMDITREENPAGDRVKVEMTGKFLPYKTF
26	OM-RGC.v2.028620337	Alphaproteobacteria	Biota; Bacteria; Proteobacteria; AlphaProteobacteria; Rhodobacterales; Rhodobacteraceae	4.6e-31	PF02560	1.7e-34	Cyanate lyase C-terminal domain	ATGCCCGCGCTGATGACCAAGGAGGATGTAACCACCCTGATCCTGATCGCGAAGAAAAAGACCGGGATGAAATGGGAAGAGATTGCTGAGGGCATCGGCATGTCGCCCGTCTGGACCCATTCGGCCTGCATGGGCATGAACACCATGCCCAAGGCCAAGGCTGAGGCGCTCGTCGCGCTGCTGGATCTGCCGGAGGAGGCGGTTTCGGTGCTGGAGGAGTATCCGACCAAGATCTGGGAACAAGCGGTGCCAACAGACCCGTGTATCTACCGCCTCTACGAGATTGTGGGCGTTTACGGCCCCACGATGAAGGCGTTGATCCAAGAAGAGTTTGGCGACGGTATCATGTCGGCGATTGATTTCGACATGAAGATCACCCGTGTCGCAAACCCCAAGGGG…	MPALMTKEDVTTLILIAKKKTGMKWEEIAEGIGMSPVWTHSACMGMNTMPKAKAEALVALLDLPEEAVSVLEEYPTKIWEQAVPTDPCIYRLYEIVGVYGPTMKALIQEEFGDGIMSAIDFDMKITRVANPKGDRVKVEMSGKFLGYNSW
27	OM-RGC.v2.028626842	Alphaproteobacteria	Biota; Bacteria; Proteobacteria; AlphaProteobacteria; Rhodobacterales; Rhodobacteraceae	2.5e-32	PF02560	3e-35	Cyanate lyase C-terminal domain	ATGATATCAAGAGCTGAATTAACTGAAAAAATCGTACATACAAAAACATTAAGTGGAGTTAAGTGGTCTGACATTGCTAAAGCTGTTGGTCAATCAAAAGAGTGGACTACTGCTGCCCTAATGGGACAAATTTCATTGACAAAAGAACAGGCATTAGCTGCAGGCAATGCCTTAGGCCTAAACTTCGACCCAGAAGAATTAGCAATATTAACAACTGTTCCCTATCGTGGTTCAATTCCAACAGCTGTACCAACAGATCCATTGATTTATCGACTTTATGAAGTTGTTAATGTCTATGGGTCAACAATGAAGGCCCTTATAGAAGAAGAGTTTGGGGATGGAATAATGTCGGCGATTGATTTCACAATGGATATTACACGTGAGGAGAACCCTGCCGGC…	MISRAELTEKIVHTKTLSGVKWSDIAKAVGQSKEWTTAALMGQISLTKEQALAAGNALGLNFDPEELAILTTVPYRGSIPTAVPTDPLIYRLYEVVNVYGSTMKALIEEEFGDGIMSAIDFTMDITREENPAGDRVKVEMTGKFLPYKTF
28	OM-RGC.v2.028679826	Alphaproteobacteria	Biota; Bacteria; Proteobacteria; AlphaProteobacteria; Rhodobacterales	2.4e-31	PF02560	1e-34	Cyanate lyase C-terminal domain	ATGGCCAAAATGATGACCAAGGAAGACGTGACCGAAATGATACTGTCCGCCAAGCGCACGGCCGGCATGAAATGGGAGGAGATCGCCGAGAAGATCGGCATGTCTCCCGTCTGGACGCATTCGGCCGCGATGGGCATGAACGCGATGCCCAAGGACAAGGCCGAGGCGATGGTCTCGGTGATGGGGCTGCCGCAGGAAGCAGCGCTTGTGCTGCAGGAATATCCGACCAAGATCTGGGAACAGGCGGTGCCGACCGACCCCTGCATCTACCGGCTCTATGAAATCGTCGGGGTCTACGGGCCGACGATGAAGGCGCTGATCCAGGAGGAATTCGGCGACGGCATCATGTCGGCGATCGATTTCGACATGCAGATCACCCGGGTGGCCAATCCGAAGGGC…	MAKMMTKEDVTEMILSAKRTAGMKWEEIAEKIGMSPVWTHSAAMGMNAMPKDKAEAMVSVMGLPQEAALVLQEYPTKIWEQAVPTDPCIYRLYEIVGVYGPTMKALIQEEFGDGIMSAIDFDMQITRVANPKGDRVKIEMSGKFLGYNSW
29	OM-RGC.v2.028685182	Alphaproteobacteria	Biota; Bacteria; Proteobacteria; AlphaProteobacteria; Rhodobacterales; Rhodobacteraceae	1.6e-32	PF02560	3.3e-35	Cyanate lyase C-terminal domain	ATGACAACCCGTGCAGAACTCACTGAGAAAATCGTTGCTCACAAGACGTTTCATGACATCAAATGGTCCGATGTGGCTGCGGCTGTTGGCCAGTCCAAAGAGTGGACCACCGCCGCGCTAATGGGTCAGATTTCACTAACCAAGGATCAAGCAGCCAAAGCAGGCAACGCTCTTGGCCTCAACTTCTCGGACGAGGAAACGGCGCTGTTGATGACCGTGCCCTATCGTGGCTCGCTGCCCACGGCGGTGCCCACCGATCCGCTCATCTACCGTCTCTACGAGGTGGTGAATGTCTACGGCACCACGATGAAGGCCCTGATCGAGGAAGAATTCGGCGACGGCATCATGTCGGCAATCGATTTCACCATGGACATCTCGCGCGAGGAAAACCCCGCAGGC…	MTTRAELTEKIVAHKTFHDIKWSDVAAAVGQSKEWTTAALMGQISLTKDQAAKAGNALGLNFSDEETALLMTVPYRGSLPTAVPTDPLIYRLYEVVNVYGTTMKALIEEEFGDGIMSAIDFTMDISREENPAGDRVKIVMDGKFLGYKTF
30	OM-RGC.v2.028686500	Alphaproteobacteria	Biota; Bacteria; Proteobacteria; AlphaProteobacteria; Rhodobacterales; Rhodobacteraceae	9.3e-32	PF02560	1.1e-34	Cyanate lyase C-terminal domain	ATGACCGAGATGATGACCAAAGAAGACGTCACAGCCATGTTACTATCGGCCAAGAAAACGACAGGCATCACGTGGGAAGAGATCGCCAACAAGATTGGCATGTCCCCCGTTTGGACACATTCTGCTGCGATGGGCATGAACGCTTTTCCCCCTGAAAAGGCAGCCATGATAGTCAAGGCAATGGGCCTGCCCCAAGAGGCGGAAAGTGTGCTATCAGAAAGCCCCACCAAGATCTGGGAGCAGGCGGTGCCAACTGATCCCTGCATCTACCGGTTTTACGAAATCGTTGGGGTTTATGGCCCGACGCTCAAAGCATTGATTCAGGAAAAATTTGGCGATGGTATTATGTCAGCGATCGATTTTGAGATGACTGTCACCCGCGAGGAAAACCCCAAGGGC…	MTEMMTKEDVTAMLLSAKKTTGITWEEIANKIGMSPVWTHSAAMGMNAFPPEKAAMIVKAMGLPQEAESVLSESPTKIWEQAVPTDPCIYRFYEIVGVYGPTLKALIQEKFGDGIMSAIDFEMTVTREENPKGDRVKVEMSGKYLGYNSW
31	OM-RGC.v2.028694196	Alphaproteobacteria	Biota; Bacteria; Proteobacteria; AlphaProteobacteria; Rhodobacterales; Rhodobacteraceae	2.5e-31	PF02560	1.3e-34	Cyanate lyase C-terminal domain	ATGACCGACATGATGACCAAAGAAGACGTCACAGCCATGATCCTTTCGGCCAAGAAAACAGCCGGACTGACATGGGAAGGCATTGCCGATAAAATCGGCATGTCACCAGTCTGGACCCATTCGGCCGCCATGGGCATGAACGCCTTCCCACCTGAAAAGGCCGCCCTGATGGTGACAACCATGGGCTTGCCTCAAGAAGCCGAAAGCGTGCTGGCAGAAAGCCCGACCAAAATTTGGGAACAGGCCGTACCGACCGATCCCTGCATCTATCGGTTTTATGAAATCGTCGGTGTCTATGGGCCGACACTCAAGGCGCTCATCCAAGAGAAATTTGGCGACGGCATTATGTCTGCGATCGATTTCGAAATGTCAGTCACCCGCGTTGAAAACCCCAAGGGT…	MTDMMTKEDVTAMILSAKKTAGLTWEGIADKIGMSPVWTHSAAMGMNAFPPEKAALMVTTMGLPQEAESVLAESPTKIWEQAVPTDPCIYRFYEIVGVYGPTLKALIQEKFGDGIMSAIDFEMSVTRVENPKGDRVNVEMSGKYLGYNSW
32	OM-RGC.v2.028696062	Alphaproteobacteria	Biota; Bacteria; Proteobacteria; AlphaProteobacteria; Rhodobacterales; Rhodobacteraceae	2.5e-31	PF02560	1.3e-34	Cyanate lyase C-terminal domain	ATGACCGACATGATGACCAAAGAAGACGTCACAGCAATGATCCTTTCGGCCAAGAAAACTGCCGGAATAACTTGGGAAGACATTGCCGATAAAATTGGGATGTCGCCGGTCTGGACCCATTCTGCGGCCATGGGCATGAACGCCTTCCCACCTGAAAAAGCCGCCCTGATGGTTGCAACCATGGGCTTGCCCCAAGAAGCCGAAAGCGTGCTGGCAGAAAGTCCGACAAAGATTTGGGAACAGGCCGTGCCGACCGATCCCTGCATCTACCGGTTTTATGAAATCGTCGGTGTTTATGGGCCGACGCTCAAGGCGCTCATCCAAGAGAAATTTGGCGACGGCATTATGTCAGCGATTGATTTCGAAATGTCAGTCACCCGCGTTGAAAACCCCAAGGGT…	MTDMMTKEDVTAMILSAKKTAGITWEDIADKIGMSPVWTHSAAMGMNAFPPEKAALMVATMGLPQEAESVLAESPTKIWEQAVPTDPCIYRFYEIVGVYGPTLKALIQEKFGDGIMSAIDFEMSVTRVENPKGDRVNVEMSGKYLGYNSW
33	OM-RGC.v2.028716441	Alphaproteobacteria	Biota; Bacteria; Proteobacteria; AlphaProteobacteria; Rhodobacterales; Rhodobacteraceae	8.9e-35	PF02560	6.2e-36	Cyanate lyase C-terminal domain	ATGACCCGCGCCGAACTGACCGAAAAGATCGTCACCCACAAAATCATGAAAGGCATCAAGTGGGCCGACGTCGCAGAAAAGGTCGGCCATTCCAAGGAATGGGTGACCGCCGCCTTGCTGGGCCAGATGTCCATGACCAAGGATCAGGCAACCGCGGCGGCCAACGCCATGGGCCTGAATCTGTCGGAAGAAGAAATCGCCATGCTGATGACCGTGCCGTCGCGCGGTTCGCTCGAAAGCGCGGTTCCGACCGATCCCCTGATCTACCGCCTCTATGAACTGGTCAGCGTCTACGGCACCACCTTCAAGGCCCTGATCGAAGAAGAATTCGGCGACGGCATCATGTCGGCCATCGACTTCGAAATGGACATCGACCGCAAGGCCGACCCCAAGGGCGAC…	MTRAELTEKIVTHKIMKGIKWADVAEKVGHSKEWVTAALLGQMSMTKDQATAAANAMGLNLSEEEIAMLMTVPSRGSLESAVPTDPLIYRLYELVSVYGTTFKALIEEEFGDGIMSAIDFEMDIDRKADPKGDRVVITLNGKFLPYKVY
34	OM-RGC.v2.028720234	Alphaproteobacteria	Biota; Bacteria; Proteobacteria; AlphaProteobacteria; Rhodospirillales; Rhodospirillaceae; Nisaea; Nisaea denitrificans	1.8e-32	PF02560	1.3e-35	Cyanate lyase C-terminal domain	ATGACATTGCAGAGCAAGGAAGACGTCACCGCCCTGATCCTGTCCGCCAAGCGGCAGACCGGCATGACCTGGGAAGAGATTGCCGAAAAGATCGATATGAGCCCGGTCTGGACCCATTCAGCCTGCATGGGCATGAACGCGATGCCGAAGGAAAAGGCCGAAGCCCTGGTCCGCACCCTCAGCCTGCCGCAGGAAGCCGGCCTCCTGCTCGAGGAAAGCCCGACCAAGATCTGGGAACAGGCGATCCCGACAGATCCCTGCATCTACCGCCTGTATGAGATCGTCGGCGTCTACGGCCCGACTATCAAGGCGCTGATCCACGAGAAATTCGGCGACGGCATCATGTCCGCCATCGATTTCGACATGTCGGTCACCCGCGTCGAAAACCCGAAGGGCGAC…	MTLQSKEDVTALILSAKRQTGMTWEEIAEKIDMSPVWTHSACMGMNAMPKEKAEALVRTLSLPQEAGLLLEESPTKIWEQAIPTDPCIYRLYEIVGVYGPTIKALIHEKFGDGIMSAIDFDMSVTRVENPKGDRVKIEMSGKYLGYNSW
35	OM-RGC.v2.028721342	Alphaproteobacteria	Biota; Bacteria; Proteobacteria; AlphaProteobacteria	1.6e-32	PF02560	1.2e-35	Cyanate lyase C-terminal domain	ATGACATTGCAGAGCAAGGAAGACGTCACCGCCCTGATCCTGTCCGCCAAGCGGCAGACCGACATGACCTGGGAAGAGATTGCCGGAAAGATCGGCATGAGCCCGGTCTGGACCCACTCGGCCTGCATGGGCATGAACGCCATGCCGAAGGAAAAAGCCGAGGCCCTGGTCCGCACCCTCGGTCTGCCGCAGGAAGCCACCCTGCTGCTCGAGGAAAGCCCGACCAAGATCTGGGAACAGACAATCCCGACCGATCCCTGCATCTACCGGCTGTATGAGATCGTCGGCGTCTACGGCCCGACCATCAAGGCGCTGATCCACGAAAAATTCGGCGACGGCATCATGTCCGCCATCGATTTCGACATGTCCGTCACCCGCGTAGAAAACCCGAAGGGCGAC…	MTLQSKEDVTALILSAKRQTDMTWEEIAGKIGMSPVWTHSACMGMNAMPKEKAEALVRTLGLPQEATLLLEESPTKIWEQTIPTDPCIYRLYEIVGVYGPTIKALIHEKFGDGIMSAIDFDMSVTRVENPKGDRVKIEMSGKYLGYNSW
36	OM-RGC.v2.028755601	Alphaproteobacteria	Biota; Bacteria; Proteobacteria; AlphaProteobacteria; Rhodobacterales; Rhodobacteraceae	4.6e-35	PF02560	3e-36	Cyanate lyase C-terminal domain	ATGACTCGCGCCGAATTGACCGAAAAAATCGTCACCCACAAGATCATGAAAGACATCAAGTGGGCCGACGTGGCCGAAAAGGTCGGCCTGTCCAAGGAATGGGTGACCGCCGCCCTGTTGGGCCAGATGTCCATGACCAAGGAACAGGCGACGGCCGCGGCCAACGCCATGGGCCTGAACCTGTCGGAAGAAGAAATCGCCATGCTGATGACCGTGCCGTCGCGCGGCTCGCTGGACAACCCGGTGCCGACCGATCCGTTGATCTATCGTCTGTACGAATTGGTCCAGGTCTACGGCACCACCTTCAAGGCCCTGATCGAAGAAGAATTCGGCGACGGCATCATGTCGGCGATCGATTTCAGCATGGACATCGACCGCAAGGCCGACCCCAAGGGCGAC…	MTRAELTEKIVTHKIMKDIKWADVAEKVGLSKEWVTAALLGQMSMTKEQATAAANAMGLNLSEEEIAMLMTVPSRGSLDNPVPTDPLIYRLYELVQVYGTTFKALIEEEFGDGIMSAIDFSMDIDRKADPKGDRVVITLNGKFLPYKVY
37	OM-RGC.v2.028775738	Alphaproteobacteria	Biota; Bacteria; Proteobacteria; AlphaProteobacteria; Rhodobacterales; Rhodobacteraceae	1.7e-31	PF02560	1.2e-34	Cyanate lyase C-terminal domain	ATGACCCGTGCAGAATTGACTGAGAAGATCCTGGCCCACAAGGTCCTGACCGGCTTTACGTGGTCCGACGTCGCCGAAAAAGTCGGCAAATCCAAGGAGTGGACGGCCTGCGCCTGCATGGGGCAGTTGTCTCTGTCGAAGGAACAGGCCGAGGCCGCCGGCAACGCGATGGGGCTGAACTTCTCCGACGACGAGATGGCGCTCCTGATGTCGGTGCCCTATCGCGGCTCGCTGGACACGCAGATCCCGACCGATCCGCTGATCTACCGGTTCTACGAAATCACCCAGGTGTTCGGCATGTCGATCAAGTCGCTGATCGAGGAAGAATTCGGCGACGGGATCATGTCGGCCATCGACTTCGACATGCAGATCGAACGCATTCCCGATCCCAAGGGCGAC…	MTRAELTEKILAHKVLTGFTWSDVAEKVGKSKEWTACACMGQLSLSKEQAEAAGNAMGLNFSDDEMALLMSVPYRGSLDTQIPTDPLIYRFYEITQVFGMSIKSLIEEEFGDGIMSAIDFDMQIERIPDPKGDRCQVTLSGKFLPYKSY
38	OM-RGC.v2.028814244	Alphaproteobacteria	Biota; Bacteria; Proteobacteria; AlphaProteobacteria; Rhodobacterales; Rhodobacteraceae	1.1e-32	PF02560	1.3e-34	Cyanate lyase C-terminal domain	ATGACACGTGCTGAACTTACAGAAAAAATTGTCGCTCATAAAATGCTCAAAGGCTTCAAATGGGCAGATGTTGCAAAAAAGGTTGGTCAATCCAAAGAATGGACTACTGCAGCCATGATGGGACAAATGTCCTTAACCAAAGAACAAGCCGAAGCAGCTGGAAACGCCATGGGTTTGAATTTTGGCGACGAGGAAATCGGACTATTGATGTCTGTGCCATATCGTGGATCGCTAGATCAACAAGTACCAACAGACGCGCTTGTTTATCGATTTTACGAACTAATTCAAGTTTACGGCACCACAATCAAAGCATTAATCGAGGAAGAATTTGGTGATGGCATTATGAGCGCCATAGACTTTTCTATGGATATTGATCGTAAGGCAGACCCAGCAGGAGAC…	MTRAELTEKIVAHKMLKGFKWADVAKKVGQSKEWTTAAMMGQMSLTKEQAEAAGNAMGLNFGDEEIGLLMSVPYRGSLDQQVPTDALVYRFYELIQVYGTTIKALIEEEFGDGIMSAIDFSMDIDRKADPAGDRVIITLNGKFLPYRTY
39	OM-RGC.v2.028830318	Alphaproteobacteria	Biota; Bacteria; Proteobacteria; AlphaProteobacteria; Rhodobacterales; Rhodobacteraceae	7.6e-34	PF02560	1e-35	Cyanate lyase C-terminal domain	ATGACACGCGCTGAACTTACCGAAAAAATCGTCGCCCACAAAATGATGTCGGGCTTTAAGTGGGAGGATGTTGCCGAAAAAATTGGTCAATCAAAGGAATGGACCTGCGCTGCGTTGCTGGGCCAGATCTCGTTGACCAAAGAGCAGGCTGAAGCCGCTGGCAACGCCATGGGTATGAATCTCGACCCGGAAGAAATGGCACTTTTGATGACTGTGCCGTATCGCGGCTCGCTCGAAACAGCGGTGCCGACAGACCCGCTTATCTATCGTTTCTATGAAATTGTGATGGTCTACGGGACCACGTTTAAGTCCCTGATCGAAGAAGAATTCGGCGACGGCATCATGAGCGCGATCGACTACGACATGTCGGTTGAGCGCGTCCCCGACCCGAAAGGTGAC…	MTRAELTEKIVAHKMMSGFKWEDVAEKIGQSKEWTCAALLGQISLTKEQAEAAGNAMGMNLDPEEMALLMTVPYRGSLETAVPTDPLIYRFYEIVMVYGTTFKSLIEEEFGDGIMSAIDYDMSVERVPDPKGDRVKVTMSGKFLPYKSY
40	OM-RGC.v2.028850236	Alphaproteobacteria	Biota; Bacteria; Proteobacteria; AlphaProteobacteria; Rhodobacterales; Rhodobacteraceae	9.7e-35	PF02560	3.8e-36	Cyanate lyase C-terminal domain	ATGAATCGCGCCGAACTGACCGAGAAGATCGTCACCCACAAGATCATCAAGGGCATCAAGTGGGCTGACGTGGCCGCGAAGGTCGGCCAGTCGAAGGAATGGACCACGGCGGCCCTCCTGGGCCAGATGTCCATGACCAAGGAACAGGCGGAAGCCGCCGCCAACGCCATGGGCCTGAACCTGTCGGAAGAAGAGATCGCGGTGCTGATGATGGTGCCGTCGCGCGGCTCGCTGGACAATCCGGTCCCGACCGATCCCCTGATCTACCGGCTTTATGAGCTGATCCAGGTCTACGGCACCACGTTCAAGGCCCTGATCGAAGAAGAATTCGGCGACGGCATCATGTCGGCCATCGACTTCGAAATGGATATCGACCGCAAGGCCGACCCCAAGGGCGAC…	MNRAELTEKIVTHKIIKGIKWADVAAKVGQSKEWTTAALLGQMSMTKEQAEAAANAMGLNLSEEEIAVLMMVPSRGSLDNPVPTDPLIYRLYELIQVYGTTFKALIEEEFGDGIMSAIDFEMDIDRKADPKGDRVVITLNGKFLPYKVY
41	OM-RGC.v2.028856301	Alphaproteobacteria	Biota; Bacteria; Proteobacteria; AlphaProteobacteria	7.5e-34	PF02560	1.1e-35	Cyanate lyase C-terminal domain	ATGACACGTGCAGAATTAACCGAAAAAATTATCACTCATAAGATGCTTAAGGGCTTTAAATGGGATGACGTTGCAAAAAAAGTTGGTCAGTCTAAAGAATGGACAACTGCAGCATTGATGGGCCAAATGTGCTTTACTAAAGAACAAGCGGAAGCCGCTGGAAATGCTATGGGAATGAACTTTGGTGACGAAGAAATCGGGCTTTTAATGACACCGCCATATCGAGGCTCTCTTGATCAGCAAGTTCCAACAGATGCTTTGGTATACCGTTTCTATGAACTAATCCAAGTATATGGCACAACTATCAAGGCCCTTATTCATGAGGAATTTGGAGATGGAATCATGAGTGCTATAGATTTTTCCATGGACATAGATCGAAAAGAAGACCCTGCAGGTGAT…	MTRAELTEKIITHKMLKGFKWDDVAKKVGQSKEWTTAALMGQMCFTKEQAEAAGNAMGMNFGDEEIGLLMTPPYRGSLDQQVPTDALVYRFYELIQVYGTTIKALIHEEFGDGIMSAIDFSMDIDRKEDPAGDRVIITLNGKFLPYKTY
42	OM-RGC.v2.028955662	Alphaproteobacteria	Biota; Bacteria; Proteobacteria; AlphaProteobacteria	2.3e-32	PF02560	2.3e-34	Cyanate lyase C-terminal domain	ATGAAGCGGGCTGAAGTGACCGAGAAGATCCTGACGGCCAAGCGGCTGAAGGAACTGACCTGGGAGGAGATCGCCAAGAAGATCGGCGGCGCCTCGAAGATCATCGTCACCGCGGCCTGCATGGGCCAGATGAAGATGACCAAGGAGCAGGCCACCAAGGCCGGCAAGCTGTTCGGCCTGGGCAAGGAAGAAGTCCTGCTGCTGCAGGAAGTGCCTTACCGCGGTTCGCTGCCCCAGATCCCGCCGACCGACCCGCTGATCTACCGCTTCTACGAGCTGGTGCAGGTCTACGGCACGACCTGGAAGGAGCTGATCCAGGAGGAGTTCGGCGACGGTATCATGTCCGCCATCGACTTCGACATGACCCTGGAGCGCCAGCCCGACCAGAAGGGCGACCGG…	MKRAEVTEKILTAKRLKELTWEEIAKKIGGASKIIVTAACMGQMKMTKEQATKAGKLFGLGKEEVLLLQEVPYRGSLPQIPPTDPLIYRFYELVQVYGTTWKELIQEEFGDGIMSAIDFDMTLERQPDQKGDRVKIGMSGKFLGYKSY
43	OM-RGC.v2.028994358	Alphaproteobacteria	Biota; Bacteria; Proteobacteria; AlphaProteobacteria; Sphingomonadales	2.7e-30	PF02560	2.6e-33	Cyanate lyase C-terminal domain	ATGATGATGACCAAAGCCGATGTTACGACGATGATCCGCGCGAAGAAGCGCGAGAAAAAGATTACATGGGCGGAGATCGCGGCGGCGGCTGGGTTGAACGAAGTCTTCACGACCTCGGCCTGTCTCGGGATGAACAGTCTGTTGCCCGAAGCCGCGCAAAAGTTGGCGGCCCTGCTCGATCTGCCCGAGGAGGCGGCGGTGGTATTGAGCGAATATCCGACCAAGAATTTCGACCGCACCGTGCCGACCGACCCGTGCATTTATCGCTGGTACGAGATTACCGGCGTGTTCGGCGAAGCGTTCAAGGAGCTGGTCCAGGAAAAGGCGGGCGACGGGATCATGAGCGCGATCGATTTCGACATGGAGATCGAAAAGGTGCCGCATGAAAAAGGCGACCGC…	MMMTKADVTTMIRAKKREKKITWAEIAAAAGLNEVFTTSACLGMNSLLPEAAQKLAALLDLPEEAAVVLSEYPTKNFDRTVPTDPCIYRWYEITGVFGEAFKELVQEKAGDGIMSAIDFDMEIEKVPHEKGDRIKVTMNGKFLPYKAW
44	OM-RGC.v2.029034992	Alphaproteobacteria	Biota; Bacteria; Proteobacteria; AlphaProteobacteria; Sphingomonadales; Erythrobacteraceae	6.7e-31	PF02560	6.7e-34	Cyanate lyase C-terminal domain	ATGCTGACCAAATCCGAAGTCATCACCCTGATCCGCGCCGCTAAGCGCGAAAAGAAAATTGGCTGGTCGGAGATTGCCGCCGCCGCCGGGGGAAGCGAAATTTTCGTCACCTCGGCCTGCCTCGGGATGAACAGCCTTTCCGAAGATGCGTCGCGCAAGGTGGTCGACCTTCTTGGACTGCCGGACGAGGCGGCAGTGGTCTTGGCCGAATATCCCACCAAGCACTTCGAGAAGACCGTACCGACCGACCCGTGCATCTACCGCTGGTACGAGATCACGGGCGTGTTCGGCGAGGCGTTCAAGGAGGTGGTGCAGGAGAAGTTCGGCGACGGGATCATGAGCGCCATCGATTTCGACATGGCGGTCGAGCGCGTCGAGCACGAAAAGGGTGACCGTGTC…	MLTKSEVITLIRAAKREKKIGWSEIAAAAGGSEIFVTSACLGMNSLSEDASRKVVDLLGLPDEAAVVLAEYPTKHFEKTVPTDPCIYRWYEITGVFGEAFKEVVQEKFGDGIMSAIDFDMAVERVEHEKGDRVQVVMSGKFLPYKSF
45	OM-RGC.v2.029153535	Alphaproteobacteria	Biota; Bacteria; Proteobacteria; AlphaProteobacteria; Rhodospirillales; Rhodospirillaceae; Thalassospira	3.9e-32	PF02560	1.2e-34	Cyanate lyase C-terminal domain	ATGAAGAAAGTTGATGTCAAAGAACTGATTTTGGAAACCAAGAAAGCCAAGGGTCTTGGTTGGGAAGAAATCGCCAGCAAGATTGGCATGTCGCCGGTTTGGACCACGTCGGTATGTCTGGGGATGAATTCGGCGCCAAAGGAAAAGGCCGATATGCTGGTGGCTGCCCTTGATCTTCCGGCCGAAGCGTCGGCTGTTTTGCAGGAATGCCCGATGAAAATCTGGGATCAGGCCGTTCCGACCGATCCGGCCGTGTATCGGATTTACGAAATCATGGGGGTTTACGGTGAAACCCTTAAGGAACTGGTCCATGAGAAGTTCGGCGATGGCATCATGAGTGCCATTGATTACGAAATGTATATCGAACGCAAAGCCGACCCCAAGGGAGACCGCGTTGTC…	MKKVDVKELILETKKAKGLGWEEIASKIGMSPVWTTSVCLGMNSAPKEKADMLVAALDLPAEASAVLQECPMKIWDQAVPTDPAVYRIYEIMGVYGETLKELVHEKFGDGIMSAIDYEMYIERKADPKGDRVVVTLDGKFLPYRAW
46	OM-RGC.v2.029159580	Alphaproteobacteria	Biota; Bacteria; Proteobacteria; AlphaProteobacteria; Rhizobiales; Hyphomicrobiaceae; Pelagibacterium; Pelagibacterium halotolerans B2	1.1e-29	PF02560	1.9e-33	Cyanate lyase C-terminal domain	ATGAACAAGGCTGATGTTACCGACATGATCCTCGAAAAGAAGCGCGCCACGGGGATCACCTGGGGGGAAATTGCCGAAGGGATCGGCATGTCGGATGTGTTTACGACCTCCGCGTGCCTGGGCATGAATGCCTTCCCGCGCGAAAAAGCCGATATCCTCGCCCGCAATCTGGGGCTTCCACAGGAGGCCGCCGTGGTGCTGGCCGAGTATCCGACCAAGGTTTTCAGCCAGTCTGTGCCGACCGATCCGGCAATCTACCGGCTATATGAGATCGTCGGCGTCTATGGCGACACGATCAAGGAATTGATCAACGAGAAGGCCGGCAACGGCATAATGAGCGCCATCGATTTCGAGATGAGCGTGGAAAAGGTGCCCAACCCCAAGGGCGACCGCATCGAG…	MNKADVTDMILEKKRATGITWGEIAEGIGMSDVFTTSACLGMNAFPREKADILARNLGLPQEAAVVLAEYPTKVFSQSVPTDPAIYRLYEIVGVYGDTIKELINEKAGNGIMSAIDFEMSVEKVPNPKGDRIELKISGKYLEYKSW
47	OM-RGC.v2.029189532	Alphaproteobacteria	Biota; Bacteria; Proteobacteria; AlphaProteobacteria; Rhodospirillales; Rhodospirillaceae; Thalassospira	7.1e-34	PF02560	4e-36	Cyanate lyase C-terminal domain	GTGAAAAAAGCAGATGTCAAAGAAATGATCATCGAAGCCAAAAAGGCCAAAGGCCTTGGCTGGGAAGAAGTTGCCAGCAAGATCGGCATGTCGCCGGTATGGACGACTTCGGTTTGTTTTGGCATGAATTCCGCGCCAAAGGACAAGGCCGACATGCTGGTTGCCCTGTTTGACCTGCCGCCCGAAGCATCGGCTGTCATGCAGGAATGCCCGATGAAAATCTGGGATCAGGCGGTACCGACCGATCCTGCGATCTATCGCCTGTATGAAATCGTCGGTGTGTACGGCGAGACCATCAAGGAAATCATCCACGAGAAATTCGGCGACGGTATCATGAGCGCGATCGACTACGAAATGTATATCGAGCGCAAGGAAGACCCGAAGGGCGACCGCGTTGTC…	VKKADVKEMIIEAKKAKGLGWEEVASKIGMSPVWTTSVCFGMNSAPKDKADMLVALFDLPPEASAVMQECPMKIWDQAVPTDPAIYRLYEIVGVYGETIKEIIHEKFGDGIMSAIDYEMYIERKEDPKGDRVVITLDGKFLKYRAW
48	OM-RGC.v2.029280891	Alphaproteobacteria	Biota; Bacteria; Proteobacteria; AlphaProteobacteria	1.5e-30	PF02560	6.1e-34	Cyanate lyase C-terminal domain	ATGAACAAAGCAGACGTTACCGACATGATTATGGAAAAAAAGAAGGCAGCAGGCATAAGCTGGGCCGCCATTGCCGATGAAATCGGCATGTCCGAAGTCTTTACGACCTCCGCCTGTCTTGGCATGAATTCGATGCCGCGCGACAAGGCCGATACGATCGTCCGTTTTCTCGGACTGCCGCAGGACGCGGGCGCCGTCCTGGCGGAATTTCCGACCAAGCTGTTCGACCAGACCGTGCCGACCGATCCTTGCATCTATCGGCTTTATGAAATCGTCGGCGTTTATGGCGAAACGCTCAAGGAGCTCATTCAGGAAAAGGGCGGCGATGGCATTATGAGCGCCATCGATTTCGAAATGTATGTCGACAAGATTCCCAACCCCGCCGGCGACCGAATCGAA…	MNKADVTDMIMEKKKAAGISWAAIADEIGMSEVFTTSACLGMNSMPRDKADTIVRFLGLPQDAGAVLAEFPTKLFDQTVPTDPCIYRLYEIVGVYGETLKELIQEKGGDGIMSAIDFEMYVDKIPNPAGDRIEVRMSGKFLPYKAW
49	OM-RGC.v2.030160590	Alphaproteobacteria	Biota; Bacteria; Proteobacteria; AlphaProteobacteria; Rhodobacterales	5.9e-26	PF02560	3.8e-29	Cyanate lyase C-terminal domain	ATGGCCAAAATGATGACCAAGGAAGACGTGACCGAAATGATACTGTCTGCCAAGCGCACGACAGGCATGAAATGGGAGGACATCGCCGAGAAGATCGGCATGTCGCCGGTGTGGACGCATTCGGCCGCAATGGGCATGAACGCGATGCCCAAGGACAAGGCCGAGGCGATGGTCTCCGTGATGGGGCTGCCGCAGGAGGCGGCGCTGGTGCTGCAGGAGTATCCCACCAAGATCTGGGAGCAGGCAGTGCCGACCGACCCCTGCGTCTACCGGCTCTACGAAATCGTCGGGGTCTATGGTCCGACGATCAAGACGCTGATCCAGGAGGAGTTCGGCGACGGCATCATGTCGGCCATCGATTTCGACATGCAGATCACCCGCGTGGCCAATCCCAAGGGC…	MAKMMTKEDVTEMILSAKRTTGMKWEDIAEKIGMSPVWTHSAAMGMNAMPKDKAEAMVSVMGLPQEAALVLQEYPTKIWEQAVPTDPCVYRLYEIVGVYGPTIKTLIQEEFGDGIMSAIDFDMQITRVANPKGDRVKIEMS
50	OM-RGC.v2.030337826	Alphaproteobacteria	Biota; Bacteria; Proteobacteria; AlphaProteobacteria; Rhizobiales	8.6e-30	PF02560	1.4e-33	Cyanate lyase C-terminal domain	ATGATCCTTGAAAAGAAGCGGAATGCCGGGCTGACATGGGCCGGGATCGCGGAATCGATCGGGATGTCGGAGGTCTTCACCACATCCGCCTGCCTCGGGATGAATTCCTTCCCGCGCGAGAAGGCCGACCTGCTGGTCAGAACGCTGGGATTGCCGCAGGACACCGCCGTTATTCTCGCGGAATATCCAACGAAAGTCTTCTCGCAAGCCATTCCAACCGACCCCTGTGTCTATCGGCTTTATGAAATCGTCGGCGTTTATGGCGACACCATCAAGGAGCTTATCCAGGAAAAGGGCGGCGATGGCATAATGAGCGCCATCGACTTTGATATGACCGTTGAAAAGGTGCCGTACGAAAAAGGCGATCGCATCGAAATTAAGATGACCGGGAAATTCCTG…	MILEKKRNAGLTWAGIAESIGMSEVFTTSACLGMNSFPREKADLLVRTLGLPQDTAVILAEYPTKVFSQAIPTDPCVYRLYEIVGVYGDTIKELIQEKGGDGIMSAIDFDMTVEKVPYEKGDRIEIKMTGKFLSYNQW
51	OM-RGC.v2.030444389	Alphaproteobacteria	Biota; Bacteria; Proteobacteria; AlphaProteobacteria; Rhizobiales	3e-30	PF02560	7.2e-34	Cyanate lyase C-terminal domain	ATGATTCTGGAAAAGAAGCGTAATGCCGGATTAACCTGGGCAGGCATTGCGGACTCAATTGGCATGTCGGAGGTGTTTACGACGTCTGCCTGCTTCGGAATGAACTCTTTTCCGAGAGACAAAGCGGACTTGCTCGTGAAAACTCTGGGCCTTCCACAGGATGTCGCGGTAATCCTCGCGGAGTATCCAACAAAAATGTTCCCGCAGACCATTCCGACAGATCCCTGTATTTATCGTCTATATGAGATTGTCGGCGTATATGGCGATACCATAAAGGAGCTCATCCAGGAAAAGGGGGGCGACGGAATTATGAGCGCCATTGACTTCGATATGACTGTCGAAAAAGTACCTTATGAAAAGGGAGATAGGATAGAAATCAAGATGTCTGGGAAGTTCTTA…	MILEKKRNAGLTWAGIADSIGMSEVFTTSACFGMNSFPRDKADLLVKTLGLPQDVAVILAEYPTKMFPQTIPTDPCIYRLYEIVGVYGDTIKELIQEKGGDGIMSAIDFDMTVEKVPYEKGDRIEIKMSGKFLSYNQW
52	OM-RGC.v2.030604073	Alphaproteobacteria	Biota; Bacteria; Proteobacteria; AlphaProteobacteria; Rhodobacterales; Rhodobacteraceae	3.7e-26	PF02560	8.9e-29	Cyanate lyase C-terminal domain	ATGACCGAGACGATGACCAAAGAAGACGTGACAGCCATGATCCTGTCAGCCAAGAAACAGGCTGGCATGACGTGGGAAGGCATTGCCGAAAAGATCGGCATGTCACCTGTCTGGACCCATTCCGCCACGATGGGCATGAATGCCTTTCCGGCGGACAAGGCAAAGTTGATGGTCAGCGTCATGGGCCTGCCGCAAGAGGCAGAGGCCCTGCTGGCCGAAAGCCCGACCAAGATCTGGACGCAGGCGGTCCCTACCGATCCCTGCATCTATCGCTTCTACGAAATCGTCGGCGTCTATGGCCCGACGCTGAAGGCGCTGATCCAGGAAAAATTCGGCGACGGCATCATGTCGGCCATCGATTTTCACATGTCCGTCACGCGTGAAGAAAACCCCAAGGGC…	MTETMTKEDVTAMILSAKKQAGMTWEGIAEKIGMSPVWTHSATMGMNAFPADKAKLMVSVMGLPQEAEALLAESPTKIWTQAVPTDPCIYRFYEIVGVYGPTLKALIQEKFGDGIMSAIDFHMSVTREENPKGDRVKV
53	OM-RGC.v2.030968497	Alphaproteobacteria	Biota; Bacteria; Proteobacteria; AlphaProteobacteria; Rhodobacterales; Rhodobacteraceae	2.1e-32	PF02560	3.5e-35	Cyanate lyase C-terminal domain	ATGAGCGGCGTAAAATGGGCTGAGATTGCATCAGCTGTTGGTCAGTCAAAAGAATGGACTACAGCAGCTCTGATGGGCCAAATTTCTCTTACAAGGGAACAGGCAGAAGCCGCAGGTAATGCGCTTGGGGTAAATTTCACCGACGAAGAAATGGCAATTCTTATGACTGTGCCTTATCGGGGCTCATTACCGACGGCTGTGCCAACTGACCCTCTTATTTATCGTCTATATGAAGTTGTTGCAGTCTATGGAACAACAATGAAAGCTCTTATTGAAGAAGAATTCGGTGACGGTATCATGTCAGCCATCGACTTTACCATGGATATTACGCGTGAGGAAAACCCAGCAGGAGACAGGGTAAAAGTAGAAATGACAGGAAAATTCCTCCCTTACAAAACA…	MSGVKWAEIASAVGQSKEWTTAALMGQISLTREQAEAAGNALGVNFTDEEMAILMTVPYRGSLPTAVPTDPLIYRLYEVVAVYGTTMKALIEEEFGDGIMSAIDFTMDITREENPAGDRVKVEMTGKFLPYKTY
54	OM-RGC.v2.031488697	Alphaproteobacteria	Biota; Bacteria; Proteobacteria; AlphaProteobacteria; Rhodobacterales; Rhodobacteraceae	1.6e-20	PF02560	1.4e-23	Cyanate lyase C-terminal domain	ATGAAAGACCTCGCCATGACCGAGATGATGACCAAGGAAGACGTCACCGCAATGATCCTATCCGCCAAGAAACAGGCTGGCCTGACATGGGAAGAGATCGCCGAAAAGATCGAGATGTCACCGGTGTGGACGCATTCGGCCGCCATGGGCATGAACGCATTTCCGACCGAAAAGGCCAAGCTGATGGTTAAAGTGATGGGTCTGCCGCAAGAGGCCGAAAGCGTGCTTGTCGAAAGCCCCACCAAGATCTGGGAACAGTCCGTGCCAACCGATCCGTGCATCTACCGTTTCTACGAAATCGTGGGGGTTTACGGCCCAACCCTCAAGGCCTTGATCCAAGAGAAATTCGGTGACGGTATAATGTCGGCGATCGATTTTAACATGTCCGTGACCCGC	MKDLAMTEMMTKEDVTAMILSAKKQAGLTWEEIAEKIEMSPVWTHSAAMGMNAFPTEKAKLMVKVMGLPQEAESVLVESPTKIWEQSVPTDPCIYRFYEIVGVYGPTLKALIQEKFGDGIMSAIDFNMSVTR
55	OM-RGC.v2.032884182	Alphaproteobacteria	Biota; Bacteria; Proteobacteria; AlphaProteobacteria; Rhodobacterales; Rhodobacteraceae	2.5e-18	PF02560	1.8e-21	Cyanate lyase C-terminal domain	ATGATATCAAGAGCTGAATTAACTGAAAAAATTGTACATACAAAAACATTAAGTGGAGTTAAGTGGGCTGACATTGCTAAAGCAGTTGGCCAATCAAAAGAATGGACTACTGCAGCTTTGATGGGACAAATTTCATTAACAAAAGAGCAAGCCATCGCTGCAGGTAACGCTCTAGGTATCAATTTTGATCCAGAGGAATTAGCTATATTAACGACTGTCCCTTATCGTGGTTCTATTCCCACTGCTGTTCCTACGGATCCATTAATTTATAGACTTTATGAAGTTGTTAATGTTTATGGATCCACAATGAAAGCTCTAATTGAAGAAGAGTTTGGAGACGGAATTATGTCAGCAATTGATTTCACA	MISRAELTEKIVHTKTLSGVKWADIAKAVGQSKEWTTAALMGQISLTKEQAIAAGNALGINFDPEELAILTTVPYRGSIPTAVPTDPLIYRLYEVVNVYGSTMKALIEEEFGDGIMSAIDFT
56	OM-RGC.v2.043724554	Alphaproteobacteria	Biota; Bacteria; Proteobacteria; AlphaProteobacteria; Rhodobacterales; Rhodobacteraceae; Paracoccus	1.8e-17	PF02560	3.7e-21	Cyanate lyase C-terminal domain	GTGGGCGTCTATGGCCCCACCATCAAGGCGCTGATCGAGGAGAAGTTCGGCACCGGCATCATGTCCGCCATCGACCTCGAGATGTCCGTGACCCGAGAGACCAACGCCAAAGGCGACCGCGTCAAGCGGGAGATGTCGGGCAAGTATCTGGCCAATGACGCCTGGTGA	VGVYGPTIKALIEEKFGTGIMSAIDLEMSVTRETNAKGDRVKREMSGKYLANDAW
57	OM-RGC.v2.046666770	Alphaproteobacteria	Biota; Bacteria; Proteobacteria; AlphaProteobacteria	7.3e-09	PF02560	5.4e-12	Cyanate lyase C-terminal domain	GCAATTGACTATGACATGTCGATAGAGCGCGTGCCCGACCCAAAAGGTGACCGAGTGAAAGTCACCATGAGCGGCAAATTCCTACCCTACAAATCCTACTAA	AIDYDMSIERVPDPKGDRVKVTMSGKFLPYKSY
58	OM-RGC.v2.026336042	Betaproteobacteria	Biota; Bacteria; Proteobacteria; BetaProteobacteria; BetaProteobacteria bacterium MOLA814	6e-35	PF02560	5.9e-36	Cyanate lyase C-terminal domain	TTGATTTTTTCCTCCATTCAACACAAAGGATTTTTTATGGCTTCTATGAATAAAAGTTTGACGCGCGAAGATGTGACTGACATGATCATGTCGGTCAAGATCCAAAAACGTATCAAGTGGGCTGATGTAGCGCCAAAGTTAAAGCTGTCTAAAGAGTGGGTAACAGCGGCTTGTTTGGGACAGATGGCGTTGACAAACACGCAGGCAAAACTCGTCGCAAAAATATTCAGTCTGCCCCCCGAGGCTATCCCTGTCTTGGAGGCTGTACCTTACAAAGGTTCCTTGCCAACATCGGTGCCGACAGACCCGCTGATTTATCGCTTCTACGAGTTGATTTCGGTATACGGTACGACCTTTAAAGAGTTGATTCATGAGGAGTTTGGAGATGGGATTATGAGC…	LIFSSIQHKGFFMASMNKSLTREDVTDMIMSVKIQKRIKWADVAPKLKLSKEWVTAACLGQMALTNTQAKLVAKIFSLPPEAIPVLEAVPYKGSLPTSVPTDPLIYRFYELISVYGTTFKELIHEEFGDGIMSAIDFKMDMQRQNDPNGDRVEIVMSGKFLPYKTY
59	OM-RGC.v2.028118405	Betaproteobacteria	Biota; Bacteria; Proteobacteria; BetaProteobacteria; BetaProteobacteria bacterium MOLA814	7.1e-35	PF02560	1.5e-35	Cyanate lyase C-terminal domain	ATGGCTACCAACATTAAAATCTTAACGCGCGAAGAAGTGACCGACATGATCATGGCGGTTAAAATTCAAAAGAAAATAAAATGGGCAGATGTTGCGCCGAAATTAAAGCTTTCAAAAGAGTGGGTTACTGCAGCGTGCTTGGGTCAAATGGCATTAACCAATGCACAAGCTAAAGTAGTTGCTAAGATATTCAGTCTTCCAGCAGAAGCCATACCTGTTCTCGAAGCCGTACCTTACAAAGGATCCTTGCCCACTGCAGTTCCCACTGACCCATTGGTGTACAGATTTTATGAATTAATTTCCGTTTACGGAACCACTTTTAAAGAGCTGATACACGAAGAATTCGGCGACGGTATTATGAGTGCTATCGATTTCAAAATGGATATGCAGCGAGAAAAT…	MATNIKILTREEVTDMIMAVKIQKKIKWADVAPKLKLSKEWVTAACLGQMALTNAQAKVVAKIFSLPAEAIPVLEAVPYKGSLPTAVPTDPLVYRFYELISVYGTTFKELIHEEFGDGIMSAIDFKMDMQRENDPNGDRVKIMISGKFLPYKSY
60	OM-RGC.v2.029020022	Betaproteobacteria	Biota; Bacteria; Proteobacteria; BetaProteobacteria; Burkholderiales	2.1e-33	PF02560	3.7e-35	Cyanate lyase C-terminal domain	ATGGACCGCAATCAAGTCACCCAGAAGATCGTCACCGCCAAGGTCAGCAAGAAGATGACCTGGGCCCAGATCGCCGAGCGTATCGGCCAGAGCAAGGAGTGGACTACCGCCGCCATGCTGGGCCAGATGACCCTGACGGCCAAGCAGGCCGCCGCGGCGCAGGAACTGTTCGAACTCACCGACGAAGAAACGCTGTGGCTGCAGATCGTGCCTTACAAGGGATCGCTGCCGACCCCGGTGCCGACCGATCCGCTGATCTATCGCTGGTACGAGATCGTCAGTGTCTATGGCAGCACCATCAAGGAACTGATCCACGAAGAGTTCGGCGACGGCATCATGAGTGCCATCGATTTCAAGATGGATATCCAGCGCCAGGCCGACCCCAATGGCGATCGCGTC…	MDRNQVTQKIVTAKVSKKMTWAQIAERIGQSKEWTTAAMLGQMTLTAKQAAAAQELFELTDEETLWLQIVPYKGSLPTPVPTDPLIYRWYEIVSVYGSTIKELIHEEFGDGIMSAIDFKMDIQRQADPNGDRVNVMLSGKFLPYKTY
61	OM-RGC.v2.029025963	Betaproteobacteria	Biota; Bacteria; Proteobacteria; BetaProteobacteria; Burkholderiales; Burkholderiaceae; Limnobacter	6.5e-33	PF02560	3.2e-35	Cyanate lyase C-terminal domain	ATGAAACGAACCGACGTAACCGAGATGATTGTATTGGCCAAGCGCAAGAAAAAATGCACTTGGGACGACTGCGCCAAAGTACTAGGCCAGTCCAAGGAATGGAGCACAGCTGCGTTGTTGGGCCAGATGACACTGACCGAAGAACAAGCCAAGAAAATTGGTGAGTATTTGGCCTTGCCACCCGAGGCGGTTGATTGCCTGCAGGTTGTGCCTTACAAGGGATCGCTGCCCACCGCTGTGCCTACCGACCCCTTGATTTATCGCTTTTATGAATTGATCAGTGTGTACGGCACAACGTTCAAGGAACTCATTCATGAAGAGTTTGGTGACGGCATCATGAGTGCCATCGACTTCAAAATGGATTTGCAGCGTGAGCCCAACCCCATGGGTGACCGCGTC…	MKRTDVTEMIVLAKRKKKCTWDDCAKVLGQSKEWSTAALLGQMTLTEEQAKKIGEYLALPPEAVDCLQVVPYKGSLPTAVPTDPLIYRFYELISVYGTTFKELIHEEFGDGIMSAIDFKMDLQREPNPMGDRVSINMSGKFLPYKTY
62	OM-RGC.v2.029052744	Betaproteobacteria	Biota; Bacteria; Proteobacteria; BetaProteobacteria; Burkholderiales; Burkholderiaceae; Limnobacter	6.5e-33	PF02560	3.2e-35	Cyanate lyase C-terminal domain	ATGAAACGAACCGACGTAACCGAAATGATTGTATTGGCCAAGCGCAAGAAAAAATGCACTTGGGACGACTGCGCCAAAGTACTGGGCCAGTCCAAGGAATGGAGTACAGCTGCATTGCTGGGCCAGATGACCTTGACTGAGGAGCAGGCCAAGAAAATTGGTGAGTATTTGGCTTTGCCACCTGAAGCGGTAGATTGCCTGCAAGTGGTGCCTTACAAAGGATCGCTGCCCACGGCCGTGCCCACTGACCCCCTGATTTATCGCTTTTATGAATTGATTAGCGTGTATGGCACCACCTTCAAGGAACTGATTCATGAAGAGTTTGGCGACGGCATCATGAGCGCCATCGACTTCAAAATGGATTTGCAGCGTGAGCCAAACCCCATGGGCGACCGCGTT…	MKRTDVTEMIVLAKRKKKCTWDDCAKVLGQSKEWSTAALLGQMTLTEEQAKKIGEYLALPPEAVDCLQVVPYKGSLPTAVPTDPLIYRFYELISVYGTTFKELIHEEFGDGIMSAIDFKMDLQREPNPMGDRVSINMSGKFLPYKTY
63	OM-RGC.v2.029144619	Betaproteobacteria	Biota; Bacteria; Proteobacteria; BetaProteobacteria; Burkholderiales	1.5e-33	PF02560	1.1e-35	Cyanate lyase C-terminal domain	ATGAACCGCCTCGACGTTACCGAAAAAATTATCACTGCCAAAGTATCCCGCGGCTTGTCATGGTCCGAGATTGCCACCAAGGTTGGCCTAAGCAAGGAGTGGGTCACCGCCGCCTGCCTTGGTCAAATGACGTTTGATGCCAAACAGGCAGATATAGTCGCTGGCATTTTTGGCTTGAGCGATGAAGAAAAAAAATGGTTAATGGTGGTGCCTTACAAGGGTTCTTTACCGACCACCGTGCCGACCGATCCCGTGATTTATCGTTTCTATGAATTGGTGCAGGTGTACGGCACCACATTCAAAGAGTTGATCCATGAAGAATTTGGCGACGGCATCATGAGTGCGATCGACTTCAAGATGGATATGGCGCGTGAACAAGATCCTAACGGCGACCGTGTT…	MNRLDVTEKIITAKVSRGLSWSEIATKVGLSKEWVTAACLGQMTFDAKQADIVAGIFGLSDEEKKWLMVVPYKGSLPTTVPTDPVIYRFYELVQVYGTTFKELIHEEFGDGIMSAIDFKMDMAREQDPNGDRVRIVMSGKYLAYKSF
64	OM-RGC.v2.029146403	Betaproteobacteria	Biota; Bacteria; Proteobacteria; BetaProteobacteria	6.5e-34	PF02560	7.5e-36	Cyanate lyase C-terminal domain	ATGAACCGCAATGACGTTACCGAAATGATCGTGGCCGCCAAGATTGCCAAGGGCATCAAGTGGGCGGATGTGGCCGTAAAGATCGGTCTGGCAAAGGAGTGGGTCACCTCGGCCTGTCTGGGGCAGATGGCGTTCACCGCGGAACAGGCCGCAATCGTTGCCGACACCTTCGCGCTGCCGCCCGAGGCCATTCCCGTGCTGCAGGCCGTGCCCTACAAGGGTTCGCTGCCCACCGTCGTGCCGACCGATCCGCTGATCTACCGTTTCTACGAACTGATCAGCGTGTATGGCACGACTTTCAAGGAGCTCATCCACGAAGAGTTCGGTGACGGCATCATGTCCGCGATCGATTTCAAGATGGATCTGCAGCGCGAGCCCCACCCCGCCGGTGACCGCGTC…	MNRNDVTEMIVAAKIAKGIKWADVAVKIGLAKEWVTSACLGQMAFTAEQAAIVADTFALPPEAIPVLQAVPYKGSLPTVVPTDPLIYRFYELISVYGTTFKELIHEEFGDGIMSAIDFKMDLQREPHPAGDRVSITMSGKFLPYKTY
65	OM-RGC.v2.015408683	Chlorophyta	Biota; Eukaryota; Viridiplantae; Chlorophyta; prasinophytes; Mamiellophyceae; Mamiellales; Bathycoccaceae; Bathycoccus; Bathycoccus prasinos	8.8e-32	PF02560	2.9e-34	Cyanate lyase C-terminal domain	ATGACAACAACAACAACAACGGTGATGAGAGTGACGACGATGTTTCCGACGACGAGGAGTAGTAAGAGTAAGCGTAGTAATGAGAAGAAGAAGGAGATGATGATGACGAGCAGCGCGAAATCTATTTTGAGAAGAAGAAGAAGAAATTATGCACCACCAAACGTCGCCGTCTCATCATCATCATCCCGAGGAAGAAGTAATAATAATATCGATTGGGAGAACGACATCGTCTCGAGACACGACGTGACCGAACTCATCGTTTTTAATCGCATGAAAATGAACATTTCGTGGGCCGAATTAGCTTTGACGGTGAATAAATCGAAAGAATGGACGACGAGCGCGTTGCTTGGACAACATCAGATGAGCAAAGAGGAAGCTGAAAAAGTGGGCACAGTATTA…	MTTTTTTVMRVTTMFPTTRSSKSKRSNEKKKEMMMTSSAKSILRRRRRNYAPPNVAVSSSSSRGRSNNNIDWENDIVSRHDVTELIVFNRMKMNISWAELALTVNKSKEWTTSALLGQHQMSKEEAEKVGTVLALPSVAVKLLQTFPYKGSLPTSVPTDPLIYRFYELVNVYGTTFKELIHEEFGDGIMSAIDFNMDLSKKKGDLGEDRVSITMSGKYLPYKKY
66	OM-RGC.v2.018484930	Chlorophyta	Biota; Eukaryota; Viridiplantae; Chlorophyta; prasinophytes; Mamiellophyceae; Mamiellales; Mamiellaceae; Micromonas; Micromonas pusilla	6.9e-31	PF02560	7.9e-34	Cyanate lyase C-terminal domain	ACATTCAAGATGTCCGCCTTCACCATCTCCACTACCGCCGCGCCTGTGACGCAGCAAGTCGCGATGCGTGGCTCCAAGGGAGCTTCCCTTCGCAAAGCCGCGATGGCCCCCGTGCGATCCACCAAGGCCAAGGCTTCCTTCTCCGTCAACGCGGGCCCCCTCACCAGGAACGACGTCACGGAAACCATCGTGTTCAACAGGATGAAGAAGGGAATCACCTGGGCTAGTTTGGCTGAGGCCGTGGGCCAGAGCCTTCCCTGGACCACCGCCGCTTTGCTGGGCCAGATGCAAATGTCACCCGAACAGGCGAAAGCCGCGGGGGACATGCTCGGCCTCTCAAAAGACGAGCAGATGCTGCTCACCTTCGTCCCGTACAAGGGCTCGTTCGGCAAACCAGGC…	TFKMSAFTISTTAAPVTQQVAMRGSKGASLRKAAMAPVRSTKAKASFSVNAGPLTRNDVTETIVFNRMKKGITWASLAEAVGQSLPWTTAALLGQMQMSPEQAKAAGDMLGLSKDEQMLLTFVPYKGSFGKPGELVPTDPLIYRFYEMVMVYGPTYKEMIHEEFGDGIMSAIDFDMDFSRLPNEAGDRVKIVLTGKYLTYKSF
67	OM-RGC.v2.018972691	Chlorophyta	Biota; Eukaryota; Viridiplantae; Chlorophyta; prasinophytes; Mamiellophyceae; Mamiellales; Mamiellaceae; Micromonas; Micromonas pusilla	5.8e-31	PF02560	6.3e-34	Cyanate lyase C-terminal domain	ATGTCGTCCTTCGCCGTCCCCACCGCTGTCGCGCCTGCCACGGCGCGCGTCGCGATGCGCGGCTCGAACGCGCGGTCGTTTCGCCGTGCGGTCGCTGCGCCCGTGCGATCGGTGCAGGCCAAGCGTGCGTTCGCGGTACACGCGGGCCCGTTGACCCGGAACGACGTGACCGAAACCATCGTGTTCAACCGCATGAAGAAAGGTTTGACCTGGGCCTCCTTGGCGGAGGCGGTGGGTAAGTCACTTCCCTGGACCACCAGCGCGTTGCTTGGGCAGCACCAGATGAGCGCGGAACAAGCCAAAGCGGCGGGTGACATGCTCGGGCTTAACAAAGACGAGCAGATGCTTTTAACGTACGTGCCGTACAAAGGCTCGTTCGGCAAACCAAACGAGCTGGTA…	MSSFAVPTAVAPATARVAMRGSNARSFRRAVAAPVRSVQAKRAFAVHAGPLTRNDVTETIVFNRMKKGLTWASLAEAVGKSLPWTTSALLGQHQMSAEQAKAAGDMLGLNKDEQMLLTYVPYKGSFGKPNELVPTDPLIYRFYEMVMVYGTTYKEMIHEEFGDGIMSAIDFDMDFSRLPNENGDRVKIVLTGKYLTYKSF
68	OM-RGC.v2.028454934	Chlorophyta	Biota; Eukaryota; Viridiplantae; Chlorophyta; prasinophytes; Mamiellophyceae; Mamiellales; Mamiellaceae; Micromonas	1.2e-32	PF02560	2.5e-35	Cyanate lyase C-terminal domain	ATGACGCGCAACGACGTCACCGAGCTCGTCGTCTTCAACCGTATGAAGAAAGGGATCACGTGGGCGTCTCTCGCCGAGGCATGCGGCAAGAGCGTCCCGTGGACCACGTCCGCGCTGCTGGGCCAGCATCAGATGTCCAAGGAGATGGCGCAGGCTGCGGGTGCCATGCTCGATCTACCCGACGACGCCGTCATGCTCCTGCAGCACGTCCCGTACAAGGGTACCGGGTCCATCCCGGTGGGCCAGACGGTCCCGACGGACCCGCTCATCTACAGGTTCTACGAGATGGTCATGGTGTACGGCAGCACGTACAAGGAGCTCATCCACGAGGAGTTCGGCGACGGGATCATGTCCGCCATCGACTTCGACATGGAGTTTGGCCGGCAGGCGGATCCAAAC…	MTRNDVTELVVFNRMKKGITWASLAEACGKSVPWTTSALLGQHQMSKEMAQAAGAMLDLPDDAVMLLQHVPYKGTGSIPVGQTVPTDPLIYRFYEMVMVYGSTYKELIHEEFGDGIMSAIDFDMEFGRQADPNGDRVKITLTGKYLKYKQF
69	OM-RGC.v2.028461184	Chlorophyta	Biota; Eukaryota; Viridiplantae; Chlorophyta; prasinophytes; Mamiellophyceae; Mamiellales; Mamiellaceae; Micromonas	5.7e-32	PF02560	7.1e-35	Cyanate lyase C-terminal domain	ATGACGCGCAACGACGTCACCGAGCTCGTCGTCTTCAACCGCATGAAGAAGGGAATCACGTGGGCATCCCTCGCGGAGGCGTGCGGCAAGAGCGTCCTGTGGACCACCTCCGCGCTGCTCGGCCAACACCAGATGTCTCAAGAGCAGGCTGAGACAGCCGGGAAGATGCTGGACCTCCCCGACGACGCCGTCATGCTCTTGTCACACGTGCCATACAAGGGCACCGGGTCCATCCCGGCCGGTCAGACCGTCCCGACGGACCCGCTCATCTACAGGTTCTACGAGATGGTCATGGTGTACGGCAGCACGTATAAAGAGCTCATCCACGAGGAATTCGGCGACGGGATCATGTCCGCCATCGACTTCGACATGGACTTCGGACGTCTGGCGGATCCAAAC…	MTRNDVTELVVFNRMKKGITWASLAEACGKSVLWTTSALLGQHQMSQEQAETAGKMLDLPDDAVMLLSHVPYKGTGSIPAGQTVPTDPLIYRFYEMVMVYGSTYKELIHEEFGDGIMSAIDFDMDFGRLADPNGDRVTITLTGKYLKYKQF
70	OM-RGC.v2.043850454	Chlorophyta	Biota; Eukaryota; Viridiplantae; Chlorophyta; prasinophytes; Mamiellophyceae; Mamiellales; Mamiellaceae; Micromonas; Micromonas pusilla	1.9e-21	PF02560	5.9e-25	Cyanate lyase C-terminal domain	ATGGTGTACGGCCCCACGTACAAGGAGATGATCCACGAGGAGTTCGGGGACGGGATCATGTCTGCCATTGACTTCGACATGGACTTCTCGCGTCTGCCCAACGAAGCCGGCGACCGCGTCAAGATCGTCCTCACCGGCAAGTACCTCACCTACAAGTCCTTCTAA	MVYGPTYKEMIHEEFGDGIMSAIDFDMDFSRLPNEAGDRVKIVLTGKYLTYKSF
71	OM-RGC.v2.028538139	Fungi	Biota; Eukaryota; Fungi; Dikarya; Ascomycota; Pezizomycotina; Dothideomycetes; Pleosporomycetidae; Pleosporales	8.9e-29	PF02560	7.1e-31	Cyanate lyase C-terminal domain	ATGGCATCGGCAGAGGATATACAGAAGCTCTCAAAAGTGCTTGACATCCCCGTGGAGACACTTGAATCGCAGCTGTCAGGCTTTCCGGACAGGGGACGGTCGCTCGACATGCCTCCAAAAGACCCGACTATCTACCGTCTGTACGAGATTGTGCAGAACTATGGACTTGCATACAAAGCTGTGCTGCACGAAAAGTTTGGAGATGGTATCATGAGCGCCATCAGTTTCAGCACGAAGGTGGAGAAGGAGACGGATGAAAAGGGCGACTGGGCCGTCATCACCTGGAGAGGCAAATGGTATGCCAGTCGTGCCAGAAGCTTTCTTAATGCTGACTCTGCCACAGGTTGCCGTATTCGCGGTTTTAGACGTTTTCTAGATACAAAGCATTTCAAGTTTGCA…	MASAEDIQKLSKVLDIPVETLESQLSGFPDRGRSLDMPPKDPTIYRLYEIVQNYGLAYKAVLHEKFGDGIMSAISFSTKVEKETDEKGDWAVITWRGKWYASRARSFLNADSATGCRIRGFRRFLDTKHFKFATCGRSLNAMSTKILQRDH
72	OM-RGC.v2.017141382	Gammaproteobacteria	Biota; Bacteria; Proteobacteria; GammaProteobacteria	1.5e-34	PF02560	7.7e-37	Cyanate lyase C-terminal domain	ATGCCATCGTGGTGGAAAGCGCCGCGCATCTCTTCCCTCAGTATCTCTGAAGCCTGCGCCGCTGGCACCGCCATTGCAAAACCCCTCAGCACACTGCAAAAGCGTTATCGCAGCCGGATTCTGCACCATAACCGGGCGGTTCTGATACGCCCGCTTCAATACCAACCTGTACCAACCTCAGGAGAGACTTTTATGATGGACAAAGTAACCATGACGGAAACCATCATCGCCGCCAAACTGGAAAAAGGGCTGAGCTGGGAAACCATAGCCACCGATCTCGGCATGTCGCCGGTCTGGCTGACCTCCGCCTGTCTGGGCATGAACAGCGCACCGGCAGAAAAAGCCCGCGCCATCAGTGAATACCTGGGGCTGGGGACAGACGTCAGCGCCGCACTTGAA…	MPSWWKAPRISSLSISEACAAGTAIAKPLSTLQKRYRSRILHHNRAVLIRPLQYQPVPTSGETFMMDKVTMTETIIAAKLEKGLSWETIATDLGMSPVWLTSACLGMNSAPAEKARAISEYLGLGTDVSAALEAYPTKVWDQTVPTDPLIYRLYEIVGVYGDTLKEVIQEKFGDGIMSAIDFSMEVDKVEDPKGDRVLLTLNGKFLPYKSW
73	OM-RGC.v2.022733416	Gammaproteobacteria	Biota; Bacteria; Proteobacteria; GammaProteobacteria	1.5e-34	PF02560	8e-37	Cyanate lyase C-terminal domain	ATGAGATGCTCTGAATCCGCGCTTTTTGAGTCCAGCAACAGGAAATCCGCACTTAAACAGTTCAATAGCAGCAGGAGCAGCACGGCCATGACGACCACACTCATGACAAAAGAAAAAATGACCGAAGCCATCATCGCACGCAAAATTGAAAAAGGACTGTCCTGGGAAACCATGGGCGCAGACCTGGGCATGTCCCCTGTCTGGCTGACCTCCGCGTGTCTGGGCATGAACAGCGCCCCAACTGAAAAAGCCGCAGCCATTGCCGAGTATCTGGGTTTTGGTGCTGAGATGACCAAGGCACTGGAAGCCTTTCCTACCAAAGTATGGGATCAGGCAGTACCGACTGACCCGCTGATTTACCGACTCTACGAGATAGTCGGTGTTTATGGCGACACTCTG…	MRCSESALFESSNRKSALKQFNSSRSSTAMTTTLMTKEKMTEAIIARKIEKGLSWETMGADLGMSPVWLTSACLGMNSAPTEKAAAIAEYLGFGAEMTKALEAFPTKVWDQAVPTDPLIYRLYEIVGVYGDTLKEVIQEKFGDGIMSAIDFSMEVDKIEDPKGDRVLLTLNGKFLPYKSW
74	OM-RGC.v2.024151825	Gammaproteobacteria	Biota; Bacteria; Proteobacteria; GammaProteobacteria	8.4e-35	PF02560	6e-37	Cyanate lyase C-terminal domain	CTCTGCCGGTGTCTGAAGCCGGAAAACGCACCCAGGCAGAGCATTTATGCGCCCGGGCGCCTTAATCAGAAGCAGGAGTTATTTATGGATAAAGTCACCATGACGGAAACCATCATCGCCGCCAAACTCAGCAAGGGTCTGAGCTGGGAGCAGATGGGCAAAGACCTGGGCATGTCGCCGGTCTGGCTGACCTCAGCCTGTTTGGGTATGAACAGTGCGCCTGCCGATAAAGCCGCCGCGATCAGCGACTACCTGGGACTGGGCAGCGAAATCAGCAATGCCCTCGCAGCGTATCCCACCAAAATCTGGGATCAGGCCGTTCCCACCGATCCGCTGATTTACCGGCTGTACGAAATTGTCGGCGTCTACGGCGAGACTCTGAAAGAAGTGATTCAGGAG…	LCRCLKPENAPRQSIYAPGRLNQKQELFMDKVTMTETIIAAKLSKGLSWEQMGKDLGMSPVWLTSACLGMNSAPADKAAAISDYLGLGSEISNALAAYPTKIWDQAVPTDPLIYRLYEIVGVYGETLKEVIQEKFGDGIMSAIDFSMEVDKIEDPKGDRVLLTLNGKFLPYKSW
75	OM-RGC.v2.024919089	Gammaproteobacteria	Biota; Bacteria; Proteobacteria; GammaProteobacteria; Alteromonadales; Alteromonadaceae; Marinobacter	4.8e-33	PF02560	2.4e-35	Cyanate lyase C-terminal domain	GTGCGGGTTTTGACTGCACCGGGGTATGGCGTCGTGCTGCCCCTGGACAACTTATTCTTATTGAGGGAGAGCGAGATGAATAAAGAACTGATGACTGCCCGCATACTGGAAGCCAAAGCGCTTAAGGGAATCTCCTGGGAAGCGATTGCAGAGGCAATAGGCAGATCACCGGTATGGACAACGTCCTGTTGTCTCGGCGCCAACGGCATGCCTGAAGACAAAGCGAATGCCGTTTGCGAGTTCCTGGGTCTGGATCAGGATGTGTCGGACATGCTGCAGGAATGCCCTTACAAAAGCTGGGACTGGGCCGTGCCGCAGGATCCATTGCTCTACCGGTTCTACGAAGTGACCGGCGTCTATGGCGATACCCTCAAAACCCTGATCCACGAAAAATTTGGT…	VRVLTAPGYGVVLPLDNLFLLRESEMNKELMTARILEAKALKGISWEAIAEAIGRSPVWTTSCCLGANGMPEDKANAVCEFLGLDQDVSDMLQECPYKSWDWAVPQDPLLYRFYEVTGVYGDTLKTLIHEKFGDGIMSAIDFTMSVDKEESPAGDRVVVTMNGKFLPYKQW
76	OM-RGC.v2.025784462	Gammaproteobacteria	Biota; Bacteria; Proteobacteria; GammaProteobacteria	1.8e-33	PF02560	5.3e-36	Cyanate lyase C-terminal domain	ATGAAGTCAGCCTCAACTAAGCAATTGTTGAGGCTTTTTTATAGCATGATTATTAAGGAACCTAAAATGAATAAACAAACAATGACAGATGTAATCGTAAGCACCAAAGCAAGCAAAGGCATTACATGGGAAAAGATGGGGGCTGACTTACAGTTATCATCAGTGTGGTTAGCATCAGCCTGTTTAGGAATGAATAGTGCGACAGTAGAACAAGCTAAAGCCATTATTGATTATTTAGGTTTAGACACTGAAGTCGCCAGCGCGCTTGAAGACTACCCAACAAAGACATGGGATCAACAAATTCCAACTGATCCGCTGATCTATCGTTTTCATGAAATTACGGGTGTTTATGGCAGTACCTTGAAGACGGTTATTCAAGAAAAATTTGGTGATGGCATT…	MKSASTKQLLRLFYSMIIKEPKMNKQTMTDVIVSTKASKGITWEKMGADLQLSSVWLASACLGMNSATVEQAKAIIDYLGLDTEVASALEDYPTKTWDQQIPTDPLIYRFHEITGVYGSTLKTVIQEKFGDGIMSAIDFSMEVEKIEDPKGDRVLVTMNGKFLPYKSW
77	OM-RGC.v2.026740909	Gammaproteobacteria	Biota; Bacteria; Proteobacteria; GammaProteobacteria; Alteromonadales; Pseudoalteromonadaceae; Pseudoalteromonas	2.6e-31	PF02560	1.2e-33	Cyanate lyase C-terminal domain	ACCATTGTAAGAGGTACTATTATGATCCAATCTCAAGTGAGCAACACGGCGCGCCTAGCATTAACCGATATAATTATTGCTGCAAAAGCAGAAAAAAATCTGTCGTTTGAACAAATTGCAGAGGGCACAGGTTTAAGCGACGTTTACGTGACGGCGGCTTTATTAGGCCAGCACCCATTGCCTGCAGAAGCCGCTGAAAAAGTGGCACAAACGCTGGGCCTTGATGCAAGTGCGGTTGAGTTACTTAAAGCTATTCCACTACGTGGTAGTGTCGAAAACAATATGCCAACCGATCCGACTATTTACCGTTTTTATGAAATGATGCAAGTATACGGTACAACGTTTAAGGCATTAGTTCATGAGCAGTTTGGCGACGGTATTATTAGTGCAATTAATTTT…	TIVRGTIMIQSQVSNTARLALTDIIIAAKAEKNLSFEQIAEGTGLSDVYVTAALLGQHPLPAEAAEKVAQTLGLDASAVELLKAIPLRGSVENNMPTDPTIYRFYEMMQVYGTTFKALVHEQFGDGIISAINFKVDMKKVEDPEGGSRAVITLDGKFLPYKPF
78	OM-RGC.v2.027230497	Gammaproteobacteria	Biota; Bacteria; Proteobacteria; GammaProteobacteria	4.4e-34	PF02560	3e-36	Cyanate lyase C-terminal domain	CCCCTGCCGGCCCAACCGATCCACAACGAGGATATTATTATGTTAAGCAAACTTGAACTGACCGAAATGATCATGGTAACCAAAGCGGAAAAATCACTGAGCTGGGAAGCAATTGCCGCTGCGGTGAATATGTCACCGGTTTTTGTGACGTCCGTATGCCTGGGTATGAACAGTCTGAAAGAAGAGCCGGCGGCCAAACTGGTGGAATTCCTTGGTTTGCCGGCACAGGCGAAAGACACTCTGATGGCATTCCCGACCAAAGTCTGGGATCAGGCCGTTCCGACCGACCCGCTGATTTATCGTCTGTACGAAATTGTCGGCGTGTATGGTGAAACGCTGAAAGAAGTGATCCAGGAAAAATTCGGTGACGGCATTATGAGCGCCATTGATTTCTCGATG…	PLPAQPIHNEDIIMLSKLELTEMIMVTKAEKSLSWEAIAAAVNMSPVFVTSVCLGMNSLKEEPAAKLVEFLGLPAQAKDTLMAFPTKVWDQAVPTDPLIYRLYEIVGVYGETLKEVIQEKFGDGIMSAIDFSMEVDKEENPKGDRVLLNLNGKFLPYKSW
79	OM-RGC.v2.027309239	Gammaproteobacteria	Biota; Bacteria; Proteobacteria; GammaProteobacteria; Alteromonadales; Alteromonadaceae; Marinobacter	1.7e-35	PF02560	8.4e-38	Cyanate lyase C-terminal domain	ATGCCTGACGTTACAACCCAAGAGAGGAAAACAGCCATGATGAACAAAGAACTGATGACCGCAAAAATCCTGGAAGCCAAAGTGTCCAAGGGCATGACTTGGGAAGCCATCGCCGAAACCATCGGTATGTCCCCGGTGTTCACTACCTCGGCCGCCCTGGGCATGAACAGCCTCAGCGAAGACAAGGCCTTTGCCCTGTGCGAAACCCTGGGCCTGGAAAAGCCGGTGGCCGAAGCCCTGCAGGTGTGCCCGAAAAAAGCCTGGGATGGTGCCGTGCCCCAGGATCCGCTGATCTACCGCCTGTATGAAGTGGTGGGCGTTTACGGCGACACCATGAAGGAACTCATCCACGAGAAGTTCGGTGACGGCATCATGAGTGCCATCGATTTCACCATGGAC…	MPDVTTQERKTAMMNKELMTAKILEAKVSKGMTWEAIAETIGMSPVFTTSAALGMNSLSEDKAFALCETLGLEKPVAEALQVCPKKAWDGAVPQDPLIYRLYEVVGVYGDTMKELIHEKFGDGIMSAIDFTMDIEKEENPKGDRVVVTMNGKFLPYKAW
80	OM-RGC.v2.027313073	Gammaproteobacteria	Biota; Bacteria; Proteobacteria; GammaProteobacteria; Alteromonadales; Alteromonadaceae; Marinobacter	2.8e-35	PF02560	1.5e-37	Cyanate lyase C-terminal domain	ATGCCTGATGTTGATTATCCCAAAGAGGAAATAACCATGATGAACAAAGAACTGATGACCGCAAAAATTCTGGAAGCCAAAGTTAGCAAGGGCATGACCTGGGAAGCGATTGCTGAAGCGATTGGCATGTCCCCGGTGTTCACCACCTCAGCCTGCCTGGGCATGAACAGCTTCACCGAAGACAAGGCGTTCGCCCTGTGCGAAACCCTGGGCCTGGACAAGCCGGTGGCTGAGGCATTGCAGGTTTGCCCGAAGAAAGCCTGGGAAGGCGGTGTGCCCCAGGACCCGCTGATCTACCGTTTGTACGAGATCGTGGGTGTGTATGGCGACACCATGAAGGAGCTGATCCATGAGAAGTTTGGTGATGGCATTATGAGTGCGATTGATTTCACCATGGAT…	MPDVDYPKEEITMMNKELMTAKILEAKVSKGMTWEAIAEAIGMSPVFTTSACLGMNSFTEDKAFALCETLGLDKPVAEALQVCPKKAWEGGVPQDPLIYRLYEIVGVYGDTMKELIHEKFGDGIMSAIDFTMDIEKEENPKGDRVVVTLNGKFLPYKAW
81	OM-RGC.v2.027709594	Gammaproteobacteria	Biota; Bacteria; Proteobacteria; GammaProteobacteria	6.7e-31	PF02560	3.8e-33	Cyanate lyase C-terminal domain	ATGATCCAATCTCAAGTGAGCAACACTGCACGTTTAGCATTAACTGATACAATTATTGCAGCAAAAGCAGAAAAAAATCTATCGTTTGAACAAATTGCACAAGGTACAGGTTTAAGCGATGTATATGTAACTGCGGCATTACTGGGGCAACACCCATTACCAGCAGAAGCGGCACAGCAGGTAGCTAATACGCTTGGTTTAGACGACAGTGCAGTTGAATTACTTAAAGCAATTCCACTGCGTGGTAGCGTAGAAAACAATATGCCTACCGATCCAACTATTTATCGTTTTTACGAAATGATGCAAGTATACGGCACAACATTTAAAGCCTTAGTACATGAACAATTTGGTGACGGTATTATCAGTGCAATTAACTTTAAAGTAGATATGAAAAAAGTA…	MIQSQVSNTARLALTDTIIAAKAEKNLSFEQIAQGTGLSDVYVTAALLGQHPLPAEAAQQVANTLGLDDSAVELLKAIPLRGSVENNMPTDPTIYRFYEMMQVYGTTFKALVHEQFGDGIISAINFKVDMKKVEDPEGGSRAVLTLDGKFLPYKPF
82	OM-RGC.v2.027744524	Gammaproteobacteria	Biota; Bacteria; Proteobacteria; GammaProteobacteria; Pseudomonadales; Pseudomonadaceae	3.2e-29	PF02560	6.6e-32	Cyanate lyase C-terminal domain	ATGATCCAGACTCAAGCCACCCGCACCGCCCGCCAAGAACTGACCGAAGTTATCATTCTGGCCAAGGCTCGCAAGGACCTGTCCTTTGCGCAAATCGTTGACGGTACCGGCCTGTCCGAGGCCTTTGTCACCGCTGCCTTGCTTGGCCAACATCCGCTGCCTGAAAGCGCCGCGAAGGTCGTAGGCGATAAGCTCGACCTCGATGCTGATCAAGTTGCACTGCTGCAATCGATGCCGATCCGCGGCAGCTTCTTCGACGGAGTGCCGAGCGACCCTACCATCTACCGCTTTTACGAAATGATGTCGGTGTATGGAACCACCCTCAAAGCTCTGGTCCACGAGAAGTTCGGCGACGGCATAATCAGTGCCATCAACTTCAAGCTGGACATCAAGAAGGTC…	MIQTQATRTARQELTEVIILAKARKDLSFAQIVDGTGLSEAFVTAALLGQHPLPESAAKVVGDKLDLDADQVALLQSMPIRGSFFDGVPSDPTIYRFYEMMSVYGTTLKALVHEKFGDGIISAINFKLDIKKVEDPDGGHRAVITLDGKYLPTKPF
83	OM-RGC.v2.027788257	Gammaproteobacteria	Biota; Bacteria; Proteobacteria; GammaProteobacteria; Cellvibrionales; Spongiibacteraceae; Spongiibacter; Spongiibacter tropicus	1.5e-32	PF02560	7e-35	Cyanate lyase C-terminal domain	ACTCACCCTGATGCTAAGGAGCACACCATGATCACATCCCGTGAAACTGTCACCCAGATGATCCTCGCCGCCAAAGTCAGCAAAGGGATCAAGTGGAAAGACGTTGCCGAGAAAGTCGGCCTCTCCAAAGAGTGGACCACCGCCGCTTGTCTCGGCCAGATGGCCCTGAACGAAGAGCAAGCCGCTGTTATCGGCAGCCTGTTTGATCTCAGCGACGAAGCCATTGCCTGGCTGAAGATTGTGCCCTCCAAAGGCGCGCCGGGTATTCCCACCGATCCGCTGCTCTATCGTCTCTACGAAATCGTCAGCGTATACGGCGGCTCCATGAAAGAACTCATCCACGAAGAATTTGGCGACGGCATTATGAGCGCCATCGACTTCTCGGTAGATATCCAGCGG…	THPDAKEHTMITSRETVTQMILAAKVSKGIKWKDVAEKVGLSKEWTTAACLGQMALNEEQAAVIGSLFDLSDEAIAWLKIVPSKGAPGIPTDPLLYRLYEIVSVYGGSMKELIHEEFGDGIMSAIDFSVDIQREADPKGDRVSVVMSGKFLPYKSY
84	OM-RGC.v2.027818985	Gammaproteobacteria	Biota; Bacteria; Proteobacteria; GammaProteobacteria	1e-31	PF02560	3e-34	Cyanate lyase C-terminal domain	ATGATCCAATCACAAATTAGCCATACTGCTCGCCAAGCATTAACCGATCTCATTATTGCAGCCAAAGCAGAAAAGAATCTTTCGTTTGAACAAATCGCCCAGGGTACAGGCTTAAGTGATGTATTCGTTACAGCGGCTTTGCTAGGTCAGCAGCCTTTACCCGCCGACGCCGCTAAGCAAGTTGGCGAAACGCTTGGTCTTGATGCCAGTGCGATTACGTTGCTGCAAGCTATTCCATTACGTGGCAGTGTTGAAAATAGTATCCCTACAGATCCGACGATTTATCGTTTCTACGAGATGATGCAAGTATACGGCACGACCTTAAAATCCTTAGTGCACGAACAGTTCGGTGATGGGATAATTAGCGCAATCAATTTTAAAATGGATATTAAGAAGGTT…	MIQSQISHTARQALTDLIIAAKAEKNLSFEQIAQGTGLSDVFVTAALLGQQPLPADAAKQVGETLGLDASAITLLQAIPLRGSVENSIPTDPTIYRFYEMMQVYGTTLKSLVHEQFGDGIISAINFKMDIKKVEDPEGGSRAVITLDGKFLPYKPF
85	OM-RGC.v2.027828923	Gammaproteobacteria	Biota; Bacteria; Proteobacteria; GammaProteobacteria; Alteromonadales	1.6e-31	PF02560	8.5e-35	Cyanate lyase C-terminal domain	GCCATTTTATTGAGGAGTGAATTCATGCAAACCAGAGAGCAAGTTACCCAAGCGATTGTGCTGGCGAAAGTACAAAAAGGTATCACCTGGCAACAGGTTGCGGATGCTGTTGGTCAGTCGAAGGAATGGACAACCGCAGGGTGTTTGGGGCAAATGACCTTCGATGCACCACAAGCGAAAGTTGTGGCCCAACTGTTTGATTTAGACGAAAACGCAGAAGCTTGGTTGCAAGTTGTACCCTATAAAGGTTCTTTCATTGAGAGTGTGCCGAGTGACCCGTTACTTTACCGTTTATACGAAATGATCAATGTGTATGGTTCGACGATCAAATCGTTGATCCACGAAGAATTTGGTGACGGTATCATGAGCGCTATTGATTTTTCCATGGATATTAAGCGC…	AILLRSEFMQTREQVTQAIVLAKVQKGITWQQVADAVGQSKEWTTAGCLGQMTFDAPQAKVVAQLFDLDENAEAWLQVVPYKGSFIESVPSDPLLYRLYEMINVYGSTIKSLIHEEFGDGIMSAIDFSMDIKREENSAGDRVSIGLSGKFLPYKSY
86	OM-RGC.v2.027971613	Gammaproteobacteria	Biota; Bacteria; Proteobacteria; GammaProteobacteria; Pseudomonadales; Pseudomonadaceae	2.4e-29	PF02560	4.5e-32	Cyanate lyase C-terminal domain	ATGCAACAGTCGCACGCTTACAACGACCCAAGCCTCGCCCTGACCACCGAAGTTCTTGATGCCAAGGCGCGCAAAAACTTGTCATGGCAGGACCTGGCTGACGGCACCGACCTTGGCCTGGCCTATGTAACAGCCGCTCTGCTGGGTCAGCACCCGCTGCCGGAAAGTGCTGCCAAAGTGATTGGTGAAAAGCTTGAACTGGACGCTGACGCGGTGGCCCGCCTGCAAATCATCCCCCTGCGCGGCAGCCTTTCGGGCATCCCGACCGACCCGACCATCTACCGTTTCTACGAAATGATCCAGATCTACGGCACCACGCTGAAAGCCCTGGTTCATGAGCAGTTCGGCGACGGCATCATCAGCGCGATCAACTTCAAGCTGGACATGAAAAAAGTCGAA…	MQQSHAYNDPSLALTTEVLDAKARKNLSWQDLADGTDLGLAYVTAALLGQHPLPESAAKVIGEKLELDADAVARLQIIPLRGSLSGIPTDPTIYRFYEMIQIYGTTLKALVHEQFGDGIISAINFKLDMKKVEDPEGGSRAVITLDGKFLPLRPF
87	OM-RGC.v2.027977450	Gammaproteobacteria	Biota; Bacteria; Proteobacteria; GammaProteobacteria; Cellvibrionales; Spongiibacteraceae; BD1-7 clade; marine gamma proteobacterium HTCC2143	2.7e-34	PF02560	1.1e-36	Cyanate lyase C-terminal domain	ATGCCCATCAATTTTCTAGGAGACATTATGAATAAGCTTGAAATGACCGACCTGATTGTCAGCAGTAAAATAAGTAAAGGCTTAAGCTGGGAAACGATTGCCAAAGACCTCAAGGTATCCCCAGTTTGGTTGACGTCGGCTTGTTTAGGTATGAATAGCGCAACGCCAGAGCAAGCTAAGGCTATTGCCGACTATCTGGGGCTTGATGACACGGTTGCAGAGGCATTGGTCACATTCCCCACCAAAATTTGGGATCAGGCGGTTCCAACAGATCCGCTAGTCTATCGCCTTTACGAAGTAGTTGGCGTATACGGCGATACGCTCAAGGAAGTTATTCAGGAGAAGTTTGGTGACGGCATTATGAGTGCCATCGATTTTTCTATGGAGGTTGACAAAATC…	MPINFLGDIMNKLEMTDLIVSSKISKGLSWETIAKDLKVSPVWLTSACLGMNSATPEQAKAIADYLGLDDTVAEALVTFPTKIWDQAVPTDPLVYRLYEVVGVYGDTLKEVIQEKFGDGIMSAIDFSMEVDKIEDPKGDRVLLTLNGKFLPYKSW
88	OM-RGC.v2.028029188	Gammaproteobacteria	Biota; Bacteria; Proteobacteria; GammaProteobacteria; Alteromonadales; Alteromonadaceae; Marinobacter	1.1e-33	PF02560	5.4e-36	Cyanate lyase C-terminal domain	ATGCCTGACGTTACAACCCAAGAGAGGAAAACAGCCATGATGAACAAAGAACTGATGACCGCAAAAATCCTGGAAGCCAAAGTGTCCAAGGGCATGACCTGGGAAGCCATTGCCGAAACCATCGGCATGTCGCCGGTGTTCACCACCTCGGCCGCCCTGGGCATGAACAGCCTGACCGAAGACAAGGCCTTTGCCCTTTGCGAAGTCCTCGGTCTTGATAAGCCGGTGGCAGAAGCCCTGCAGGTTTGCCCGAAAAAAGCCTGGGACGGCGCTGTGCCGCAGGATCCGCTGATCTACCGTCTGTACGAGGTGGTGGGTGTTTACGGCGATACCATGAAAGAGCTCATCCATGAGAAGTTCGGCGACGGCATCATGAGTGCCATCGATTTCACCATGGAC…	MPDVTTQERKTAMMNKELMTAKILEAKVSKGMTWEAIAETIGMSPVFTTSAALGMNSLTEDKAFALCEVLGLDKPVAEALQVCPKKAWDGAVPQDPLIYRLYEVVGVYGDTMKELIHEKFGDGIMSAIDFTMDIEKEENPKGDRVVVTMNGKFLP
89	OM-RGC.v2.028089060	Gammaproteobacteria	Biota; Bacteria; Proteobacteria; GammaProteobacteria	4.5e-35	PF02560	3.4e-37	Cyanate lyase C-terminal domain	AATAATCAAACGAGGAGAATTCTGATGGATAAAGTAACCATGACCGAGACCATCATCGCCGCCAAACTTGAGAAAGGTCTGAGCTGGGAAAAAATGGGCACTGACCTGGGTATGTCACCTGTGTGGCTGACGTCCGCCTGTCTGGGTATGAACAGCGCACCCGCTGAAAAAGCCAAAGCCATCAGCGAGTATCTGGGCCTGGGTGTGGAAGTCTGCGCGGCACTGGAAGCCTACCCAACCAAAATCTGGGATCAGGCAGTGCCAACCGACCCACTGATTTATCGCCTGTACGAAATCGTCGGCGTTTACGGCGAAACCCTGAAAGAAGTGATTCAGGAAAAATTCGGCGACGGCATCATGAGTGCCATCGACTTTTCCATGGAAGTCGACAAGGTCGAA…	NNQTRRILMDKVTMTETIIAAKLEKGLSWEKMGTDLGMSPVWLTSACLGMNSAPAEKAKAISEYLGLGVEVCAALEAYPTKIWDQAVPTDPLIYRLYEIVGVYGETLKEVIQEKFGDGIMSAIDFSMEVDKVEDPKGDRVLLTLNGKFLPYKSW
90	OM-RGC.v2.028091371	Gammaproteobacteria	Biota; Bacteria; Proteobacteria; GammaProteobacteria; Salinisphaerales; Salinisphaeraceae; Salinisphaera; Salinisphaera shabanensis E1L3A	1.4e-32	PF02560	7.1e-35	Cyanate lyase C-terminal domain	CCCGGTCAAGAGGAAGTTATGGAAAAGAAGGCAATGACCCGCGCCATCCTGGATGCCAAGAAGGCCAAGGGCATGCGCTGGAACGAGATCGCCGAACAGATCGGCATGGCGCCGGTCTGGACCGCGGCGCTGGCGCTGGGTGAGGCCTCGGCGCCCGAAGCCATCGCCCAGAAGCTGTGCGCGGTGCTCGATCTCGGTGACGACGTGGCCGAGGCGCTGCAGGTCTGTCCGCTCAAGGGTCAGTGGATGGACAAGACCGTCCCCACCGATCCGATGATCTATCGCTTCTACGAAATCATGGCGGTCTACGGGCCGGCAGTGAAGGCCTGCGTCCACGAGGAATTTGGCGACGGCATCATGTCCGCGATCGATTTCACCCTCGATGTCGAACGCGAGCAG…	PGQEEVMEKKAMTRAILDAKKAKGMRWNEIAEQIGMAPVWTAALALGEASAPEAIAQKLCAVLDLGDDVAEALQVCPLKGQWMDKTVPTDPMIYRFYEIMAVYGPAVKACVHEEFGDGIMSAIDFTLDVEREQHPKGDRVKIIMNGKFLPYVRW
91	OM-RGC.v2.028187100	Gammaproteobacteria	Biota; Bacteria; Proteobacteria; GammaProteobacteria; Cellvibrionales; Porticoccaceae; Porticoccus; Porticoccus hydrocarbonoclasticus	1.8e-34	PF02560	8.4e-37	Cyanate lyase C-terminal domain	ATGAAAAGTGAAGGAGTGTCCATGAACAAAATCTCGATGACTGAAACCATTATCAGTATCAAGCTGGCCAAGGGGTTGAGCTGGGAAGCCATGGCTAATGACCTGGGTATGTCGACGGTATGGCTGACCTCCGCCTGTCTCGGCATGAACAGTGCGCCACCGGAAAAGGCGAAAGCGATTGCCGACTATCTGGGTCTGGGGCCGGAAGTTGCCAGCGCGCTGGCGAGCTATCCAACAAAGAGCTGGGACAAGGCGGTGCCGACAGATCCGTTGATCTACCGACTTTATGAGGTGGTTGGGGTCTATGGCGATACCCTGAAAGAGGTTATCCAGGAAAAATTTGGTGACGGGATTATGAGTGCCATCGACTTTTCCATGGAGGTCGACAAGATTGAAGAC…	MKSEGVSMNKISMTETIISIKLAKGLSWEAMANDLGMSTVWLTSACLGMNSAPPEKAKAIADYLGLGPEVASALASYPTKSWDKAVPTDPLIYRLYEVVGVYGDTLKEVIQEKFGDGIMSAIDFSMEVDKIEDPKGDRVLLTLNGKFLPYKSW
92	OM-RGC.v2.028265100	Gammaproteobacteria	Biota; Bacteria; Proteobacteria; GammaProteobacteria; Cellvibrionales; Porticoccaceae; Porticoccus; Porticoccus hydrocarbonoclasticus	1.8e-34	PF02560	8.4e-37	Cyanate lyase C-terminal domain	ATGAAAAGTGAAGGAGTGTCCATGAACAAGATCTCGATGACTGAAACCATTATCAGTATCAAGCTGGCCAAGGGGTTGAGCTGGGAAGCCATGGCCAGCGACCTGGGTATGTCGACGGTATGGCTGACTTCCGCCTGTCTCGGTATGAACAGTGCTCCACCGGAAAAGGCGAAAGCGATTGCCGACTACCTGGGTTTGGGGCCGGAAGTTGCCAGTGCGCTGGCTAGCTATCCAACAAAGAGCTGGGACAAGGCGGTGCCGACAGACCCGTTGATCTACCGGCTTTACGAGGTGGTTGGGGTCTACGGGGATACTCTGAAAGAGGTTATTCAGGAAAAATTTGGTGACGGGATCATGAGCGCCATCGATTTTTCCATGGAAGTGGACAAGATTGAGGAC…	MKSEGVSMNKISMTETIISIKLAKGLSWEAMASDLGMSTVWLTSACLGMNSAPPEKAKAIADYLGLGPEVASALASYPTKSWDKAVPTDPLIYRLYEVVGVYGDTLKEVIQEKFGDGIMSAIDFSMEVDKIEDPKGDRVLLTLNGKFLPYKSW
93	OM-RGC.v2.028346803	Gammaproteobacteria	Biota; Bacteria; Proteobacteria; GammaProteobacteria; Salinisphaerales; Salinisphaeraceae; Salinisphaera; Salinisphaera shabanensis E1L3A	1.1e-30	PF02560	1.1e-32	Cyanate lyase C-terminal domain	ATGGAGCGAATGATGGACAAGCAGACCATGAAGCAAGCCATCCTGGCGGCGAAGCGATCCAAGAATCTGCGCTGGGACCAGATTGCCCGGGAGATCGGCATGGCGCCGGTCTGGACGGCCACCTGTTGCCTCGGGGAAGCCTCGGCCACCCAGGAGATTGCGCACAAGCTCACCGCCGTGCTGGATCTCGGCGACGACGTGGCCGATGCCCTGATGGCCTGCCCCACCAAGGGCGAGTGGCTGGCGCGCGGCATCCCGAATGATCCGATGCTCTATCGTTTCTATGAAATCCTCTCGGTCTTCGGCCCGGGCATCAAGGACTGTGTTCAAGAGGAGTTCGGCGACGGCATCATGTCGGCGATCGATTTCACCGTGGACGTCGAGCGCGAGCCGGACCCG…	MERMMDKQTMKQAILAAKRSKNLRWDQIAREIGMAPVWTATCCLGEASATQEIAHKLTAVLDLGDDVADALMACPTKGEWLARGIPNDPMLYRFYEILSVFGPGIKDCVQEEFGDGIMSAIDFTVDVEREPDPKGDRVKIVMNGKFLPYRRW
94	OM-RGC.v2.028550945	Gammaproteobacteria	Biota; Bacteria; Proteobacteria; GammaProteobacteria	7.9e-35	PF02560	5.8e-37	Cyanate lyase C-terminal domain	ATGAGCACAGCAGTGTTAGATAAAGTCACGATGACAGAAATGATCATCGCCAAAAAATTAGAAAAAGAACTAAGCTGGGAAACCATTGGCAAAGACCTTGGGATATCGCCGGTCTGGCTAACGTCAGCTTGCTTGGGTATGAACAGCGCCCCGGCAGACAAAGCTGCGGCCATCACGGAATACCTTGGCCTAGGTAAGGAAGTGACCACGGCATTAGAAGCTTACCCAACAAAGATCTGGGATCAGGCAGTGCCTACCGACCCGTTAATTTATCGCCTTTATGAAGTCGTCGGCGTGTACGGTGAAACGTTAAAAGAAGTGATTCAAGAAAAATTTGGTGACGGCATCATGAGTGCAATCGACTTCTCTATGGAGGTCGACAAAATTGAAGACCCCAAA…	MSTAVLDKVTMTEMIIAKKLEKELSWETIGKDLGISPVWLTSACLGMNSAPADKAAAITEYLGLGKEVTTALEAYPTKIWDQAVPTDPLIYRLYEVVGVYGETLKEVIQEKFGDGIMSAIDFSMEVDKIEDPKGDRVLLTLNGKFLPYKSW
95	OM-RGC.v2.028736242	Gammaproteobacteria	Biota; Bacteria; Proteobacteria; GammaProteobacteria; Alteromonadales; Alteromonadaceae; Aestuariibacter; Aestuariibacter aggregatus	1.7e-33	PF02560	3.2e-35	Cyanate lyase C-terminal domain	ATGATCACTGATCGCACGCAAGTAACGGCAATGATTCAATCTGCCAAAGTGAAGAAAGGCGTAAAATGGGCCCATGTTGCTGACCTGATTGGTCAGTCTAAAGAATGGAGTACCGCAGCATGTCTTGGTCAAATGGCCATGACTAAAGAACAAGCTGAAAAAGTGGGCGATTTATTTGAATTAAGTGACGAAGCCGTAGCATGGCTACAAATCGCTCCGTACAAAGGCTCTTTGCCAACAGCAGTGCCAACTGACCCATTAATTTATCGCTGGTACGAATTGGTTAATGTTTATGGCACAACATTAAAAGAACTTATTCATGAAGAGTTCGGCGACGGCATCATGAGTGCTATTGATTTTTCAATGGACCTACAGCGCGAACCTGATCCAAAAGGTGAC…	MITDRTQVTAMIQSAKVKKGVKWAHVADLIGQSKEWSTAACLGQMAMTKEQAEKVGDLFELSDEAVAWLQIAPYKGSLPTAVPTDPLIYRWYELVNVYGTTLKELIHEEFGDGIMSAIDFSMDLQREPDPKGDRVSVVMSGKFLPYKTY
96	OM-RGC.v2.028753988	Gammaproteobacteria	Biota; Bacteria; Proteobacteria; GammaProteobacteria; Oceanospirillales; Halomonadaceae; Halomonas	3e-33	PF02560	3.4e-35	Cyanate lyase C-terminal domain	ATGATTACCGACCGCAAGCAAGTGACCGAGATGATCCTCTCCGCCAAGGTGAGCAAGGGCGTGAAGTGGAGCGACGTGGCCCAGGCCGTGGGCCTGAGCAAGGAGTGGACCACCGCCGGCTGCCTCGGCCAGATGACCTTCAACAAGCAGCAGGCCGAGGTGCTGGGCGAGATCTTCGACCTGCCCGACGAGGCGGTGGCCTGGCTGCAGGTGGTGCCCTACAAGGGGTCGCTGCCCACCGAGGTGCCCAGCGACCCGCTGATCTACCGCTGGTACGAGGTGGTCAGCGTCTACGGCACCACCATCAAGGAGCTGATCCACGAGGAGTTCGGCGACGGCATCATGAGCGCCATCGACTTCTCCATGGATATCCAGCGCGAGGAGAACCCCAACGGCGAC…	MITDRKQVTEMILSAKVSKGVKWSDVAQAVGLSKEWTTAGCLGQMTFNKQQAEVLGEIFDLPDEAVAWLQVVPYKGSLPTEVPSDPLIYRWYEVVSVYGTTIKELIHEEFGDGIMSAIDFSMDIQREENPNGDRVKVVLSGKFLPYKSY
97	OM-RGC.v2.028758770	Gammaproteobacteria	Biota; Bacteria; Proteobacteria; GammaProteobacteria; Alteromonadales; Alteromonadaceae; Marinobacter	1.3e-35	PF02560	1.3e-37	Cyanate lyase C-terminal domain	ATGATCATGATCAGCAAAGAACTGATGACTGCAAAAATCCTGGAGGCAAAAGCCACCAAGGGCGTTTCTTGGGAAGCTCTTTCCGAAGCCATTGGCCTGTCGCCGGTGTTTACAACCTCCGCCTGCCTGGGCATGAACAGCTTGACCGAGGATAAAGCGTTCGCGGTGTGCGAAACCCTTGGCCTCGACAAGGTAGTTGCCGAAGCCCTGCAGGTTTGCCCGAAAAAGGCCTGGGACGGCGCCGTTCCCCAGGATCCGCTGATCTACCGTCTCTATGAGGTGGTCGGTGTGTATGGTGACACCCTGAAAGAGCTCATCCACGAAAAATTCGGTGACGGCATCATGAGCGCCATCGACTTCACCATGCACGTGGACAAGGAGGAGAACCCCAAGGGTGAC…	MIMISKELMTAKILEAKATKGVSWEALSEAIGLSPVFTTSACLGMNSLTEDKAFAVCETLGLDKVVAEALQVCPKKAWDGAVPQDPLIYRLYEVVGVYGDTLKELIHEKFGDGIMSAIDFTMHVDKEENPKGDRVVVTMNGKFLPYKAW
98	OM-RGC.v2.028929555	Gammaproteobacteria	Biota; Bacteria; Proteobacteria; GammaProteobacteria; Salinisphaerales; Salinisphaeraceae; Salinisphaera; Salinisphaera shabanensis E1L3A	3.2e-30	PF02560	1.9e-32	Cyanate lyase C-terminal domain	ATGGATAAGCAGGCCATGAAACAGGCCATTCTGGCCGCCAAGAAAGCCAAGGGATTGCGCTGGGATCATATTGCCGGTGAGATCAATATGTCGCCGGTCTGGACCGCAACGTGTTGCCTGGGCGAGGCCTCGGCCACCGAAGAGATCGCGCAGAAGATTACGGCCGTGCTGGATCTTGGCGACGATGTCGCTGATGCGCTAACCGAATGTCCCATGAAGGGGCAATGGCTGGATCGCGGTATCCCCAACGACCCGATGCTCTATCGTTTCTATGAGATCCTCTCGGTGTTCGGGCCGGGCATCAAGGACTATGTCCATGAAGAATTCGGCGACGGCATCATGTCGGCGATCGATTTCATGGTCGACGTGGAGCGCGAAGAAAACCCCAAGGGTGATCGC…	MDKQAMKQAILAAKKAKGLRWDHIAGEINMSPVWTATCCLGEASATEEIAQKITAVLDLGDDVADALTECPMKGQWLDRGIPNDPMLYRFYEILSVFGPGIKDYVHEEFGDGIMSAIDFMVDVEREENPKGDRVKIVMNGKFLPYVRW
99	OM-RGC.v2.028939097	Gammaproteobacteria	Biota; Bacteria; Proteobacteria; GammaProteobacteria; Alteromonadales	1.2e-31	PF02560	6.7e-35	Cyanate lyase C-terminal domain	ATGCAAAACAGAGAACAAGTCACCCAAGCCATTTTGTTGGCAAAAGTACAAAAAGGTATTACTTGGCAACAGGTTGCTGAGCAAGTGGGTCAATCAAAAGAGTGGACTACAGCAGGGTGTTTGGGGCAAATGACCTTCAACGCTGAGCAAGCGGCAGTAGTGGCTAAAATATTTGATTTAGATGAAAATGCAGAAGCCTGGTTGCAGGTGGTTCCCTATAAAGGGTCTTTTACCGAGGCAGTGCCAAGCGATCCGTTATTGTATCGTTTGTATGAAATGATCAATGTCTACGGCTCAACGATCAAATCCCTGATCCATGAAGAATTTGGTGACGGAATTATGAGTGCAATTGATTTTTCAATGGACATACAACGTGAAGAGAACAGCGCAGGCGATAGG…	MQNREQVTQAILLAKVQKGITWQQVAEQVGQSKEWTTAGCLGQMTFNAEQAAVVAKIFDLDENAEAWLQVVPYKGSFTEAVPSDPLLYRLYEMINVYGSTIKSLIHEEFGDGIMSAIDFSMDIQREENSAGDRVSIGLSGKFLPYKSY
100	OM-RGC.v2.028982362	Gammaproteobacteria	Biota; Bacteria; Proteobacteria; GammaProteobacteria; Cellvibrionales; Spongiibacteraceae	3e-35	PF02560	1.1e-37	Cyanate lyase C-terminal domain	ATGCACATGAACCGAGAGGAATTAACCGAAATTATCGTGCTTGCGAAGCAAGCAAAAAGCCTAACATGGGAAGCGATTGCTGATGATCTTGGTGTTGGCAAGGTATGGCTAACATCCGCTTGCTTAGGTATGAACAGCATGCCAGAAGCTCCAGCAGATAAGTTGTGCGCATTACTCGAATTACCGCCCGAGGCCAAGGCGACTTTGATGAGCTATCCGACTAAAACTTGGGGCTGGGATGTCCCGCAAGATCCGCTTATTTATCGCCTTTATGAAATCGTTGGCGTTTATGGCGATACTTTGAAAGAGGTTATTCAAGAGCAGTTCGGTGACGGAATTATGAGCGCCATTGATTTTTCAATGGATGTCGATAAAGAAGAGAACCCCAAAGGCGACAGG…	MHMNREELTEIIVLAKQAKSLTWEAIADDLGVGKVWLTSACLGMNSMPEAPADKLCALLELPPEAKATLMSYPTKTWGWDVPQDPLIYRLYEIVGVYGDTLKEVIQEQFGDGIMSAIDFSMDVDKEENPKGDRVVITMNGKFLPYKSW
101	OM-RGC.v2.028995709	Gammaproteobacteria	Biota; Bacteria; Proteobacteria; GammaProteobacteria; Alteromonadales	1.2e-31	PF02560	6.7e-35	Cyanate lyase C-terminal domain	ATGCAAAGCAGAGAGCAAGTTACCCAAGCTATATTGGTCGCAAAAGTACAAAAAGGTATTACGTGGCAAGAAGTATCCGAAGCGGTAGGGCAGTCAAAAGAGTGGACCACCGCAGGTTGCTTAGGGCAAATGACTTTTAATTCAGAGCAAGCAGGCGTAGTGGCCAAGTTGTTTGATTTAGATGAAAACGCTGAGGCGTGGTTACAGGTAGTCCCTTACAAAGGATCTTTCACGGAGGCGGTGCCTAGTGATCCGTTGCTTTATCGGTTATACGAGATGATCAACGTATATGGTTCGACCATAAAATCCCTAATCCACGAAGAATTCGGCGATGGTATTATGAGTGCAATAGACTTCTCGATGGATATTCAGCGTGAAGAAAATAGCGCTGGTGACAGA…	MQSREQVTQAILVAKVQKGITWQEVSEAVGQSKEWTTAGCLGQMTFNSEQAGVVAKLFDLDENAEAWLQVVPYKGSFTEAVPSDPLLYRLYEMINVYGSTIKSLIHEEFGDGIMSAIDFSMDIQREENSAGDRVSIGLSGKFLPYKSY
102	OM-RGC.v2.028995800	Gammaproteobacteria	Biota; Bacteria; Proteobacteria; GammaProteobacteria; Alteromonadales	6.4e-32	PF02560	3.4e-35	Cyanate lyase C-terminal domain	ATGCAAAGCAGAGAACAAGTAACGCAAGCCATCCTGGTAGCAAAAGTACAAAAAGGTATTACTTGGCAACAAGTTGCTCAGGACGTAGGACAATCGAAGGAGTGGACAACTGCTGGATGTCTTGGGCAAATGACCTTTAATGCCCAACAAGCAAGCATTGTTGCCAAGCTATTTGATTTAGACGAGAACGCTGAGGCTTGGTTACAAGTCGTGCCTTACAAAGGCTCGTTTACTGAAAATGTGCCAAGCGACCCGTTGCTTTACCGCTTATATGAGATGATAAACGTATACGGTTCTACAATTAAATCTTTGATCCATGAAGAGTTTGGAGATGGAATTATGAGCGCTATTGATTTCTCGATGGATATCAAACGGGAAGAAAATAGCGCGGGTGATAGG…	MQSREQVTQAILVAKVQKGITWQQVAQDVGQSKEWTTAGCLGQMTFNAQQASIVAKLFDLDENAEAWLQVVPYKGSFTENVPSDPLLYRLYEMINVYGSTIKSLIHEEFGDGIMSAIDFSMDIKREENSAGDRVSIALSGKFLPYKSY
103	OM-RGC.v2.029011694	Gammaproteobacteria	Biota; Bacteria; Proteobacteria; GammaProteobacteria; Thiotrichales; Piscirickettsiaceae; Methylophaga	2.6e-34	PF02560	5.6e-35	Cyanate lyase C-terminal domain	ACAATGAATAAACTTGCTATGACGCAAGCCATCATGGTGGCAAAAGAAACGAAAGAACTGACCTGGGAAAAAATCGGTGAAGCCATTGGCATGTCATCTGAGTGGACGGCATCAGCCTGCCTTGGAATGAACAGCATGCCAGCCGATACCGCCAAAAAACTGTGTCAGTCACTGGATCTGGGCACTGAAGTGGAACTGGCTCTGCAGAAATACCCAAACAAGCAATGGGACCAAACGGTTCCTACCGATCCTTTGCTATATCGTCTCTATGAAATGATGTCGGTTTATGGTCCGACCATTAAAGAGATTGTGCATGAAAAATGTGGCGATGGTATTGTCAGTGCTATTGATTTTGCCATGAATATTGAGAAAAAACCTGATCCCAAAGGTGATCGGATT…	TMNKLAMTQAIMVAKETKELTWEKIGEAIGMSSEWTASACLGMNSMPADTAKKLCQSLDLGTEVELALQKYPNKQWDQTVPTDPLLYRLYEMMSVYGPTIKEIVHEKCGDGIVSAIDFAMNIEKKPDPKGDRIVITLDGKFLPYKSW
104	OM-RGC.v2.029011859	Gammaproteobacteria	Biota; Bacteria; Proteobacteria; GammaProteobacteria; Thiotrichales; Piscirickettsiaceae; Methylophaga	3.1e-34	PF02560	5.6e-35	Cyanate lyase C-terminal domain	ACAATGAATAAACTTGCTATGACGCAAGCCATCATGGTGGCAAAAGAGACTAAAGAAATGACTTGGGAAAAAATCGGTGAAGCCATTGGCATGTCACCGGAATGGACGGCATCCGCCTGTCTCGGCATGAACAGTATGCCAGTCGAAACAGCCAAAAAACTATGTCAGGTAATGGACCTGGGTACTGAAGTCGAGCTGGCTTTGCAAAAGTATCCTAACAAACAATGGGAGCAAACCGTGCCCACCGATCCATTGCTTTATCGTCTTTATGAAATGATGTCGGTTTATGGGCCGACCATTAAAGAAATTGTCCATGAAAAATGCGGTGACGGCATTGTCAGCGCGATTGACTTTGCGATGAATATCGAGAAAAAACCCGATCCCAAAGGGGATCGGATT…	TMNKLAMTQAIMVAKETKEMTWEKIGEAIGMSPEWTASACLGMNSMPVETAKKLCQVMDLGTEVELALQKYPNKQWEQTVPTDPLLYRLYEMMSVYGPTIKEIVHEKCGDGIVSAIDFAMNIEKKPDPKGDRIVITLDGKFLPYKSW
105	OM-RGC.v2.029031686	Gammaproteobacteria	Biota; Bacteria; Proteobacteria; GammaProteobacteria; Alteromonadales; Alteromonadaceae; Marinobacter	8.2e-36	PF02560	8.7e-38	Cyanate lyase C-terminal domain	ATGATGAACAAAGAACTGATGACCGCCAAAATCCTGGAAGCCAAAGTGTCCAAGGGAATGACCTGGGAAGCCATCGCCGAAACCATCGGCCTATCCCCGGTGTTCACCACCTCAGCGGCCCTGGGTATGAACAGCCTCACCGAAGACAAGGCCTTTGCCCTGTGCGAAGTCCTCGACCTGGACAAGCCGATAGCCGAAGCCCTGCAGGTCTGCCCCAAAAAAGCCTGGGACGGCGCCGTTCCGCAGGATCCGCTGATTTACCGTTTGTACGAAGTGGTGGGTGTCTACGGCGACACTATAAAAGAGCTCATCCATGAGAAGTTCGGCGACGGCATCATGAGTGCCATCGATTTCACCATGGACATCGAGAAGGAAGAGAATCCGAAGGGCGACCGTGTG…	MMNKELMTAKILEAKVSKGMTWEAIAETIGLSPVFTTSAALGMNSLTEDKAFALCEVLDLDKPIAEALQVCPKKAWDGAVPQDPLIYRLYEVVGVYGDTIKELIHEKFGDGIMSAIDFTMDIEKEENPKGDRVVVTMNGKFLPYKAW
106	OM-RGC.v2.029045543	Gammaproteobacteria	Biota; Bacteria; Proteobacteria; GammaProteobacteria; Alteromonadales; Alteromonadaceae; Marinobacter	1.7e-35	PF02560	1.1e-37	Cyanate lyase C-terminal domain	ATGATGAACAAAGAACTGATGACCGCAAAAATCCTTGAAGCCAAAGTTGCCAAGGGCATGACCTGGGAAGCAATTGCCGAGGCAGTGGGGCTGTCGCCGGTGTTCACCACCTCTGCGGCACTCGGGATGAACAGCCTCACCGAGGACAAGGCTTTCGCCCTCTGCGAAACCCTCGGCCTCGACAAGCCGGTAGCCGAAGCTCTGCAGGTCTGCCCTAAAAAAGCGTGGGATGGCGCTGTTCCCCAAGATCCGCTGATCTATCGCCTGTATGAAGTGGTAGGCGTGTATGGCGATACCATGAAAGCGCTGATTCACGAGAAGTTCGGGGATGGCATCATGAGTGCCATTGACTTCACCATGGACATTGAGAAGGAAGAGAATCCGAAGGGCGACCGGGTG…	MMNKELMTAKILEAKVAKGMTWEAIAEAVGLSPVFTTSAALGMNSLTEDKAFALCETLGLDKPVAEALQVCPKKAWDGAVPQDPLIYRLYEVVGVYGDTMKALIHEKFGDGIMSAIDFTMDIEKEENPKGDRVVVTMNGKFLPYKAW
107	OM-RGC.v2.029045757	Gammaproteobacteria	Biota; Bacteria; Proteobacteria; GammaProteobacteria; Chromatiales; Ectothiorhodospiraceae	8e-31	PF02560	2.3e-33	Cyanate lyase C-terminal domain	ATGACCAAGAGCGACATGCGCGAGGCCGTGCTCGCGGCCAAGGCGGAGAAGGGCCTTGGCTGGGAGGAGATCGCCGCGCGGGTCGGCTGTGCACCGGTATTCCTCTGCGCCGCCTGCCTCGGCGAGCACAGCCTAACCGGGGAGCAGGCGCAAAGGCTCGCGGCCGTTCTGGATCTGGACGACGCCGCCGCCCGAGCGCTCTCCGAGTACCCCATCAAGGGCCAGCGCGGGGAGGCGCTGATGAGCGACCCGCTGGTCTACCGCTTCAAGGAAATCGCCCTGGTCTACGGCGAGGCGATCAAGCTCACCGTCCAGGAGAAGTTCGGCGACGGCATCATGAGCGCCATCGACTTCACGATGGACGTCGACAGGATCGAGGACCCCAAGGGCGATCGCGTG…	MTKSDMREAVLAAKAEKGLGWEEIAARVGCAPVFLCAACLGEHSLTGEQAQRLAAVLDLDDAAARALSEYPIKGQRGEALMSDPLVYRFKEIALVYGEAIKLTVQEKFGDGIMSAIDFTMDVDRIEDPKGDRVQITMSGKFLPYKRW
108	OM-RGC.v2.029049115	Gammaproteobacteria	Biota; Bacteria; Proteobacteria; GammaProteobacteria; Alteromonadales; Alteromonadaceae; Marinobacter	1.5e-35	PF02560	7e-38	Cyanate lyase C-terminal domain	ATGATGAACAAAGAACTGATGACCGCCAAAATCCTGGAAGCCAAAGTGTCCAAGGGAATGACCTGGGAAGCCATCGCCGAAACCATCGGCCTATCCCCGGTGTTCACCACCTCAGCGGCCCTGGGTATGAACAGCCTCACCGAAGACAAGGCCTTCGCCCTGTGCGAAATCCTCGGTCTTGATAAGCCGGTGGCAGAGGCCCTGCAGGTATGCCCCAAGAAAGCCTGGGACGGTGCCGTTCCGCAGGATCCGCTGATCTACCGTTTGTACGAGGTGGTGGGTGTGTACGGCGATACCATGAAAGAGCTCATTCATGAAAAATTCGGCGACGGCATCATGAGTGCCATCGATTTCACCATGGACATCGAGAAGGAAGAGAATCCGAAGGGCGACCGTGTG…	MMNKELMTAKILEAKVSKGMTWEAIAETIGLSPVFTTSAALGMNSLTEDKAFALCEILGLDKPVAEALQVCPKKAWDGAVPQDPLIYRLYEVVGVYGDTMKELIHEKFGDGIMSAIDFTMDIEKEENPKGDRVVVTMNGKFLPYKAW
109	OM-RGC.v2.029116544	Gammaproteobacteria	Biota; Bacteria; Proteobacteria; GammaProteobacteria; Alteromonadales; Alteromonadaceae; Marinobacter	1.7e-34	PF02560	1.5e-36	Cyanate lyase C-terminal domain	ATGATGAACAAAGAACTGATGACCGCAAAAATTCTGGAAGCCAAAGCCACCAAAGGCATTTCCTGGGAAGTGCTGGCCGAGACTATCGGCATGTCACCGGTGTTTACCACCTCGGCCTGCCTGGGCATGAATTCCATGACTGAAGACAAGGCCTTTGCGCTCTGTGAAGCTCTCGGCCTCGACAAGCCGGTGGCGGAAACGCTGCAGGTCTGCCCCAAGAAAGCGTGGGACCAGGGCGTGCCCCAGGACCCGCTGATCTACCGCCTTTACGAGATGATGGGGGTGTACGGTGAGACCATCAAAGAACTGGTCCACGAGAAGTTTGGCGACGGCATCATGAGTGCCATTGATTTCACCATGGAAGTGGACAAGGAGGAAAACCCCAAAGGTGACCGGGTG…	MMNKELMTAKILEAKATKGISWEVLAETIGMSPVFTTSACLGMNSMTEDKAFALCEALGLDKPVAETLQVCPKKAWDQGVPQDPLIYRLYEMMGVYGETIKELVHEKFGDGIMSAIDFTMEVDKEENPKGDRVILTMSGKFLPYKRW
110	OM-RGC.v2.029125364	Gammaproteobacteria	Biota; Bacteria; Proteobacteria; GammaProteobacteria; Alteromonadales; Alteromonadaceae; Marinobacter	2.5e-35	PF02560	1.4e-37	Cyanate lyase C-terminal domain	ATGATGAACAAAGAACTGATGACCGCGAAAATCCTGGAAGCCAAAGTATCCAAGGGTATGACCTGGGAATCCATCGCCGAAACCATCGGCATGTCCCCGGTGTTCACCACCTCAGCGGCACTGGGCATGAACAGCCTGACCGAAGACAAGGCTTTCGCCCTGTGCGAAATCCTCGGCCTGGATAAGCCGGTCGCCGAAGCGCTGCAGGTGTGCCCGAAAAAAGCCTGGGACGGTGCCGTTCCGCAGGATCCGCTGATCTACCGTCTGTACGAAGTGGTGGGTGTCTACGGTGACACCATGAAAGAACTCATTCACGAGAAGTTCGGCGATGGCATCATGAGCGCCATCGATTTCACCATGGACATCGAGAAGGAGGAGAGCCCGAAGGGCGACCGTGTT…	MMNKELMTAKILEAKVSKGMTWESIAETIGMSPVFTTSAALGMNSLTEDKAFALCEILGLDKPVAEALQVCPKKAWDGAVPQDPLIYRLYEVVGVYGDTMKELIHEKFGDGIMSAIDFTMDIEKEESPKGDRVVVTMNGKFLPYKAW
111	OM-RGC.v2.029126924	Gammaproteobacteria	Biota; Bacteria; Proteobacteria; GammaProteobacteria; Thiotrichales; Piscirickettsiaceae; Cycloclasticus	2.2e-33	PF02560	3.1e-35	Cyanate lyase C-terminal domain	ATGACACGTAATGAGGTAACTGAATTAATTATCTTACAAAAATCAGCCATGGGTTTTACCTGGTCTGAGTTAGCAAAAGCGATAGATAAGAGTAAAGAATGGACAACGGCGGCTTTATTAGGGCAAATGACATTAACGAAAGAGCAAGCCGAGACACTTGGTACGATGCTTAATTTGCCTGTTGATGCGACGACCCAATTACAAGTAGTTCCTTATAAGGGCTCCTTACCTACAGCCGTTCCAACAGACCCTTTAATTTATCGTTTTTATGAACTAGTTAATGTGTACGGAACGACGTTTAAAGAACTGATACATGAAGAGTTTGGTGATGGAATTATGAGTGCTATTGATTTCAGCATGGATCTTAAACGTGAACCAGACCCATTGGGTGATCGTGTG…	MTRNEVTELIILQKSAMGFTWSELAKAIDKSKEWTTAALLGQMTLTKEQAETLGTMLNLPVDATTQLQVVPYKGSLPTAVPTDPLIYRFYELVNVYGTTFKELIHEEFGDGIMSAIDFSMDLKREPDPLGDRVNIVMSGKFLPYKSY
112	OM-RGC.v2.029155739	Gammaproteobacteria	Biota; Bacteria; Proteobacteria; GammaProteobacteria; Cellvibrionales; Porticoccaceae; Porticoccus; Porticoccus hydrocarbonoclasticus	2e-34	PF02560	8.4e-37	Cyanate lyase C-terminal domain	ATGAACAAAGTATCCATGACTGAAACCATTATCAGTATCAAGCTGGCCAAGGGTTTGAGCTGGGAGACCATGGCCGATGATCTGGGTATGTCGACGGTGTGGCTGACCTCCGCCTGTCTCGGCATGAACAGTGCCCCACCGGAAAAGGCGAAAGCAATTGCCGACTACCTGGGTCTGGGTCCGGAAGTTGCCACTGCACTGGCGAGCTATCCAACAAAAAACTGGGACAAGTCGGTGCCGACAGACCCGTTGATCTACCGGCTTTACGAGGTGGTTGGGGTCTACGGGGATACTCTGAAAGAGGTTATTCAGGAAAAATTTGGTGACGGGATCATGAGCGCCATCGATTTTTCCATGGAAGTCGACAAGATTGAAGACCCCAAAGGTGACCGGGTGTTG…	MNKVSMTETIISIKLAKGLSWETMADDLGMSTVWLTSACLGMNSAPPEKAKAIADYLGLGPEVATALASYPTKNWDKSVPTDPLIYRLYEVVGVYGDTLKEVIQEKFGDGIMSAIDFSMEVDKIEDPKGDRVLLTLNGKFLPYKSW
113	OM-RGC.v2.029156775	Gammaproteobacteria	Biota; Bacteria; Proteobacteria; GammaProteobacteria	7.1e-34	PF02560	3.1e-36	Cyanate lyase C-terminal domain	ATGGATAAGCTCGAAATGCGTCATACCCTGCTGGCTGCCAAAGCCCGTAAAAAAATGAGTTGGGACGACATTGCCAGCGCTGTGGGCATGTCACCGGTGTGGGTTGCCTCTGCGTGTTACGGCATGAATAGCGCCAGCGCAGATGTCGCCCATAAGCTTTGCGACGTTCTAGAAGTAGAGAGCGATGTGGCCACCGCGCTCACGGCCTTCCCAACAAAGGCGTGGGATGAAGCCATCCCCCAAGACCCCTTCATCTACCGCCTGTACGAAGTGGTCGGCGTATACGGCGAGACACTGAAAGATGTGGTGCAAGAAAAATTTGGAGACGGCATCATGAGCGCCATCGACTTCACCATGGAAGTGGACAAAATCGAAGACCCCAAGGGCGACCGCGTGCTG…	MDKLEMRHTLLAAKARKKMSWDDIASAVGMSPVWVASACYGMNSASADVAHKLCDVLEVESDVATALTAFPTKAWDEAIPQDPFIYRLYEVVGVYGETLKDVVQEKFGDGIMSAIDFTMEVDKIEDPKGDRVLLTLNGKFLPYKSW
114	OM-RGC.v2.029158268	Gammaproteobacteria	Biota; Bacteria; Proteobacteria; GammaProteobacteria; Oceanospirillales; Oleibacter	1e-34	PF02560	4.9e-37	Cyanate lyase C-terminal domain	ATGGATAAAGCAACGATGACTGAGGCGATTATCGCCCGCAAAATTGAGAAAGAACTGACGTGGGAACAAATGGGGGCGGATCTTGGAATGTCTCCTGTCTGGCTGACGTCTGCCTGCCTGGGCATGAACAGCGCCCCTGCCGAAAAGGCCGCGGCCATTGCAGAGTATTTGGGATTTGACCAAAGCATGGCCACCGCGCTGGAAGCATACCCAACCAAAATATGGGATCAGGCTGTCCCTACTGATCCATTAATCTATCGACTCTACGAAATTGTGGGCGTCTACGGTGACACGCTGAAAGAAGTTATCCAGGAGAAGTTTGGCGACGGCATCATGAGCGCCATCGACTTCTCCATGGAAGTCGACAAAATCGAAGACCCAAAAGGCGACCGTGTTCTT…	MDKATMTEAIIARKIEKELTWEQMGADLGMSPVWLTSACLGMNSAPAEKAAAIAEYLGFDQSMATALEAYPTKIWDQAVPTDPLIYRLYEIVGVYGDTLKEVIQEKFGDGIMSAIDFSMEVDKIEDPKGDRVLLTLNGKFLPYKSW
115	OM-RGC.v2.029159301	Gammaproteobacteria	Biota; Bacteria; Proteobacteria; GammaProteobacteria; Thiotrichales; Piscirickettsiaceae; Methylophaga; Methylophaga aminisulfidivorans MP	5.8e-35	PF02560	3.4e-37	Cyanate lyase C-terminal domain	ATGAACAAACTGGATATGACTCAAGCCATCATGGTGGCTAAAGAAAGTAAACAGCTTCAGTGGGAAACGATTGCCAACACCATCGGTATGTCCACTGTGTGGACCACTTCAGCTTGCATGGGCATGAATAGCATGCCAGCCGAAAAAGCACATGCCTTATGTGAACTTTTAGAACTACCAGCCGAAGTCAAAACAGCACTTGAGGCTTACCCGATCAAAAGTTGGGATGAGAGCGTGCCTAAAGATCCATTGATTTATCGCCTCTATGAAATTGTTGGCGTATATGGCCCCACTCTGAAAGAAGTCATTCAAGAAAAGTTTGGCGATGGCATTATGAGTGCCATTGATTTTAATATGTCGGTAGAGCGGGAACACGACCCCAAGGGGGATCGTGTTGTT…	MNKLDMTQAIMVAKESKQLQWETIANTIGMSTVWTTSACMGMNSMPAEKAHALCELLELPAEVKTALEAYPIKSWDESVPKDPLIYRLYEIVGVYGPTLKEVIQEKFGDGIMSAIDFNMSVEREHDPKGDRVVVTMNGKFLPYKAW
116	OM-RGC.v2.029159341	Gammaproteobacteria	Biota; Bacteria; Proteobacteria; GammaProteobacteria	1.1e-33	PF02560	4.6e-36	Cyanate lyase C-terminal domain	ATGGATAAGCTCGAAATGCGCCATACCCTGCTGGCTGCCAAAGCCCGTAAAAAAATGAGTTGGGATGACATTGCCAGCGCCGTCGGCATGTCGCCGGTGTGGGTCGCCTCTGCCTGCTACGGCATGAACAGCGCCAGCGCCGATATCGCCCATAAGCTCTGCGACGCACTGGAAGTGGATGGCGATGTCGCCACTGCGCTCACGACCTTCCCCACAAAAGCGTGGGATGAAGCCATCCCCCAAGACCCGTTCGTCTACCGCCTCTACGAAGTGGTCGGCGTGTACGGCGAAACGCTGAAAGACGTGGTGCAAGAGAAGTTCGGCGACGGCATCATGAGCGCCATTGACTTCACCATGGAAGTGGACAAAATCGAAGACCCGAAAGGCGACCGAGTACTG…	MDKLEMRHTLLAAKARKKMSWDDIASAVGMSPVWVASACYGMNSASADIAHKLCDALEVDGDVATALTTFPTKAWDEAIPQDPFVYRLYEVVGVYGETLKDVVQEKFGDGIMSAIDFTMEVDKIEDPKGDRVLLTLNGKFLPYKSW
117	OM-RGC.v2.029162778	Gammaproteobacteria	Biota; Bacteria; Proteobacteria; GammaProteobacteria; Oceanospirillales; Oleibacter	1e-34	PF02560	4.9e-37	Cyanate lyase C-terminal domain	ATGGATAAGGCAACAATGACTGAGGCGATTATCGCCCGTAAAATTGAGAAAGAGCTGACATGGGAGCAGATGGGTTCTGACCTGGGAATGTCTCCCGTCTGGTTAACCTCTGCCTGTCTGGGTATGAACAGCGCCCCTGCAGAAAAAGCGGCAGCCATCGCTGAATACCTCGGTTTTGATCAAAGTATGGCCACTGCACTGGAAGCCTATCCGACCAAGATATGGGACCAGGCTGTCCCTACCGACCCTCTGATTTACCGGCTCTACGAAATTGTTGGCGTGTACGGTGACACACTGAAAGAAGTGATTCAGGAGAAGTTTGGCGATGGCATTATGAGTGCGATCGACTTCTCGATGGAAGTCGACAAGATTGAGGACCCGAAAGGTGATCGGGTCCTT…	MDKATMTEAIIARKIEKELTWEQMGSDLGMSPVWLTSACLGMNSAPAEKAAAIAEYLGFDQSMATALEAYPTKIWDQAVPTDPLIYRLYEIVGVYGDTLKEVIQEKFGDGIMSAIDFSMEVDKIEDPKGDRVLLTLNGKFLPYKSW
118	OM-RGC.v2.029169665	Gammaproteobacteria	Biota; Bacteria; Proteobacteria; GammaProteobacteria; Pseudomonadales; Pseudomonadaceae; Pseudomonas	1.3e-34	PF02560	3.6e-37	Cyanate lyase C-terminal domain	ATGGATAAGCAACAGATGCGCACCACCATCACCGCCGCCAAAGAGCGCCTTGGCCTGGACTGGGCTGCGCTTGGCCAGGGCATCGGCATGTCGCCGGTGTGGACGACCTCCGCCTGCCTGGGCATGAACAGCATGCCCAAGGCGCAGGCCGACGCCCTGTGCGAGATGCTCGAATTGCCGGCGGAGGTCTCCACCGCGCTGCAGGCGTTCCCGCACAAGCACTGGGACAAGGCCGTGCCCACCGACCCGTTGATCTACCGCTTCTACGAGATGATCAACGTCTACGGCGAGACCATCAAGGAACTGATCCACGAGGAATTCGGCGACGGCATCATGAGCGCCATCGACTTCAGCATGGACATTTCCCGCGTCGCCGACCCCAAGGGTGACCGTGTGCAG…	MDKQQMRTTITAAKERLGLDWAALGQGIGMSPVWTTSACLGMNSMPKAQADALCEMLELPAEVSTALQAFPHKHWDKAVPTDPLIYRFYEMINVYGETIKELIHEEFGDGIMSAIDFSMDISRVADPKGDRVQIVLNGKFLPYRSW
119	OM-RGC.v2.029172024	Gammaproteobacteria	Biota; Bacteria; Proteobacteria; GammaProteobacteria; Thiotrichales; Piscirickettsiaceae; Methylophaga	2.9e-34	PF02560	5.5e-35	Cyanate lyase C-terminal domain	ATGAATAAACTTGCTATGACGCAAGCCATCATGGTGGCAAAAGAAACTAAAGAACTGACCTGGGAAAAAATCGGTGAAGCCATTGGCATGTCACCGGAATGGACAGCATCAGCCTGTCTTGGAATGAACAGCATGCCGGCCGAAACCGCCAAAAAACTGTGTCAGTCACTGGATTTGGGCACTGAAGTGGAACTGGCTCTGCAGAAATATCCGAACAAGCAATGGGACCAAACGGTTCCTACCGATCCATTGCTCTACCGTCTTTATGAAATGATGTCGGTTTATGGTCCAACCATTAAAGAAATTGTGCATGAAAAATGTGGCGATGGCATTGTCAGTGCCATTGATTTTGCCATGAATATCGAGAAAAAACCGGATCCGAAAGGTGATCGGATTGTC…	MNKLAMTQAIMVAKETKELTWEKIGEAIGMSPEWTASACLGMNSMPAETAKKLCQSLDLGTEVELALQKYPNKQWDQTVPTDPLLYRLYEMMSVYGPTIKEIVHEKCGDGIVSAIDFAMNIEKKPDPKGDRIVITLDGKFLPYKSW
120	OM-RGC.v2.029181375	Gammaproteobacteria	Biota; Bacteria; Proteobacteria; GammaProteobacteria	5.3e-34	PF02560	1e-36	Cyanate lyase C-terminal domain	ATGAAAAAAGTTGAACTCACAGAAGCGATCATCAATGCCAAGAAGGAAAAAGGCCTGTCCTGGGAAGCCATTGCCGATGCAGCTGGCAAGTCGGTGGTCTGGACGACGTCCGCCTGCCTGGGTATGAACAGCTTTCCTGAAGATACTGCGCAAGCTGTGCTCAAATTCCTGGATCTTCCCGCCGATCTCGTGCCGGACATGATGGCGTGCCCCCACAAGGCCTGGAACAAGGCCATACCGCAGGACCCGCTCGTTTATCGAATCTACGAGGTGATTGGTGTATACGGCGATACGCTCAAGGAAATCATCCACGAAAAGTTCGGCGACGGCATCATGAGCGCCATCGACTTTCATATGGACGTTCAGAAGGAGGAGCATCCAAAGGGGGATCGCGTTGTC…	MKKVELTEAIINAKKEKGLSWEAIADAAGKSVVWTTSACLGMNSFPEDTAQAVLKFLDLPADLVPDMMACPHKAWNKAIPQDPLVYRIYEVIGVYGDTLKEIIHEKFGDGIMSAIDFHMDVQKEEHPKGDRVVITMNGKFLKYSVW
121	OM-RGC.v2.029181995	Gammaproteobacteria	Biota; Bacteria; Proteobacteria; GammaProteobacteria; Oceanospirillales; Halomonadaceae; Halomonas; Halomonas utahensis	1.3e-33	PF02560	1.6e-35	Cyanate lyase C-terminal domain	ATGAACCATGAAATGATGACCGCCGCTATTCTCACCGCCAAAAACGAGAAAGGTCTGGCTTGGGAACAGATTGCTGAGGCCATCGGCATGTCGCCGGTCTGGACGACATCCTGTTGCTTCGGGATGAACACCATGCTGGAGGAGCAGGCCAAGGCACTGTGCGAGACGCTTGCACTTGATCAGGCAGTCGCGACCGCTTTGCAGACGCCCCCTTCCAAGCACTGGGGCGACAGTGTGCCCCAGGATCCCCTTATCTATCGCCTCTACGAGGCGACCATGATCTACGGCCCCAGCGTAAAGGCTCTGATACACGAGAAATTCGGCGACGGCATCATGAGTGCCATCGATTACAAGATGTACGTGGACAAAGTGGAGGACCCCAAAGGTGATCGGGTAGTG…	MNHEMMTAAILTAKNEKGLAWEQIAEAIGMSPVWTTSCCFGMNTMLEEQAKALCETLALDQAVATALQTPPSKHWGDSVPQDPLIYRLYEATMIYGPSVKALIHEKFGDGIMSAIDYKMYVDKVEDPKGDRVVITMDGKFLPYKRW
122	OM-RGC.v2.029186100	Gammaproteobacteria	Biota; Bacteria; Proteobacteria; GammaProteobacteria	5.8e-34	PF02560	1.9e-36	Cyanate lyase C-terminal domain	ATGAACAAAGAAGTAATGTCTGATTTAATTGTTGCAGCCAAAATGGAAAAATCCCTGACATGGGAGAAGATGGCCAAAGATCTGTCAATGTCCCCAGTGTGGTTAACATCAGCCTGTTTAGGAATGAACAGTGCGCCTAAAGAAAAAGCGGTAGCTATCACAAACTATTTAGGTCTAGGTGAAGAGGTTACCGCTGCACTCATCGGCTTTCCCACGAAAATATGGGATCAGGCTGTTCCCACCGACCCTTTAGTTTATCGCCTCTATGAGGTGGTTGGTGTTTACGGCGACACCCTCAAAGAAGTTATTCAAGAGAAGTTTGGTGACGGCATTATGAGTGCAATTGACTTCTCAATGGAAGTCGACAAAATTGAGAGTCCCAAAGGTGATCGCGTAGTA…	MNKEVMSDLIVAAKMEKSLTWEKMAKDLSMSPVWLTSACLGMNSAPKEKAVAITNYLGLGEEVTAALIGFPTKIWDQAVPTDPLVYRLYEVVGVYGDTLKEVIQEKFGDGIMSAIDFSMEVDKIESPKGDRVVLTLNGKFLPYASW
123	OM-RGC.v2.029193945	Gammaproteobacteria	Biota; Bacteria; Proteobacteria; GammaProteobacteria; Cellvibrionales; Porticoccaceae; Porticoccus; Porticoccus hydrocarbonoclasticus	1.9e-34	PF02560	8.4e-37	Cyanate lyase C-terminal domain	ATGAACAAAATCTCGATGACTGAAACCATTATCAGTATCAAGCTGGCCAAAGGTTTGAGCTGGGAGACCATGGCCGATGACCTGGGTATGTCGGCGGTGTGGCTGACCTCTGCCTGTCTCGGCATGAACAGTGCGCCACCGGGAAAGGCGAAAGCCATTGCCGATTACCTCGGCCTGGGCCCGGAAGTTGCCACTGCGCTGGCGAGCTATCCCACAAAAAATTGGGATAAGTCGGTGCCGACAGACCCGTTGATCTATCGACTGTATGAGGTGGTTGGAGTCTACGGCGATACTCTGAAAGAGGTCATTCAGGAAAAGTTCGGTGACGGGATCATGAGCGCCATCGATTTTTCCATGGAAGTGGACAAGATTGAAGATCCCAAAGGTGACCGGGTGTTG…	MNKISMTETIISIKLAKGLSWETMADDLGMSAVWLTSACLGMNSAPPGKAKAIADYLGLGPEVATALASYPTKNWDKSVPTDPLIYRLYEVVGVYGDTLKEVIQEKFGDGIMSAIDFSMEVDKIEDPKGDRVLLTLNGKFLPYKSW
124	OM-RGC.v2.029200963	Gammaproteobacteria	Biota; Bacteria; Proteobacteria; GammaProteobacteria	1.3e-32	PF02560	1.1e-34	Cyanate lyase C-terminal domain	ATGACACGCGAAGAATTAACAGAAGCTATCATTTTGGCTAAAAAAAACAAGGGTCTCAGCTGGGAAGATATTGCCGCCCATTTGGAAATGGGGGTGGTTTGGGTGACGTCAGCTTGTTTTGGTAATAATAGTATGCCAGAAGCGCCTGCTACTAAATTATGCTCATTGCTAGAGCTTCCAGATCAAGCAATGACTACTTTAATGGAATATCCAACAAAAAGTTGGGGGCGTGATGTACCTCAAGATCCTCTTATCTATAGACTGTATGAGGCCGTTGGCATCTACGGTACGAGCATTAAAGAAGTGGTCCAAGAAAAGTTTGGAGATGGCATTATGAGTGCAATCGATTTTTCTATTGATATTGATAAAGAAGAAAATCCTAATGGTGATAGAGTAATT…	MTREELTEAIILAKKNKGLSWEDIAAHLEMGVVWVTSACFGNNSMPEAPATKLCSLLELPDQAMTTLMEYPTKSWGRDVPQDPLIYRLYEAVGIYGTSIKEVVQEKFGDGIMSAIDFSIDIDKEENPNGDRVIIVLNGKFLPYKTW
125	OM-RGC.v2.029203006	Gammaproteobacteria	Biota; Bacteria; Proteobacteria; GammaProteobacteria; Pseudomonadales; Pseudomonadaceae; Pseudomonas	2.9e-34	PF02560	7.3e-37	Cyanate lyase C-terminal domain	ATGGATAAAGCCAGCATGCAAACCGCCATCCTCGCCGCCAAGGGCCGCCTCGACCTGAGCTGGGCCGCGCTCGCCGACAAACTCGGCATGTCGCCGGTGTGGACCACCTCGGCCTGCCTGGGCATGAACAGCATGCCCGCGGCCAGCGCCGACAAGCTGTGCGAGGTGCTGCAGCTGCCGGCCGAAGTCAGCCAGGCGTTGCAGGCGTTCCCGCACAAGCACTGGGACAAGGCTGTCCCGACCGACCCGCTGATCTACCGTTTCTACGAGATGATCAACGTCTACGGCGACACCATCAAAGCGCTGATCCATGAAGAGTTCGGCGACGGCATCATGAGCGCCATCGACTTCAGCATGGACATCAGCCGCGTCGCCGACCCGAAAGGCGACCGCGTACAG…	MDKASMQTAILAAKGRLDLSWAALADKLGMSPVWTTSACLGMNSMPAASADKLCEVLQLPAEVSQALQAFPHKHWDKAVPTDPLIYRFYEMINVYGDTIKALIHEEFGDGIMSAIDFSMDISRVADPKGDRVQIVLNGKFLPYRSW
126	OM-RGC.v2.029204956	Gammaproteobacteria	Biota; Bacteria; Proteobacteria; GammaProteobacteria	6.7e-35	PF02560	3.9e-37	Cyanate lyase C-terminal domain	ATGAATAAAGTAGAAATGACGGAAGCCATTATTCTTGCAAAAAAAGAGCAGTCGTTAACGTGGGAGAAAATAGGTACAGACTTAGGTATTTCACCTGTTTGGCTGACATCGGCTTGCTTAGGAATGAATAGCGCGCCCAAAGAAAAAGCACTGGCCATATCAGAATACTTGAGTCTGGGCAGTGACGTGGCTGAAGCGCTGATGGCCTACCCAACTAAAATTTGGGATCAAGCTGTGCCCACTGACCCACTAGTATATCGCTTGTATGAAGTGGTTGGCGTTTATGGCGAGACACTAAAAGAAGTCATCCAAGAGAAATTTGGTGATGGCATCATGAGTGCCATCGACTTTTCCATGGATGTTGATAAACAAGAAGACCCGAAAGGGGATCGCGTTATA…	MNKVEMTEAIILAKKEQSLTWEKIGTDLGISPVWLTSACLGMNSAPKEKALAISEYLSLGSDVAEALMAYPTKIWDQAVPTDPLVYRLYEVVGVYGETLKEVIQEKFGDGIMSAIDFSMDVDKQEDPKGDRVILTLNGKFLPYKSW
127	OM-RGC.v2.029240515	Gammaproteobacteria	Biota; Bacteria; Proteobacteria; GammaProteobacteria	5.3e-35	PF02560	4e-37	Cyanate lyase C-terminal domain	ATGGATAAGCTGAGCATGACTGATGCGATCGTCACGGCTAAAGTTGAAAAAGGCCTGACCTGGGAAAAGATGGGGACCGATCTCGGTATGTCCCCGGTCTGGCTCACGTCGGCCTGCCTGGGTATGAACAGTGCACCGCCGGAAAAGGCCGCTGCCATTGCTGAATATCTGGGTCTGTCGTCTGAAGTGGCTGATGCACTGAAAGCCTTCCCGACCAAAATCTGGGATCAGGCAGTACCGACCGATCCTCTGATCTACCGCCTGTACGAAATCGTCGGCGTGTACGGTGAGACCCTGAAAGAAGTCATTCAGGAAAAGTTCGGTGACGGCATCATGAGTGCCATCGATTTCTCTATGGAAGTCGACAAAATCGAAGACCCGAAAGGCGACCGTGTGCTG…	MDKLSMTDAIVTAKVEKGLTWEKMGTDLGMSPVWLTSACLGMNSAPPEKAAAIAEYLGLSSEVADALKAFPTKIWDQAVPTDPLIYRLYEIVGVYGETLKEVIQEKFGDGIMSAIDFSMEVDKIEDPKGDRVLLTLNGKFLPYKSW
128	OM-RGC.v2.029250315	Gammaproteobacteria	Biota; Bacteria; Proteobacteria; GammaProteobacteria	5.2e-34	PF02560	2.3e-36	Cyanate lyase C-terminal domain	ATGGATAAGCTCGAAATGCGTCATACCCTGCTGGCTGCCAAGGCCCGCAAAAAACTGAGTTGGGACGACATTGCCAGCGCCGTCGGCATGTCGCCGGTGTGGGTCGCCTCTGCCTGCTACGGCATGAACAGCGCCAGCGCCGATATCGCTCATAAACTCTGCGACGTACTCGAAGTGGATGGCGACGTCGCTACCGCACTCACGGCCTTCCCCACCAAAGCGTGGGATGAAGCGATTCCCCAAGACCCGTTTATCTACCGCCTCTACGAAGTGGTCGGCGTATATGGCGAAACGCTCAAGGACGTGGTGCAGGAGAAGTTCGGCGACGGCATCATGAGCGCCATCGACTTCACCATGGAGGTGGATAAGGTCGAAGACCCGAAAGGCGACCGTGTGCTG…	MDKLEMRHTLLAAKARKKLSWDDIASAVGMSPVWVASACYGMNSASADIAHKLCDVLEVDGDVATALTAFPTKAWDEAIPQDPFIYRLYEVVGVYGETLKDVVQEKFGDGIMSAIDFTMEVDKVEDPKGDRVLLTLNGKFLPYKSW
129	OM-RGC.v2.029259959	Gammaproteobacteria	Biota; Bacteria; Proteobacteria; GammaProteobacteria	6.5e-33	PF02560	6.7e-35	Cyanate lyase C-terminal domain	ATGACACGCGAAGAATTAACAGAAGCGATCATTTTGGCTAAAAAAGAGAAAGCTCTAAGCTGGGAAGATATTGCTGCTTATTTAGAAATGGGAGTTGTTTGGGTGACGTCAGCTTGTTTTGGTAATAATAGTATGCCTGAGGCACCTGCTAGTAAATTATGCTCGTTGCTAGAGCTTACAGACCAAGCAAAGACTACTTTGATGGAATATCCAACAAAAAGTTGGGGACGTGATGTTCCTCAAGACCCACTTGTCTATAGACTGTATGAGGCAGTTGGTATCTATGGCACTAGCATCAAAGAGGTGGTTCAAGAAAAGTTTGGGGACGGTATTATGAGTGCAATTGACTTCTCTATTGATATTGATAAAGAAGAAAATCCTAATGGGGATAGAGTTGTT…	MTREELTEAIILAKKEKALSWEDIAAYLEMGVVWVTSACFGNNSMPEAPASKLCSLLELTDQAKTTLMEYPTKSWGRDVPQDPLVYRLYEAVGIYGTSIKEVVQEKFGDGIMSAIDFSIDIDKEENPNGDRVVIVLNGKFLPYKTW
130	OM-RGC.v2.029263443	Gammaproteobacteria	Biota; Bacteria; Proteobacteria; GammaProteobacteria; Thiotrichales; Piscirickettsiaceae; Methylophaga	2.9e-34	PF02560	5.5e-35	Cyanate lyase C-terminal domain	ATGAATAAACTTGCTATGACGCAAGCCATCATGGTGGCAAAAGAAACGAAAGAACTGACCTGGGAAAAAATTGGTGAAGCCATTGGTATGTCACCTGAGTGGACGGCATCAGCGTGTCTGGGTATGAACAGTATGCCGGCCGATACCGCCAAAAAACTGTGTCAGACACTGGATCTGGGCACTGAAGTGGAACTGGCTCTGCAGAAATACCCAAACAAGCAATGGGACCAAACGGTTCCTACTGATCCATTACTCTATCGTCTTTATGAAATGATGTCGGTTTATGGTCCGACCATTAAAGAAATTGTGCATGAAAAATGTGGCGATGGCATTGTCAGTGCCATTGATTTTGCCATGAATATCGAGAAAAAACCTGATCCTAAAGGTGATCGCATTGTG…	MNKLAMTQAIMVAKETKELTWEKIGEAIGMSPEWTASACLGMNSMPADTAKKLCQTLDLGTEVELALQKYPNKQWDQTVPTDPLLYRLYEMMSVYGPTIKEIVHEKCGDGIVSAIDFAMNIEKKPDPKGDRIVITLDGKFLPYKSW
131	OM-RGC.v2.029263458	Gammaproteobacteria	Biota; Bacteria; Proteobacteria; GammaProteobacteria	7.2e-35	PF02560	3e-37	Cyanate lyase C-terminal domain	ATGAACAAACTGGAAATGACTGAAGCCATTATTCTGGCCAAACAGGCCAAGGCATTAAGCTGGGAAGCCATCGCTGCCTCCATGGCGATGGGGACTGTCTGGGTCACCTCGGCCTGCCTGGGTAAAAACAGCATGCCGGAAAACGCGGCCAGTAAACTATGCGACATCCTCGAACTGTCTGAAGAGGTCAAAGCGGCATTGATTGCCTACCCCACCAAAACCTGGGAACAGCAAGTGCCGCAAGATCCGCTGGTATACCGCCTGTACGAAATCGTTGGTGTTTATGGCGATACACTGAAAGAAGTGATTCAGGAGAAATTTGGCGACGGTATCATGAGTGCCATCGATTTCACTATGGATGTCGAAAAAATCGAAGACCCCAAAGGAGATCGGGTACTA…	MNKLEMTEAIILAKQAKALSWEAIAASMAMGTVWVTSACLGKNSMPENAASKLCDILELSEEVKAALIAYPTKTWEQQVPQDPLVYRLYEIVGVYGDTLKEVIQEKFGDGIMSAIDFTMDVEKIEDPKGDRVLLTMNGKFLPYKAW
132	OM-RGC.v2.029267334	Gammaproteobacteria	Biota; Bacteria; Proteobacteria; GammaProteobacteria	4.7e-34	PF02560	2.9e-36	Cyanate lyase C-terminal domain	ATGAATAAGCTCGATGTAACCGAAGCAATATTTACAATAAAAAAAGAGAAAAGTTTATCTTGGCAAGAAATTGCTGATGATATTGGTATGTCAGTTGTTTGGACAACGTCTGCTTGCTTAGGCATGAATAGTTGTAAAGAAGCCGAAGCCGAAAAGTTAGTGAATGTTATCGGTTTACCGGCAGAAGCAAAAGCGGCCTTAATGGAATACCCGACTAAAGAATGGGATAAGTCTGTTCCGCAAGACCCTTTAGTTTATCGATTATATGAAGTGGTTGGCGTTTATGGTGAGACATTAAAAGAAGTCATTCAAGAAAAGTTTGGCGACGGCATTATGAGCGCTATCGATTTCTCAATGGAAGTGGACAAAGAAGAAAACCCTAAAGGCGATCGGGTAATT…	MNKLDVTEAIFTIKKEKSLSWQEIADDIGMSVVWTTSACLGMNSCKEAEAEKLVNVIGLPAEAKAALMEYPTKEWDKSVPQDPLVYRLYEVVGVYGETLKEVIQEKFGDGIMSAIDFSMEVDKEENPKGDRVILTLNGKFLPYASW
133	OM-RGC.v2.029267411	Gammaproteobacteria	Biota; Bacteria; Proteobacteria; GammaProteobacteria; Oceanospirillales; Marinomonas	1.1e-34	PF02560	4.6e-37	Cyanate lyase C-terminal domain	ATGAAAAAAATTGATGTAACAGAAGCTATTTTTACCATCAAGAAAGAGAAAAATCTGAGCTGGGAAGCCATTGCTGATGCAGTAGGCATGACCGACGTTTGGATAACATCCGCGTGCTTAGGAATGAATAGCTGTACTGCAGAAGTTGCTGAAAAACTGGTGGCTTTTTTAGGCCTGCCAGCAGAAGCAAAATCCGCCCTCATGGAATATCCAACAAAAACGTGGGATCAAGCGATTCCACAAGATCCGCTTATCTATCGATTGTACGAAGTAGTCGGCGTTTATGGCCCAACATTGAAAGAAGTGATTCAGGAAAAATTTGGCGATGGCATCATGAGCGCGATTGATTTTTCAATGAAGGTCGAAAAGGAAGAAAACCCCAAAGGTGATCGCGTGATT…	MKKIDVTEAIFTIKKEKNLSWEAIADAVGMTDVWITSACLGMNSCTAEVAEKLVAFLGLPAEAKSALMEYPTKTWDQAIPQDPLIYRLYEVVGVYGPTLKEVIQEKFGDGIMSAIDFSMKVEKEENPKGDRVILTLNGKFLPYKSW
134	OM-RGC.v2.029267831	Gammaproteobacteria	Biota; Bacteria; Proteobacteria; GammaProteobacteria	2.7e-34	PF02560	5.2e-37	Cyanate lyase C-terminal domain	ATGAACAAAGCTGAAATGACTGAGCTAATTATCAGTAAAAAAATTGAAAGAGACTTAACCTGGGAGGCTATCGGCAACGACCTTGGTGTTTCACCAGTATGGGTAACCTCAGCCTGTCTTGGCATGAATAGCGCGTCCGGAGAAAAGGCAGCTGCCATTGCTGAATATTTTGACCTTGGTGATGATGTTGCCAAGGCATTGGAAGTATTTCCTACTAAAATCTGGGATCAAGCAGTACCTACTGACCCTCTGATTTATCGTCTTTATGAAATGGTTGGTGTTTATGGCCCAACTCTTAAAGAAGTGATTCAAGAGAAATTTGGTGACGGTATTATGAGCGCAATTGACTTCTCTATGGACATTGAAAAGATTGAAGACTCAAAAGGAGATCGCGTACTG…	MNKAEMTELIISKKIERDLTWEAIGNDLGVSPVWVTSACLGMNSASGEKAAAIAEYFDLGDDVAKALEVFPTKIWDQAVPTDPLIYRLYEMVGVYGPTLKEVIQEKFGDGIMSAIDFSMDIEKIEDSKGDRVLLTLNGKFLPYKSW
135	OM-RGC.v2.029268194	Gammaproteobacteria	Biota; Bacteria; Proteobacteria; GammaProteobacteria	2.9e-34	PF02560	9.6e-37	Cyanate lyase C-terminal domain	ATGAAAAAAGAGGACGTGGTAGAAGCAATCGTATTGGCAAAAAAAGCAAAAAGCCTTACCTGGGAAGGCATTGCAAACGAACTTGAAATGGGAACAGTTTGGGTGACCTCTGCCTGTTTGGGCATGAACAGTATGCCTGAAGAGGTTGCTGATAAAGTCTGCGCTATGCTTGATTTACCAGCAGAAGCAAAACCTGCAATGATGGAATACCCGACTAAAACTTGGGAGAAGTCTATCCCGCAAGACCCATTAATTTATCGTTTATATGAAGTTGTCGGTGTGTACGGTGATACTTTGAAAGAAGTCATTCAGGAAAAATTCGGTGACGGCATCATGAGCGCCATCGATTTCAGCATGGATGTAGAGAAAGAAGAAAATCCGAATGGTGACCGCGTTATC…	MKKEDVVEAIVLAKKAKSLTWEGIANELEMGTVWVTSACLGMNSMPEEVADKVCAMLDLPAEAKPAMMEYPTKTWEKSIPQDPLIYRLYEVVGVYGDTLKEVIQEKFGDGIMSAIDFSMDVEKEENPNGDRVILTLNGKFLPYKTW
136	OM-RGC.v2.029270429	Gammaproteobacteria	Biota; Bacteria; Proteobacteria; GammaProteobacteria	8.1e-35	PF02560	2.3e-37	Cyanate lyase C-terminal domain	ATGAAAAAAGAAGATGTGGTAGAAGCAGTCGTATTAGCTAAAAACAAAAAAGGCTTAACTTGGGAAAGTATTGCAGGTGAATTAAGTTTAGGGACTGTTTGGGTGACATCAGCATGCCTGGGTATGAACAGCATGCCAGAGGAGTCTGCCGATAAGCTTTGCAAACTTCTTGATCTTCCCGCAGAGGCCAAGCCTGCATTAATGGCCTATCCTACTAAAACCTGGGAAAAGTCGGTTCCGCAAGACCCGCTTATTTATCGCTTGTATGAAATTGTCGGCGTCTATGGCGACACATTAAAGGAAGTGATTCAGGAAAAGTTCGGCGATGGCATCATGAGTGCCATCGATTTCAGTATGGATGTCGACAAGCAAGAAGATCCAAAAGGTGACCGTGTGGTG…	MKKEDVVEAVVLAKNKKGLTWESIAGELSLGTVWVTSACLGMNSMPEESADKLCKLLDLPAEAKPALMAYPTKTWEKSVPQDPLIYRLYEIVGVYGDTLKEVIQEKFGDGIMSAIDFSMDVDKQEDPKGDRVVITMNGKFLGYKTW
137	OM-RGC.v2.029271060	Gammaproteobacteria	Biota; Bacteria; Proteobacteria; GammaProteobacteria; Methylococcales; Methylococcaceae; Methyloprofundus; Methyloprofundus sedimenti	3.6e-32	PF02560	2.8e-35	Cyanate lyase C-terminal domain	ATGGAAATAAGTGAGTTAACACTAACGCTTTTAGAAGCTAAAAAGAAAAAAGAATTGAGCTTTGCGGACTTAGGTAAGCTGATTGATAGAGATGAAGTTTGGGTTGCAGCGTTATTATATCTTCAAGCGACGGCATCAGATGATGAAGCGGCCGCATTGGGCGCAGCGTTGAGCCTAGAAAAAGATCTTTATAATAAGTTAACAGTCTACCCAACCAAAGGCTTAGGACCGGTGGTACCAACAGACCCATTTACTTATCGCTTTTACGAGATATTGCAAGTCTATGGCATGCCAATGAAGTCGGTTATACAAGAGAAATTTGGTGATGGAATAATGAGTGCCATTGATTTCACATTAAACATTGATAAAGCGCAAGACCCACAAGGAGACAGAGTTATC…	MEISELTLTLLEAKKKKELSFADLGKLIDRDEVWVAALLYLQATASDDEAAALGAALSLEKDLYNKLTVYPTKGLGPVVPTDPFTYRFYEILQVYGMPMKSVIQEKFGDGIMSAIDFTLNIDKAQDPQGDRVIVTMNGKFLPYKKW
138	OM-RGC.v2.029271080	Gammaproteobacteria	Biota; Bacteria; Proteobacteria; GammaProteobacteria	3.6e-34	PF02560	1.2e-36	Cyanate lyase C-terminal domain	ATGAATAAACAATCCATGACCGATGCAATAATTTCAGCCAAAGTTAGCAAAAAACTCACCTGGGAAATAATGGCAAGCGACTTGGGCGTATCGCCAGTATGGCTGGCATCTGCCTGTTTAGGGATGAACAGTGCGCCAACAGAAAAAGCGCAAGCGATAAGTCATTACTTAGGTTTAGACCAAGAAGTCGCCGATGCGCTAGCCGCTTTTCCCACAAAAAAATGGGATCAGGCGGTACCAACAGATCCTTTGGTTTATCGTTTATATGAAGTCGTTGGTGTGTATGGTGAAACGCTAAAACAAGTCATCCAGGAAAAATTTGGTGACGGAATCATGAGTGCTATCGACTTCTCAATGGACGTAGCTAAACATGAAGATGCAAAAGGCGATCGTGTGGTA…	MNKQSMTDAIISAKVSKKLTWEIMASDLGVSPVWLASACLGMNSAPTEKAQAISHYLGLDQEVADALAAFPTKKWDQAVPTDPLVYRLYEVVGVYGETLKQVIQEKFGDGIMSAIDFSMDVAKHEDAKGDRVVLTLNGKFLPYKSW
139	OM-RGC.v2.029276060	Gammaproteobacteria	Biota; Bacteria; Proteobacteria; GammaProteobacteria	5.3e-34	PF02560	3.4e-36	Cyanate lyase C-terminal domain	ATGAACAAGGAACAAATGACCGATATAATCGTCATCGCAAAGAAATCAAAAGAATTAACCTGGGAGTCCATAGCACTTCAAGTAGGAAAAGGAACCACCTGGGTAACTTCAGCCTGTCTTGGCATGAATAGCACGAATGAAGATGATGCAAAAAAAATATGTGCCGCACTTGATTTGGGAAATGATGTCTGTATTGCTTTACAAGAGTTTCCACATAAGGCATGGGAAAATAATATTCCACAAGACCCGGTCGTCTATAGATTATATGAAATTGTTGGTGTCTATGGTGACACTATTAAGGAAGTGATCGCCGAGAAATTTGGTGATGGAATTATGAGTGCTATTGATTTTTCAATGGATATTGAGAAAGAAGAAAATCCAAAAGGAGATAGAGTTGTG…	MNKEQMTDIIVIAKKSKELTWESIALQVGKGTTWVTSACLGMNSTNEDDAKKICAALDLGNDVCIALQEFPHKAWENNIPQDPVVYRLYEIVGVYGDTIKEVIAEKFGDGIMSAIDFSMDIEKEENPKGDRVVITLNGKFLGYSSW
140	OM-RGC.v2.029276659	Gammaproteobacteria	Biota; Bacteria; Proteobacteria; GammaProteobacteria; Cellvibrionales; Cellvibrionaceae; Gilvimarinus; Gilvimarinus agarilyticus	1.2e-34	PF02560	6.8e-37	Cyanate lyase C-terminal domain	ATGAACAAGCAAAGTATGACCGACGCCATCGTAAGTGCCAAAGTCGCCCGCGGCTTAACCTGGGAGGTAATGGCAAAAGATATAGAGGTGTCGCCGGTGTGGCTGACCTCGGCGTGTTTGGGTATGAACAGTGCCCCGGCGCCAATCGCTAAAAAAATTGCCGACTATTTATCGTTGGATGCTGACGTCGCCACGGCACTTGAGGCGTTTCCGACCAAAGTGTGGGATCAGGCCGTGCCCACGGATCCGCTGATTTATCGTTTGTACGAAGTGGTAGGCGTTTATGGCGATACGCTTAAAGAAGTGATTCAGGAAAAGTTTGGCGACGGCATTATGAGCGCTATCGATTTCTCGATGGAGGTCGATAAAATCGAAGACCCCAAAGGGGATCGGGTACTG…	MNKQSMTDAIVSAKVARGLTWEVMAKDIEVSPVWLTSACLGMNSAPAPIAKKIADYLSLDADVATALEAFPTKVWDQAVPTDPLIYRLYEVVGVYGDTLKEVIQEKFGDGIMSAIDFSMEVDKIEDPKGDRVLLTLNGKFLPYKTW
141	OM-RGC.v2.029282940	Gammaproteobacteria	Biota; Bacteria; Proteobacteria; GammaProteobacteria; Oceanospirillales; Marinomonas	1.5e-35	PF02560	1.2e-37	Cyanate lyase C-terminal domain	ATGAAAAAAATTGATGTAACAGAAGCTATTTTCGCCATCAAAAAAGAGAAAAACTTGAGCTGGGAATCCATCGCTGAGGCGACAGGGATGACGGATGTTTGGATAACGTCCGCATGCTTAGGAATGAACAGCTGCACTGAAGCAGTGGCTGAAAAACTGGTGACCTTTTTAGGTCTGCCAGCAGAAGCCAAACCCGTTTTAATGGAATACCCGACAAAAACGTGGGATCAAGCTATTCCACAAGATCCTTTGATTTATCGGTTATACGAAGTGGTTGGGGTTTACGGACCAACGTTGAAAGAAGTCATTCAAGAAAAATTCGGTGACGGCATCATGAGTGCGATCGATTTTTCCATGAAAGTAGAAAAAGAAGAAGACCCGAAAGGCGATCGTGTCGTT…	MKKIDVTEAIFAIKKEKNLSWESIAEATGMTDVWITSACLGMNSCTEAVAEKLVTFLGLPAEAKPVLMEYPTKTWDQAIPQDPLIYRLYEVVGVYGPTLKEVIQEKFGDGIMSAIDFSMKVEKEEDPKGDRVVLTLNGKFLPYKSW
142	OM-RGC.v2.029286159	Gammaproteobacteria	Biota; Bacteria; Proteobacteria; GammaProteobacteria	1.2e-35	PF02560	4e-38	Cyanate lyase C-terminal domain	ATGAAAAAAGAAGAAGTAGTTGAAGCCCTTATTTTAGCAAAGAAAGACAAACAGCTTTCTTGGGAGATAATTGCAAAAGAGCTAGGATTTGGCACTGTTTGGGTAACCTCAGCGTGTTTAGGTATGAATAGTATGCCAGAAACAGCTGCAGATAAGCTCTGTACCTTACTTGAACTTCCAGAAGGATCAAAACAAGCACTTATGGCTTACCCCACTAAAACCTGGGAAAAATCTGTTCCTCAAGACCCACTTATTTATCGTTTATACGAAGTGGTCGGCGTCTACGGTGATACCTTGAAAGAAGTCATTCAAGAGAAATTTGGAGATGGAATTATGAGCGCCATCGACTTTAGCATGGACGTTGAAAAAGAAGAAAACCCAAAAGGTGATAGGGTTGTT…	MKKEEVVEALILAKKDKQLSWEIIAKELGFGTVWVTSACLGMNSMPETAADKLCTLLELPEGSKQALMAYPTKTWEKSVPQDPLIYRLYEVVGVYGDTLKEVIQEKFGDGIMSAIDFSMDVEKEENPKGDRVVITMNGKFLPYKTW
143	OM-RGC.v2.029286697	Gammaproteobacteria	Biota; Bacteria; Proteobacteria; GammaProteobacteria	1.3e-33	PF02560	2.6e-36	Cyanate lyase C-terminal domain	ATGAATAAACAAACGATGACAGATGTAATTGTTAGTACAAAAGCAAGCAAAGCGCTTACATGGGAAGTGATGGGGGCTGATTTATATTTATCTCCAGTATGGTTGGCATCAGCGTGTTTGGGAATGAATAGTGCGACAGCAGAACAAGCGAAAGCGATTGTTGATTATTTAGGATTAGATGGTGAAGTCGCTAGTGCACTTGAAGACTATCCCGTGAAAACATGGGATCAACAAATACCGACAGATCCCCTTATATATCGTTTTCATGAAATTACTGGTGTATATGGCAGTACTTTGAAAACGGTTATCCAAGAGAAATTTGGCGATGGAATTATGAGCGCGATTGATTTTTCAATGGATGTTGAAAAAATTGAAGATCCAAAAGGTGATCGCGTGTTA…	MNKQTMTDVIVSTKASKALTWEVMGADLYLSPVWLASACLGMNSATAEQAKAIVDYLGLDGEVASALEDYPVKTWDQQIPTDPLIYRFHEITGVYGSTLKTVIQEKFGDGIMSAIDFSMDVEKIEDPKGDRVLVTMNGKFLPYKSW
144	OM-RGC.v2.029288284	Gammaproteobacteria	Biota; Bacteria; Proteobacteria; GammaProteobacteria; Oceanospirillales; Marinomonas	1.1e-34	PF02560	4.6e-37	Cyanate lyase C-terminal domain	ATGAAAAAGATTGATGTAACGGAAGCCATTTTTGCTATCAAGAAAGAGAAAAACTTAAGTTGGGAAGCTATTGCTGATGCGGTAGGTATGACCGACGTTTGGATAACATCGGCTTGTTTAGGAATGAATAGCTGTACTGAAGAAGTAGCTGAAAAACTGGTGACTTTTTTAGGTCTACCAGCAGAAGCAAAATCCGTCCTCATGGAATACCCAACAAAGACGTGGGATCAAGCAATTCCACAAGATCCGCTTATTTATCGCTTATATGAAGTAGTGGGTGTTTACGGCCCAACATTAAAAGAAGTGATTCAAGAAAAATTTGGCGACGGCATCATGAGTGCGATCGATTTTTCAATGAAAGTAGAGAAGGAGGAAAATCCTAAAGGTGATCGCGTGATT…	MKKIDVTEAIFAIKKEKNLSWEAIADAVGMTDVWITSACLGMNSCTEEVAEKLVTFLGLPAEAKSVLMEYPTKTWDQAIPQDPLIYRLYEVVGVYGPTLKEVIQEKFGDGIMSAIDFSMKVEKEENPKGDRVILTLNGKFLPYKSW
145	OM-RGC.v2.029289341	Gammaproteobacteria	Biota; Bacteria; Proteobacteria; GammaProteobacteria; Alteromonadales; Colwelliaceae; Colwellia; Colwellia sp. C1	3.4e-34	PF02560	1.2e-36	Cyanate lyase C-terminal domain	ATGAATAAACTTGATGTAACTGAAGCAATATTCTTAATAAAAAATGAGCAGACACTCAGTTGGCAAAGTATTGCTGACGCTGTCGATATGTCTGTCGTTTGGACCACGTCAGCCTGTTTAGGTATGAACAGCTTCCCTGAGCCTGAAGCGGATAAATTAATAAAATACTTAAATTTACCTGCCCAAGCAAAGCAAGCATTAATGGCATACCCAACCAAAGAGTGGGACAAATCAGTACCACAAGACCCTTTAGTTTATCGCCTTTATGAGGTCGTTGGTGTCTATGGAGATACCCTTAAAGAGGTTATCCAAGAAAAATTTGGTGACGGTATCATGAGTGCTATCGACTTTTCTATGGAAGTAGAAAAAGAAGAGAATCCAAAAGGCGATAGAGTCATT…	MNKLDVTEAIFLIKNEQTLSWQSIADAVDMSVVWTTSACLGMNSFPEPEADKLIKYLNLPAQAKQALMAYPTKEWDKSVPQDPLVYRLYEVVGVYGDTLKEVIQEKFGDGIMSAIDFSMEVEKEENPKGDRVILTLNGKFLPYKSW
146	OM-RGC.v2.029289557	Gammaproteobacteria	Biota; Bacteria; Proteobacteria; GammaProteobacteria	5.3e-35	PF02560	2.4e-37	Cyanate lyase C-terminal domain	ATGAACAAACTCGATGTAACTGAAGCTATCTTCGCCATTAAAAAAGAGAAAGCACTTAAATGGCAAGAAATTGCAGACGCGATTGGCATGTCAGATGTTTGGACAACATCAGCTTGCTTAGGCATGAACAGTTTTCCTGAAACAGAAGCAGATAAGTTAGTGGCCTATTTGGGACTACCTGTTGAAGCAAAAACTGCATTAATGGCATACCCCACTAAAGAGTGGGACAAATCAGTACCACAAGATCCATTGATTTACCGTTTATACGAAGTGGTTGGTGTGTATGGCGATACATTAAAAGAAGTGATTCAAGAAAAATTTGGTGATGGCATCATGAGCGCAATCGACTTTTCCATGGAAGTAGATAAAGTAGAAGATCCAAAAGGTGACCGCGTTGTA…	MNKLDVTEAIFAIKKEKALKWQEIADAIGMSDVWTTSACLGMNSFPETEADKLVAYLGLPVEAKTALMAYPTKEWDKSVPQDPLIYRLYEVVGVYGDTLKEVIQEKFGDGIMSAIDFSMEVDKVEDPKGDRVVLTLNGKFLPYKTW
147	OM-RGC.v2.029290332	Gammaproteobacteria	Biota; Bacteria; Proteobacteria; GammaProteobacteria	1.2e-34	PF02560	1.1e-36	Cyanate lyase C-terminal domain	ATGAATAAACTAGATGTGACCGAAGCTATATTTGCCATTAAAAAAGAAAAAGATCTCACCTGGGAAAGCATTGCTGACGCCGTTGGCATGTCAATGGTTTGGGCAACATCAGCTTGCTTAGGTATGAACAGTTGTTCTGAAGAGTGTGCGACAAAACTGGTTGAGTTTATTGGTTTACCCATTGAAGCAAAAAAAATATTGATGGAGTACCCAACAAAAGAATGGGACCAAGCTATTCCACAAGATCCACTCATTTATCGATTATACGAAGTGGTGGGTGTTTATGGAGAGACCCTAAAAGAAGTGATTCAAGAAAAATTTGGTGACGGAATTATGAGTGCTATCGATTTCTCCATGTCGGTAGATAAAGAAGAAAACCCTAAGGGCGACCGCGTAATT…	MNKLDVTEAIFAIKKEKDLTWESIADAVGMSMVWATSACLGMNSCSEECATKLVEFIGLPIEAKKILMEYPTKEWDQAIPQDPLIYRLYEVVGVYGETLKEVIQEKFGDGIMSAIDFSMSVDKEENPKGDRVILTLNGKFLPYKAW
148	OM-RGC.v2.029290360	Gammaproteobacteria	Biota; Bacteria; Proteobacteria; GammaProteobacteria	2.1e-35	PF02560	6.4e-38	Cyanate lyase C-terminal domain	ATGAAAAAAGAAGAAGTAGTAGAAGCAGTCGTATTGGCTAAAAATGAAAAAGGCCTTTCTTGGGAAAGTATTGCAAAGGAATTAAGTTTAGGGACTGTTTGGGTGACCTCTGCCTGTTTAGGCATGAACAGCATGCCAGAAGCAACAGCGGATAAACTTTGTCAACTGCTTGACCTTCCTGTTGGGGCGAAACCTGCGCTAATGGCTTACCCGACAAAAACCTGGGAAAAATCAGTTCCCCAAGATCCGCTTATTTATCGTTTATATGAAATTGTCGGTGTCTATGGCTATACTTTAAAAGAAGTGATTCAGGAAAAATTTGGCGACGGTATCATGAGTGCCATCGATTTCAGTATGGATGTTGAGAAAGAAGACAACCCAAAAGGTGACCGAGTGGTT…	MKKEEVVEAVVLAKNEKGLSWESIAKELSLGTVWVTSACLGMNSMPEATADKLCQLLDLPVGAKPALMAYPTKTWEKSVPQDPLIYRLYEIVGVYGYTLKEVIQEKFGDGIMSAIDFSMDVEKEDNPKGDRVVITMNGKFLPYKTW
149	OM-RGC.v2.029502334	Gammaproteobacteria	Biota; Bacteria; Proteobacteria; GammaProteobacteria	7e-36	PF02560	3.5e-38	Cyanate lyase C-terminal domain	ATGAGTGAAGTGGCAAAAACCATTATCGCTGCCAAAGAAAGTAAAGGGATGACCTGGGAAGAAATCGGCAAGGCCGTTGGCATGTCGCCGGTCTGGACCACATCCGCCTGCATGGGCATGAACAGCATGCCCAAGGAAAGCGCCGACGCGCTGTGTGAGGTGTTGGGGTTGGGGCCTGAAATCAGTACCGAGTTGCAGAAGTATCCCACCAAGATCTGGGATCAGGCTGTACCCACCGACCCGTTGATCTATCGGCTGTACGAAATTGTCGGCGTCTATGGCGAAACCTTGAAGGAAGTCATTCAGGAAAAATTCGGTGACGGCATCATGAGCGCCATCGATTTTTCCATGGAAGTGGACAAAGAGGAAAACCCGAAAGGCGATCGGGTGGTGATTACC…	MSEVAKTIIAAKESKGMTWEEIGKAVGMSPVWTTSACMGMNSMPKESADALCEVLGLGPEISTELQKYPTKIWDQAVPTDPLIYRLYEIVGVYGETLKEVIQEKFGDGIMSAIDFSMEVDKEENPKGDRVVITMNGKFLPYKAW
150	OM-RGC.v2.029580653	Gammaproteobacteria	Biota; Bacteria; Proteobacteria; GammaProteobacteria	6.2e-36	PF02560	5.8e-38	Cyanate lyase C-terminal domain	ATGAACTCAACGACCGCCACCATCATTGCCGCCAAGGAAAGCCTGGGCCTGTCCTGGGAAGACATCGGCGCCGCCCTGGAGATGTCTCCGGTGTGGACCACCTCCGCGTGTCTGGGCATGAACAGCATGCCCGCCGACAAGGCCAAACGCCTGTGCGAGCTGCTCAAGCTGGACGACGCGACCCAAATTGCCCTGCAGAAATGCCCAATGAAGACCTGGGACAAGGCCGTGCCCACCGACCCGGTCATCTACCGCTTTTACGAGATGATCGGCGTATACGGCGAGACCATCAAAAGCATCATCCACGAGAAGTTCGGCGACGGCATCATGAGCGCCATCGACTTCTCCATGGACATCGACAAGAAGGAAGACCCCAAGGGCGATCGCGTGGTGATCACC…	MNSTTATIIAAKESLGLSWEDIGAALEMSPVWTTSACLGMNSMPADKAKRLCELLKLDDATQIALQKCPMKTWDKAVPTDPVIYRFYEMIGVYGETIKSIIHEKFGDGIMSAIDFSMDIDKKEDPKGDRVVITLNGKFLPYRTW
151	OM-RGC.v2.029703016	Gammaproteobacteria	Biota; Bacteria; Proteobacteria; GammaProteobacteria	1.4e-33	PF02560	2.4e-36	Cyanate lyase C-terminal domain	CAATCGATGACAGATGTAATTGTAAGTACTAAAGCAAGTAAAGGTCTGACATGGGAAATGATGGGAGCTGATTTACACTTATCACCAGTATGGTTAGCATCAGCCTGCCTAGGAATGAACAGTACGACTCCAGCACAAGCGAAAGCTATTATTGATTATTTAGGTTTAGATGGTGAAGTCGCCACGGCGCTTGAAACCTACCCAACAAAAACATGGGATCAACAAATACCCACAGATCCGCTTATCTATCGATTTCATGAAATTACCGGTGTCTATGGCAGTACTTTGAAAACGGTAATTCAGGAGAAATTTGGCGATGGTATTATGAGTGCAATTGATTTTTCGATGGATGTTGAAAAAATCGAAGATCCAAAAGGCGATCGCGTATTGGTTACTATG…	QSMTDVIVSTKASKGLTWEMMGADLHLSPVWLASACLGMNSTTPAQAKAIIDYLGLDGEVATALETYPTKTWDQQIPTDPLIYRFHEITGVYGSTLKTVIQEKFGDGIMSAIDFSMDVEKIEDPKGDRVLVTMNGKFLPYKSW
152	OM-RGC.v2.032284001	Gammaproteobacteria	Biota; Bacteria; Proteobacteria; GammaProteobacteria	1.6e-22	PF02560	1.4e-25	Cyanate lyase C-terminal domain	ATGAAAAAAGAACAGGTTGTAGAGGCCGTTGTATTAGCTAAAAAATCCAAAGGTTTAACTTGGGAAGGCATCGCTGCAGAACTCGGCATGGGTACGGTGTGGGTAACATCAGCATGTCTTGGCATGAATAGTATGCCTGAAGACGCAGCCGATAAAGTCTGTAAATTACTCGACTTACCAGACGAAGCAAAGCCCGCATTAATGGAATATCCCACAAAAACTTGGGAAAAGTCAGTTCCTCAAGACCCGTTAATTTATCGCTTATATGAAGTTGTTGGCGTCTACGGTGATACCTTGAAAGAAGTAATTCAGGAAAAATTTGGCGATGGTATTATGAGCGCTATCGACTTCAGCATGGATGTTGAGAAAAAAGAAGAC	MKKEQVVEAVVLAKKSKGLTWEGIAAELGMGTVWVTSACLGMNSMPEDAADKVCKLLDLPDEAKPALMEYPTKTWEKSVPQDPLIYRLYEVVGVYGDTLKEVIQEKFGDGIMSAIDFSMDVEKKED
153	OM-RGC.v2.032953233	Gammaproteobacteria	Biota; Bacteria; Proteobacteria; GammaProteobacteria	1.3e-20	PF02560	6.5e-24	Cyanate lyase C-terminal domain	ATGAAAAAAGAAGACGTCATTGAAGCTGTTGTACTAGCAAAAAAAGAGAAAGCGCTTTCTTGGGAAGCGATTGCAAAAGAGCTAGGTTTGGGAACTGTCTGGGTAACATCTGCGTGTCTAGGCATGAATAGTATGCCTGAAGAAACTGCCGATAAACTTTGTGCCTTGCTTGAGCTTCCAGACGGATCAAAGCAAGCTCTTATGGCTTATCCTACTAAAACCTGGGAAAAGTCAGTTCCTCAAGACCCACTTATTTATCGCTTATACGAAGTGGTCGGCGTCTACGGCGATACCTTAAAAGAAGTCATTCAAGAGAAGTTTGGTGATGGCATAATGAGCGCCATTGATTTTAGTATGGATGTCGAA	MKKEDVIEAVVLAKKEKALSWEAIAKELGLGTVWVTSACLGMNSMPEETADKLCALLELPDGSKQALMAYPTKTWEKSVPQDPLIYRLYEVVGVYGDTLKEVIQEKFGDGIMSAIDFSMDVE
154	OM-RGC.v2.033702439	Gammaproteobacteria	Biota; Bacteria; Proteobacteria; GammaProteobacteria	7.4e-36	PF02560	2.2e-38	Cyanate lyase C-terminal domain	GGAACTGTCTGGGTAACATCTGCGTGTCTAGGCATGAATAGTATGCCTGAAGAAACTGCCGATAAACTTTGTGCCTTGCTTGAGCTTCCAGACGGATCAAAGCAAGCTCTTATGGCTTATCCTACTAAAACCTGGGAAAAGTCAGTTCCTCAAGACCCACTTATTTATCGCTTATACGAAGTGGTCGGCGTCTACGGCGATACCTTAAAAGAAGTCATTCAAGAGAAGTTTGGTGATGGCATAATGAGCGCCATTGATTTTAGTATGGATGTCGAAAAAGAAGAAAACCCGAAAGGTGATAGGGTCGTCATTACCATGAATGGTAAGTTCCTACCTTATAAAACGTGGTAG	GTVWVTSACLGMNSMPEETADKLCALLELPDGSKQALMAYPTKTWEKSVPQDPLIYRLYEVVGVYGDTLKEVIQEKFGDGIMSAIDFSMDVEKEENPKGDRVVITMNGKFLPYKTW
155	OM-RGC.v2.034616027	Gammaproteobacteria	Biota; Bacteria; Proteobacteria; GammaProteobacteria; Oceanospirillales; Alcanivoracaceae; Alcanivorax	5.4e-35	PF02560	3.1e-37	Cyanate lyase C-terminal domain	GCCTGCCTCGGCATGAACGGCGCGCCGCCGGAAAAAGCCATGGCGATCACCGAGTATCTGGGTCTGGATCAGGACGTGGCCAAGGCACTGGAAGCTTTTCCCACCAAGGTCTGGGACCAGACCGTGCCCACCGATCCGTTGATTTACCGGTTCTATGAAATCGCCGGTGTGTATGGCACCACGCTGAAGGAAGTGATCCAGGAAAAATTCGGCGACGGCATCATGAGCGCCATCGACTTCACCATGGAGGTGGACAAACAGGAAGACCCCAAAGGGGACCGTGTGGTAGTGACCATGAACGGGAAATTCCTGCCGTATAAACATTGGTGA	ACLGMNGAPPEKAMAITEYLGLDQDVAKALEAFPTKVWDQTVPTDPLIYRFYEIAGVYGTTLKEVIQEKFGDGIMSAIDFTMEVDKQEDPKGDRVVVTMNGKFLPYKHW
156	OM-RGC.v2.034732965	Gammaproteobacteria	Biota; Bacteria; Proteobacteria; GammaProteobacteria	1e-33	PF02560	2.6e-36	Cyanate lyase C-terminal domain	GCTTGTTTAGGTATGAATAGTGCGACGCCAATGCAAGCGAAAGCGATTGCTGATTATCTTGAATTAGACGGTGAAATTGCAAGCGCACTCGAGGCTTATCCATCTAAAACTTGGGCACAACAAATACCGACCGATCCATTGATCTATCGTTTCCACGAAATTACTGGGGTATATGGCACGACATTAAAAGCAGTGATTCAAGAGAAATTTGGTGATGGCATTATGAGTGCGATTGATTTTTCAATGGAAATCGACAAAATTGAAGACCCAAAGGGTGATCGCGTATTAGTCACGATGAATGGTAAATTTTTACCTTATAAAAGTTGGTAA	ACLGMNSATPMQAKAIADYLELDGEIASALEAYPSKTWAQQIPTDPLIYRFHEITGVYGTTLKAVIQEKFGDGIMSAIDFSMEIDKIEDPKGDRVLVTMNGKFLPYKSW
157	OM-RGC.v2.035106468	Gammaproteobacteria	Biota; Bacteria; Proteobacteria; GammaProteobacteria	3e-35	PF02560	7.4e-38	Cyanate lyase C-terminal domain	GGCATGAACAGCGCGCCCCCTGAGAAAGCAGCGGCAATTGCCGACTACCTGGAATTGGGTGACGACGTAACCAAAGCTTTGGAAGCATTTCCCACCAAAGAATGGGAAAAGGCGGTGCCAACCGATCCTCTAATCTACCGACTTTATGAAGTGGTTGGGGTGTATGGTGATACGTTAAAAGAGGTGATTCAGGAGAAATTTGGTGACGGCATTATGAGCGCCATTGATTTCGCGATGGAGGTTGAAAAAATCGAAGATCCCAAAGGCGATCGGGTGCTTATAACAATGAATGGTAAGTTTCTGCCCTACAAGAGCTGGTAG	GMNSAPPEKAAAIADYLELGDDVTKALEAFPTKEWEKAVPTDPLIYRLYEVVGVYGDTLKEVIQEKFGDGIMSAIDFAMEVEKIEDPKGDRVLITMNGKFLPYKSW
158	OM-RGC.v2.035749102	Gammaproteobacteria	Biota; Bacteria; Proteobacteria; GammaProteobacteria; Salinisphaerales; Salinisphaeraceae; Salinisphaera; Salinisphaera shabanensis E1L3A	8.2e-31	PF02560	2.5e-33	Cyanate lyase C-terminal domain	GAAGAACAGGCCCAGAAGATCACGGCCGTGCTCGACCTGGGCGACGACGTCGCCGATGCATTACAGGAATGCCCTCTGAAAGGGCAATGGATGGACAAGACCATCCCCAGCGATCCGCTGCTCTATCGTTTCTACGAGATTCTGTCGGTATTCGGCCCGGGCGTGAAGCAGTGCATTCACGAAGAATTTGGCGACGGCATCATGTCGGCGATCGATTTCACCATCGACGTGGCGCGCGAAGAACATCCCAAGGGCGACCGCGTGAAGATCGTCATGAACGGCAAGTTCCTGCCCTATGTGCGCTGGTAG	EEQAQKITAVLDLGDDVADALQECPLKGQWMDKTIPSDPLLYRFYEILSVFGPGVKQCIHEEFGDGIMSAIDFTIDVAREEHPKGDRVKIVMNGKFLPYVRW
159	OM-RGC.v2.035750729	Gammaproteobacteria	Biota; Bacteria; Proteobacteria; GammaProteobacteria	2e-35	PF02560	1e-37	Cyanate lyase C-terminal domain	GCCCCGCCCGAAGCCGCTCGGCGCCTCGCGGCCACGCTGGATCTGGGTGACGAGGTGGTAGCCGCGTTGGAAGCCTTCCCCACCAAGACTTGGGATCAAACTATTCCTCAGGATCCTCTCATATACCGACTCTACGAGATCGTCGGCGTCTACGGACCGACGCTTAAAGACGTGATTCAGGAAAAGTTCGGCGACGGCATCATGAGCGCTATCGACTTCGAGATGAAAGTCGATCGCCAGCCCGACCCCCAGGGTGACCGTGTGGTGGTCACCATGAACGGCAAGTTCCTGCCCTACAAGAGCTGGTAG	APPEAARRLAATLDLGDEVVAALEAFPTKTWDQTIPQDPLIYRLYEIVGVYGPTLKDVIQEKFGDGIMSAIDFEMKVDRQPDPQGDRVVVTMNGKFLPYKSW
160	OM-RGC.v2.036352511	Gammaproteobacteria	Biota; Bacteria; Proteobacteria; GammaProteobacteria	1.7e-35	PF02560	9.2e-38	Cyanate lyase C-terminal domain	CCCGCCGCTAAACTGTGCCAACTACTCAACCTTCCTACTGGGGCAAAAGAAGCCTTAATGGAATACCCCACAAAGAGTTGGGAGAATGCAGTACCTCAAGATCCTCTGATCTATCGTTTGTATGAAGTCGTCGGTGTCTACGGTGATACACTAAAAGAAGTGATCCAGGAAAAATTTGGTGATGGCATTATGAGCGCCATTGATTTTACGATGGATGTTGAAAAAGTAGAAGATCCTAAAGGTGATCGTGTTTTGTTGACGATGAATGGTAAATTCTTACCTTATAAAACGTGGTAA	PAAKLCQLLNLPTGAKEALMEYPTKSWENAVPQDPLIYRLYEVVGVYGDTLKEVIQEKFGDGIMSAIDFTMDVEKVEDPKGDRVLLTMNGKFLPYKTW
161	OM-RGC.v2.039536196	Gammaproteobacteria	Biota; Bacteria; Proteobacteria; GammaProteobacteria	6.4e-35	PF02560	3.4e-37	Cyanate lyase C-terminal domain	ATGGAATACCCGCTAAAAGAATGGGATAAAGCCGTTCCACAAGACCCTCTTATTTATCGTTTATACGAAGTAGTGGGTGTATACGGCGATACGCTTAAAGAGGTTATTCAGGAGAAATTTGGTGACGGCATTATGAGCGCCATTGATTTCACAATGGATGTTCAAAAGGAAGTTGACCCGAAAGGTGACCGAGTTATCTTAACCTTAAATGGTAAATTCTTACCTTATAAATCTTGGTGA	MEYPLKEWDKAVPQDPLIYRLYEVVGVYGDTLKEVIQEKFGDGIMSAIDFTMDVQKEVDPKGDRVILTLNGKFLPYKSW
162	OM-RGC.v2.044364658	Gammaproteobacteria	Biota; Bacteria; Proteobacteria; GammaProteobacteria; Oceanospirillales; Oleispira; Oleispira antarctica RB-8	5.4e-07	PF02560	1.2e-09	Cyanate lyase C-terminal domain	ATGAGTGCTATCGACTTATCAATGGATACTAAGCGTAAAGAAGATCCTAAAGGCGGCACTGTTAATGTCGTGCTATCAGGAAAATTCTTAGCTTATAAAGAATACCAATTTATTGATTATTCAACAGGGCTTTTAATAATCGTTAGGGTGATGTAA	MSAIDLSMDTKRKEDPKGGTVNVVLSGKFLAYKEYQFIDYSTGLLIIVRVM
163	OM-RGC.v2.044486485	Gammaproteobacteria	Biota; Bacteria; Proteobacteria; GammaProteobacteria	1.4e-22	PF02560	3.2e-25	Cyanate lyase C-terminal domain	GAAACACTCAAAGAGGTGATTCAAGAGAAGTTTGGTGACGGCATTATGAGCGCTATCGATTTTTCCATGGAGGTCGATAAAATCGAAGACCCCAAAGGGGATCGCGTATTATTAACGCTTAATGGTAAATTTTTACCTTACAAAAGCTGGTAA	ETLKEVIQEKFGDGIMSAIDFSMEVDKIEDPKGDRVLLTLNGKFLPYKSW
164	OM-RGC.v2.045612768	Gammaproteobacteria	Biota; Bacteria; Proteobacteria; GammaProteobacteria	2.2e-09	PF02560	8.6e-12	Cyanate lyase C-terminal domain	GTGTACAACACTGATGTCAAGCAGATCACCATCGACTTCACCATGGAAGTGGACAAAATCGAAGACCCCAAGGGCGACCGCGTGCTGCTCACCTTGAACGGCAAGTTCCTGCCTTATAAATCCTGGTAA	VYNTDVKQITIDFTMEVDKIEDPKGDRVLLTLNGKFLPYKSW
165	OM-RGC.v2.046484974	Gammaproteobacteria	Biota; Bacteria; Proteobacteria; GammaProteobacteria	9.6e-08	PF02560	4.6e-10	Cyanate lyase C-terminal domain	GTGTACAACACTGATGTCAAGCAGATCGACTTCACCATGGAAGTGGACAAAATCGAAGACCCCAAGGGCGACCGCGTGCTGCTCACCTTGAACGGCAAGTTCCTGCCT	VYNTDVKQIDFTMEVDKIEDPKGDRVLLTLNGKFLP
166	OM-RGC.v2.032347626	Haptophyceae	Biota; Eukaryota; Haptophyceae; Phaeocystales; Phaeocystaceae; Phaeocystis; Phaeocystis antarctica	7.4e-27	PF02560	7e-29	Cyanate lyase C-terminal domain	ATGCAGGCGCCTCCGATGCGCGGCTTCGATGAGGAGATTCTCAAGGAGCCTAACGTCTACCGCACGTACGAGGCGATCACACACTACGGCCAGGCGATCAAGATGCTCATTAACGAGCAGTGCGGCGACGGCATCATGTCGGCCATCGACTTCTTCATGGACGTGGGCACCACCACGGGCAAGCTGGGCGAGAAGCGCGTGGTGATTACGTTCAATGGCAAGTTCCTGCCCTTCATCGAGCAGCGGGCCGCGGACAACGGCGCGCCCAGCCCGCGGGCGTTGAAGGCGCCGCCGGCGCCCAAGCCTTGGCAAAACGAGCCGTGCGAGGAGGAGTGCTCGCCCGCGGAGAGCGACGGCGGTTCGGGCTCGATCGGCTGA	MQAPPMRGFDEEILKEPNVYRTYEAITHYGQAIKMLINEQCGDGIMSAIDFFMDVGTTTGKLGEKRVVITFNGKFLPFIEQRAADNGAPSPRALKAPPAPKPWQNEPCEEECSPAESDGGSGSIG
167	OM-RGC.v2.022472463	Nitrospinae	Biota; Bacteria; Nitrospinae/Tectomicrobia group; Nitrospinae; Nitrospinia; Nitrospinales; Nitrospinaceae; Nitrospina	1.3e-28	PF02560	1.5e-30	Cyanate lyase C-terminal domain	GTGGATGTGGATTTGTTCACTTCAACCATCAATCATCTGGGACAGTCTCAGATTAATCATTCGATCCCCTTAGGGGGAATACTTAGGAGAATTGTCATGAATAAAAAAGAACTCGTTAACAAATTGTTGGCCGCTAGGATGGATTCTGGAAAATCCTATGATGAACTGGGGGAAGCTCTGGGTCTATGTAACGTCTATGTAGCGCAACTTTTGCATGCTCAGGCTCAACTAAAACCTGAAAGCGAGAAAAAACTCGTTCAGCTAATTCCAGGATTAAGTGAGGATCTTGTCGCGGAAATGCGAAAATGCCCCATGCGCTCGTTCGACCCAACGATCATTCAAGAACCCAACATCTATCGCATGACCGAAGTGTGCCTGCATTACGGCGAATCAATAAAA…	VDVDLFTSTINHLGQSQINHSIPLGGILRRIVMNKKELVNKLLAARMDSGKSYDELGEALGLCNVYVAQLLHAQAQLKPESEKKLVQLIPGLSEDLVAEMRKCPMRSFDPTIIQEPNIYRMTEVCLHYGESIKEVMNEKFGDGIMSAIDFKITVDKIKGDKGEDRMVVTMNGKFLPHIEQAK
168	OM-RGC.v2.027640693	Nitrospinae	Biota; Bacteria; Nitrospinae/Tectomicrobia group; Nitrospinae; Nitrospinia; Nitrospinales; Nitrospinaceae; Nitrospina	3.7e-28	PF02560	2.2e-30	Cyanate lyase C-terminal domain	ATCATGGAAAAAAAAGATCTTGTTAGCAAATTGTTGGCAGTCAGAATTTCTTCTGGAAAAACCTATGATGAATTGGGGGAAGGTCTAGGACTTTGTAATGTTTATGTAGCGCAGCTTTTTCATGCCCAGGCTCAATTAAAGCCCGAAACTGAGCCAAAACTGGTTAAGCTTGTTCCTGATTTAAGTGAGGATCTTCTTGTGGAAATGCGAAAATGCCCCATGCGCTCTTACGATCCGACGATCATTCAAGAACCCAATATCTATCGGATGACGGAAGTGTGCCTTCATTACGGTGACTCGATCAAAGAGGTGATGAACGAAAAATTTGGCGATGGAATTATGTCCGCAATTGACTTCAAAATAACGATCGACAAGATTAAGGGAGATAAAGGTGAGGAC…	IMEKKDLVSKLLAVRISSGKTYDELGEGLGLCNVYVAQLFHAQAQLKPETEPKLVKLVPDLSEDLLVEMRKCPMRSYDPTIIQEPNIYRMTEVCLHYGDSIKEVMNEKFGDGIMSAIDFKITIDKIKGDKGEDRMVVTMNGKFLPHIEQGKQTVSIK
169	OM-RGC.v2.027657549	Nitrospinae	Biota; Bacteria; Nitrospinae/Tectomicrobia group; Nitrospinae; Nitrospinia; Nitrospinales; Nitrospinaceae; Nitrospina	6.9e-28	PF02560	3.3e-30	Cyanate lyase C-terminal domain	ATCATGGAAAAAAAAGAACTCGTTACCAAATTGTTGGCCGCAAGAAAGGATTCTGGAAAAACATATGATGAACTGGGGGAAGGCTTGGATCTTTGTAATATCTATGTAGCTCAGCTTTTTCATGCCCAAGCTCAACTAAAACCTGAAAGCGAGGCAAAACTTGTCCAGCTTGTTCCAGGATTAAGTGAGGATCTTGTTGCGGAGATGAGAAAATGCCCCATGCGCTCATATGACCCCACGATTATTCAAGAACCTAATATCTATCGCATGACCGAAGTGTGCCTGCATTACGGCGATTCAATTAAAGAGGTGATGAACGAAAAATTCGGTGATGGAATCATGTCCGCCATCGACTTCAAAATCACGTTGGACAAGATTAAAGGAGATAAAGGAGAGGAC…	IMEKKELVTKLLAARKDSGKTYDELGEGLDLCNIYVAQLFHAQAQLKPESEAKLVQLVPGLSEDLVAEMRKCPMRSYDPTIIQEPNIYRMTEVCLHYGDSIKEVMNEKFGDGIMSAIDFKITLDKIKGDKGEDRMVVTMNGKFLPHIEQAKQTVSVK
170	OM-RGC.v2.027742242	Nitrospinae	Biota; Bacteria; Nitrospinae/Tectomicrobia group; Nitrospinae; Nitrospinia; Nitrospinales; Nitrospinaceae; Nitrospina	7.3e-28	PF02560	3.1e-30	Cyanate lyase C-terminal domain	ATGGAAAAAAAAGAACTCGTTGCTAAATTGTTGGCCGCCAGGCTGGCTTCTGGAAAAACATACGATGAACTGGGGGAAGCCCTGGGTCTTTGTAATGTCTATGTAGCACAGCTTTTTCATGCCCAAGCTCAGCTAAAACCTGAAAGCGAGGCAGGACTCGTCCAGCTTGTTCCCGGATTAAGCAAGGATCTTGTTGCGGAAATGCGAAAATGCCCCATGCGCTCGTATGACCCCACGATCATTCAAGAACCCAATATCTATCGTATGACCGAAGTGTGCCTGCATTATGGCGATTCGATCAAAGAGGTGATGAACGAAAAATTTGGGGATGGAATCATGTCCGCCATCGACTTCAAAATCACGTTGGACAAGATTAAAGGAGATAAAGGAGAAGACCGT…	MEKKELVAKLLAARLASGKTYDELGEALGLCNVYVAQLFHAQAQLKPESEAGLVQLVPGLSKDLVAEMRKCPMRSYDPTIIQEPNIYRMTEVCLHYGDSIKEVMNEKFGDGIMSAIDFKITLDKIKGDKGEDRMVVTMNGKFLPHIQQNKQTVSIK
171	OM-RGC.v2.027784259	Nitrospinae	Biota; Bacteria; Nitrospinae/Tectomicrobia group; Nitrospinae; Nitrospinia; Nitrospinales; Nitrospinaceae; Nitrospina	6.3e-28	PF02560	3.1e-30	Cyanate lyase C-terminal domain	ATGGAAAAAAAAGAACTCGTTACCAAATTATTGGCCGCCAGGATTGCTTCTGGAAAAACCTATGATGAACTGGGGGAAGCCCTAGGTCTTTGTAATGTCTACGTAGCACAGCTTTTTCATGCCCAAGCTCAGCTAAAACCTGAAAGTGAAGGCAAACTCGTCGAACTTGTTCCGGGGTTAAGTAAGGATCTTGTTGCGGAGATGCGAAAATGCCCCATGCGCTCGTACGATCCCACGATTATTCAAGAACCCAATATTTATCGTATGACTGAAGTATGCCTGCATTACGGTGATTCGATTAAAGAAGTGATGAATGAAAAATTCGGCGACGGAATTATGTCCGCCATCGACTTCAAAATCACCTTGGACAAGATTAAAGGAGATAAAGGAGAAGACCGC…	MEKKELVTKLLAARIASGKTYDELGEALGLCNVYVAQLFHAQAQLKPESEGKLVELVPGLSKDLVAEMRKCPMRSYDPTIIQEPNIYRMTEVCLHYGDSIKEVMNEKFGDGIMSAIDFKITLDKIKGDKGEDRMVVTMNGKFLPHIQQNKQTVSVK
172	OM-RGC.v2.027816019	Nitrospinae	Biota; Bacteria; Nitrospinae/Tectomicrobia group; Nitrospinae; Nitrospinia; Nitrospinales; Nitrospinaceae; Nitrospina	7.1e-28	PF02560	3.2e-30	Cyanate lyase C-terminal domain	ATGGATAAAAAAGAACTTGTTAGCAAATTGTTGGCAGCCAGGAAGGCTTCCGGAAAAACCTATGACGAACTGGGGGAAGCCCTGGGTCTTTGTAATGTCTATGTAGCGCAGCTATTTCATGCTCAAGCTCAACTAAAACCTGAAAGCGAGCCAAAAATCGTCGAGCTTGTTCCGGGATTAAGTGAGGACCTTGTTGCGGAGATGCGAAAATGCCCCATGCGCTCGTACGACCCCACGATCATTCAAGAACCTAATATCTATCGCATGACTGAAGTGTGCTTGCATTACGGCGATTCGATTAAAGAGGTGATGAACGAAAAATTCGGCGATGGAATCATGTCCGCCATCGACTTCAAAATCACGTTGGACAAGATTAAAGGTGATAAAGGGGAGGACCGC…	MDKKELVSKLLAARKASGKTYDELGEALGLCNVYVAQLFHAQAQLKPESEPKIVELVPGLSEDLVAEMRKCPMRSYDPTIIQEPNIYRMTEVCLHYGDSIKEVMNEKFGDGIMSAIDFKITLDKIKGDKGEDRMVVTMNGKFLPHIEQAQQTVSVK
173	OM-RGC.v2.028165553	Nitrospinae	Biota; Bacteria; Nitrospinae/Tectomicrobia group; Nitrospinae; Nitrospinia; Nitrospinales; Nitrospinaceae; Nitrospina	7.1e-28	PF02560	3e-30	Cyanate lyase C-terminal domain	ATGGAAAAACAAGAACTCGTTACCAAATTGTTGGCCGCCAGGATTGCTTCTGGAAAAACCTATGATGAACTGGGGGAAGCCCTGGGTCTTTGTAATGTCTATGTAGCACAGCTTTTTCATGCCCAAGCTCAGCTAAAACCTGAAAGCGAGGCAGGACTCGTCCAACTTGTTCCGGGGTTAAGCAAGGATCTTGTTGCAGAGATGCGAAAATGCCCCATGCGCTCGTACGACCCCACGATTATTCAAGAACCCAATATCTATCGCATGACCGAAGTGTGCCTACATTACGGCGATTCGATTAAAGAAGTGATGAATGAAAAATTCGGCGATGGAATCATGTCCGCCATCGACTTCAAAATTACGTTGGACAAGATTAAAGGAGATAAAGGAGAAGACCGC…	MEKQELVTKLLAARIASGKTYDELGEALGLCNVYVAQLFHAQAQLKPESEAGLVQLVPGLSKDLVAEMRKCPMRSYDPTIIQEPNIYRMTEVCLHYGDSIKEVMNEKFGDGIMSAIDFKITLDKIKGDKGEDRMVVTMNGKFLPHIQQNKQTVS
174	OM-RGC.v2.028638900	Nitrospinae	Biota; Bacteria; Nitrospinae/Tectomicrobia group; Nitrospinae; Nitrospinia; Nitrospinales; Nitrospinaceae; Nitrospina	3.9e-27	PF02560	5.2e-29	Cyanate lyase C-terminal domain	ATGGATAAAAAAGAACTCGTTGCCAGATTGCTTGAAGCCAAGAAGGCTTCAGGAAAGACTTATGATGAAATAGCAGAGCCTCTTGGTTATTGTAATGTTTATGTAGGACAACTTTTTCACGCCCAGGCACAGTTAAAGGAAAACGCCGTATCAAAACTCGCAGAACTTGTTCCAGGACTCAATGATGAGCTTCTTGGTGAAATGCGCAAATGCCCTATGCGCTCATACGACCCCACTATTATCCAGGAACCCAATATCTATCGCATGACAGAGGTTTGCCTGCATTATGGAGATTCTATCAAAGAAGTCATGAATGAAATATTTGGTGACGGTATTATGTCTGCCATAGACTTCAAATTGACTGTTCACAAGGTTGTCGGCGATAAGGGGGAAGATCGC…	MDKKELVARLLEAKKASGKTYDEIAEPLGYCNVYVGQLFHAQAQLKENAVSKLAELVPGLNDELLGEMRKCPMRSYDPTIIQEPNIYRMTEVCLHYGDSIKEVMNEIFGDGIMSAIDFKLTVHKVVGDKGEDRMVVTMNGKFLPHIEQTK
175	OM-RGC.v2.028686554	Nitrospinae	Biota; Bacteria; Nitrospinae/Tectomicrobia group; Nitrospinae; Nitrospinia; Nitrospinales; Nitrospinaceae; Nitrospina	1.2e-28	PF02560	1e-30	Cyanate lyase C-terminal domain	ATGAAAAAAAAAGAACTCGTTACCAAATTGTTGGCCGCCAGGATAGCTTCTGGAAAAACCTATGACGAACTGGGGGAAGCCCTGGGTCTTTGTAACGTCTATGTAGCACAGCTTTTTCATGCCCAGGCTCAGCTAAAACCTGAAAGCGAGGCAAAGCTCGTCCAGATTATTCCGGGATTAAGTGAGGATCTTGTTGCGGACATGCGAAAATGCCCCATGCGCGCGTACGACCCTTCGATCATTCAAGAACCAAATATTTATCGCATGACCGAAGTATGCTTGCATTATGGCGAATCGATCAAAGAGGTGATGAACGAAAAATTCGGCGATGGAATCATGTCCGCCATCGACTTTAAAATCACGGTGGACAAGGTTACAGGGGATAAAGGAGAGGACCGC…	MKKKELVTKLLAARIASGKTYDELGEALGLCNVYVAQLFHAQAQLKPESEAKLVQIIPGLSEDLVADMRKCPMRAYDPSIIQEPNIYRMTEVCLHYGESIKEVMNEKFGDGIMSAIDFKITVDKVTGDKGEDRMVVTMNGKFLPHIEQAK
176	OM-RGC.v2.031956876	Nitrospinae	Biota; Bacteria; Nitrospinae/Tectomicrobia group; Nitrospinae; Nitrospinia; Nitrospinales; Nitrospinaceae; Nitrospina	1.2e-27	PF02560	1.3e-29	Cyanate lyase C-terminal domain	ATCGCGGACAAGCTGGGAGTGGCGAACGGATACGTAGCGCAACTGTTCCAGGCGCAGGCGCAACTGACACGACCGTTGGATAAAAAACTCCGCAAGATCGTTCCAGGGCTGACCAAGGAAATGCTGAAGGAAATGTCCAAATGCCCCATGCGGTCCTACGACCCCAACCTTCTTCAGGAGCCAAACGTTTACCGCATGACAGAGGTTTGTATGCACTATGGCGAAGGCATCAAAGCGATCATGAACGAAAAATTCGGTGACGGCATCATGTCCGCAATCGATTTCCGGCTGACAATAGACAAAGTCAAGGGAGATAAGGGGGAAGATCGCATGGTAGTTACCATGAACGGTAAGTTCCTGCCTCACATCATCCAAACCATGTAA	IADKLGVANGYVAQLFQAQAQLTRPLDKKLRKIVPGLTKEMLKEMSKCPMRSYDPNLLQEPNVYRMTEVCMHYGEGIKAIMNEKFGDGIMSAIDFRLTIDKVKGDKGEDRMVVTMNGKFLPHIIQTM
177	OM-RGC.v2.029034127	Other Cyanobacteria	Biota; Bacteria; Cyanobacteria	8.8e-32	PF02560	7.5e-35	Cyanate lyase C-terminal domain	ATGAATCTATCAACTGCTTCTCAAAAACTTTTAAATGCTAAAAAGAAAAAAGGTCTATCTTTTTCAGATCTTGAATCCATACTTAAAAGAGATGAAGTATGGATCGCAAGTCTTTTTTATGGACAGTCAACTGCTTCCTCAGAAGAAGCTGAAAAAATTATATCAACTCTAAATCTTGATCCTGAAATTAAAGAGGATTTAATGACTCCACCAGTAAAAGGATGTTTAGATCCAGTAGTACCTACAGACCCATTAATTTATAGGTTTTATGAAATAATGCAAGTATATGGTATACCACTTAAAGATGTTATTCAGGAAAAATTTGGTGATGGAATTATGAGCGCTATTGATTTCACTTTAGAAGTTGACAAAGTTGAAGATCCTAAAGGTGATAGGGTA…	MNLSTASQKLLNAKKKKGLSFSDLESILKRDEVWIASLFYGQSTASSEEAEKIISTLNLDPEIKEDLMTPPVKGCLDPVVPTDPLIYRFYEIMQVYGIPLKDVIQEKFGDGIMSAIDFTLEVDKVEDPKGDRVMVKMCGKFLPYKKW
178	OM-RGC.v2.029413230	Other Cyanobacteria	Biota; Bacteria; Cyanobacteria	2.7e-29	PF02560	1.9e-32	Cyanate lyase C-terminal domain	ATGAGTCCATGTATCGTCAGACTGTTAGAAGCGAAGAGTGGTTTAGGGCTTTCGTATGAAAGTATAGGTAGTGAATTGCAACGAAGTGAAGTTTGGACAGCTGCTTTGTTTTGGGGGCAAGCGTCCGCAACAATTGATGAGGTGTATAAGCTTGCGGAATTATTAAAGTTGGAGTTTGAAGAAATTTCAGAATTGGTGAACTGCCCTATCAAAGGGTCAGTTAATGAAGATTATAAATTTGATCCAGTCATATATAGATTATATGAAATTGTTCACGTTTATGGTGTACCGATGAAAGAAATAATTCATGAGAAATTTGGTGACGGAATTATGAGTGCCATTGACTTTGAGATGTCTATTGACAGAGAAACGAAAGAAGGTGAACAACGCGTTAAGGTA…	MSPCIVRLLEAKSGLGLSYESIGSELQRSEVWTAALFWGQASATIDEVYKLAELLKLEFEEISELVNCPIKGSVNEDYKFDPVIYRLYEIVHVYGVPMKEIIHEKFGDGIMSAIDFEMSIDRETKEGEQRVKVTMSGKFLPYRRW
179	OM-RGC.v2.037839118	Other Cyanobacteria	Biota; Bacteria; Cyanobacteria	8.8e-34	PF02560	7.9e-37	Cyanate lyase C-terminal domain	CTTCCCCCGGCTGTTGTGGATGCTCTACAAGCCTATCCCACAAAGGGATCTCTCGACCCAGTCATTCCTACTGACCCGCTGATCTATCGCTTCTACGAGATCATGCAGGTCTATGGAATGCCGATGAAAGATGTGATTCAAGAAAAGTTTGGTGATGGCATCATGAGTGCCATCGATTTCACCCTAGAGGTTGACAAAGTTGAGGACCCAAAAGGCGACCGTGTCAAAGTCACTATGTGTGGCAAGTTCCTCCCTTACAAGAAGTGGTGA	LPPAVVDALQAYPTKGSLDPVIPTDPLIYRFYEIMQVYGMPMKDVIQEKFGDGIMSAIDFTLEVDKVEDPKGDRVKVTMCGKFLPYKKW
180	OM-RGC.v2.038986045	Other Cyanobacteria	Biota; Bacteria; Cyanobacteria	3.9e-34	PF02560	2.8e-37	Cyanate lyase C-terminal domain	GCTCTGCAGGAGTACCCCACCAAGGGAAGCCTGGAGCCGGTGATCCCGACCGATCCGTTGATTTATCGCTTCTACGAGATCATGCAGGTGTATGGCATGCCGCTCAAGGACGTGATCCAGGAGAAGTTCGGCGACGGCATTATGAGTGCCATTGATTTCACCCTCGACGTGGAAAAAGTTGAGGATCCCAAGGGTGATCGCGTGGAGATCACGATGTGCGGCAAGTTCCTGCCCTACAAGAAGTGGTGA	ALQEYPTKGSLEPVIPTDPLIYRFYEIMQVYGMPLKDVIQEKFGDGIMSAIDFTLDVEKVEDPKGDRVEITMCGKFLPYKKW
181	OM-RGC.v2.039314940	Other Cyanobacteria	Biota; Bacteria; Cyanobacteria; Synechococcales	5e-14	PF02560	3.4e-17	Cyanate lyase C-terminal domain	TCGGCTTTGCAGGAGTACCCCACCAAGGGCAGTCTCAATCCAGTGATTCCCGCCGATCTATCAGTTCTACGAGATCATGCAGGTGTAAGGCATGCCTCTCTAGGTGTTGTTCGAGAACGTTTTAGTGATGGCATCATGAGTACGATTGATTTTACTCTTGATGTCGATAAAGCTGAAGATATCAAAGGTGATCGTGTAAAAATTACGATGTGCGGGAAATTTCTTCTATATAAGAAATCATGA	SALQEYPTKGSLNPVIPADLSVLRDHAGVRHASLGVVRERFSDGIMSTIDFTLDVDKAEDIKGDRVKITMCGKFLLYKKS
182	OM-RGC.v2.040002540	Other Cyanobacteria	Biota; Bacteria; Cyanobacteria	4.3e-34	PF02560	3.1e-37	Cyanate lyase C-terminal domain	ACCAAAGGCAGCCTGGAGCCAGTGATTCCGACCGATCCTCTGATTTATCGTTTTTATGAAATTATGCAGGTGTATGGAATGCCGCTGAAAGATGTGATTCAGGAAAAGTTTGGTGATGGAATCATGAGTGCCATCGATTTCACTCTGGATGTGGATAAGGTTGAAGATCCCAAAGGTGATCGTGTGGAAATCACAATGTGCGGCAAGTTTTTGCCATATAAGAAATGGTGA	TKGSLEPVIPTDPLIYRFYEIMQVYGMPLKDVIQEKFGDGIMSAIDFTLDVDKVEDPKGDRVEITMCGKFLPYKKW
183	OM-RGC.v2.040193328	Other Cyanobacteria	Biota; Bacteria; Cyanobacteria	9.7e-34	PF02560	1e-36	Cyanate lyase C-terminal domain	AAGGGTGGCCTCGATCCAGTGATCCCCACCGATCCTCTGATCTATCGCTTCTACGAGATCATGCAGGTCTACGGGATGCCCCTGAAGGACGTCATTCAGGAGAAGTTTGGCGATGGAATCATGAGTGCCATCGACTTCACCCTGGATGTCGACAAAGTGGAAGATCCCGCTGGTGACCGCGTCAAAGTGACGATGTGTGGCAAATTCCTTCCCTATAAAAAGTGGTGA	KGGLDPVIPTDPLIYRFYEIMQVYGMPLKDVIQEKFGDGIMSAIDFTLDVDKVEDPAGDRVKVTMCGKFLPYKKW
184	OM-RGC.v2.042543866	Other Cyanobacteria	Biota; Bacteria; Cyanobacteria	4.8e-29	PF02560	1.3e-32	Cyanate lyase C-terminal domain	TATCGCTTTTATGAGATTATGCAAGTTTATGGAATGCCCCTTAAAGATGTGATTCAAGAGCATTTTGGTGATGGCATTATGAGTGCAATCGATTTTACGATTGATGTTGATAAAGTTGAAGATCCCAAAGGTGATCGTGTCAAAATTACGATGTGCGGGAAATTTCTCCCCTATAAAAAGTGGTGA	YRFYEIMQVYGMPLKDVIQEHFGDGIMSAIDFTIDVDKVEDPKGDRVKITMCGKFLPYKKW
185	OM-RGC.v2.043181100	Other Cyanobacteria	Biota; Bacteria; Cyanobacteria	2.4e-25	PF02560	7.7e-29	Cyanate lyase C-terminal domain	TACGAGATTATGCAGGTTTACGGCATGCCAATGAAAGATGTGATTCAAGAAAAGTTTGGTGATGGCATCATGAGTGCCATTGATTTCACCCTTGATATTGATAAAGTTGCTGATCCCGCCGGTGACCGGGTGAAAGTCACCATGTGCGGCAAATTCCTTCCCTATAAAAAGTGGTGA	YEIMQVYGMPMKDVIQEKFGDGIMSAIDFTLDIDKVADPAGDRVKVTMCGKFLPYKKW
186	OM-RGC.v2.044726744	Other Cyanobacteria	Biota; Bacteria; Cyanobacteria	3.9e-21	PF02560	1.2e-24	Cyanate lyase C-terminal domain	CTTAAAGATGTTATTCAGGAAAAGTTTGGTGATGGAATCATGAGTGCTATTGATTTTACTTTGGACGTGGATAAGGTTGAAGACCCAAAGGGAGACAGAGTTAAGATTACGATGTGTGGAAAATTCTTGCCGTATAAGAAATGGTGA	LKDVIQEKFGDGIMSAIDFTLDVDKVEDPKGDRVKITMCGKFLPYKKW
187	OM-RGC.v2.044761071	Other Cyanobacteria	Biota; Bacteria; Cyanobacteria; Synechococcales	1.3e-19	PF02560	2.8e-23	Cyanate lyase C-terminal domain	ATGAAAGATGTTATTCAAGAAAAATTTGGGGATGGGATAATGAGTGCTATTGATTTTACAATTAACATTGATAAAATTGAGGACCCAAAAGGTGAGCGAGTAAAGGTATCAATGTGTGGAAAATTTTTACCTTACAAGAAATGGTAA	MKDVIQEKFGDGIMSAIDFTINIDKIEDPKGERVKVSMCGKFLPYKKW
188	OM-RGC.v2.045579385	Other Cyanobacteria	Biota; Bacteria; Cyanobacteria	8.9e-18	PF02560	3.4e-21	Cyanate lyase C-terminal domain	GAGCACTTTGGCGATGGCATCATGAGCGCGATTGATTTCACACTTGATGTGGATAAAGTTGAAGACCCAAAAGGAGATCGCGTTAAGATCACTATGTGTGGCAAATTCCTGCCTTACAAGAAGTGGTGA	EHFGDGIMSAIDFTLDVDKVEDPKGDRVKITMCGKFLPYKKW
189	OM-RGC.v2.045971731	Other Cyanobacteria	Biota; Bacteria; Cyanobacteria	7.8e-16	PF02560	3.8e-19	Cyanate lyase C-terminal domain	GGAGATGGAATCATGAGTGCTATCGATTTCACCCTGGATGTGGATAAAGTTGAAGATCCGAAAGGTGATCGTGTTCAGATCACCATGTGTGGAAAGTTCCTTCCCTATAAAAAGTGGTAA	GDGIMSAIDFTLDVDKVEDPKGDRVQITMCGKFLPYKKW
190	OM-RGC.v2.046264385	Other Cyanobacteria	Biota; Bacteria; Cyanobacteria	5.2e-12	PF02560	3e-15	Cyanate lyase C-terminal domain	GGCATCATGAGCGCCATTGATTTCACCCTCAACATCGACAAGGTCGAGGATCTTGCTGGTGATCGCGTGAAGGTCACCATGTGCGGTAAGTTCCTGCCTTACAAAAAGTGGTGA	GIMSAIDFTLNIDKVEDLAGDRVKVTMCGKFLPYKKW
191	OM-RGC.v2.046393767	Other Cyanobacteria	Biota; Bacteria; Cyanobacteria	5.9e-13	PF02560	3.5e-16	Cyanate lyase C-terminal domain	ATTATGAGTGCGATTGATTTTACTTTGGATGTGGATAAGGTTGAAGACCCAAAAGGTGATCGAGTGAAAATTACGATGTGTGGGAAATTCTTGCCTTATAAAAAGTGGTGA	IMSAIDFTLDVDKVEDPKGDRVKITMCGKFLPYKKW
192	OM-RGC.v2.016632488	Other Proteobacteria	Biota; Bacteria; Proteobacteria	2.2e-32	PF02560	2.6e-34	Cyanate lyase C-terminal domain	CAAATCATCGTCAAGCGCTTATACCAAAACCCCGGTTATCGAAAGATAACCGGGGTTTTACTTTGTGCGCTCGAAAAACAATGCGGCCTCTCTTCAGTTGTTTTGCGGCTGCCTGTATCCACTTTTAAGCCCTTGCTTCGTGACTCTGGAATGTTAACTGCATGGAATAAACCTTACTTAAATCAGGAAGGTGCCGTGATGATTAGCAATCGTGAGCAGGTGACGCAGATGATTCTGGCCGCGAAGGTCAGCAAAGGCCTCAAGTGGGCAGAGGTGGCTGGAGCGCTTGGCTTGAGTAAGGAGTGGGTCACAGCTGCTTGCTTGGGGCAGATGGCGCTAAGCAAAGCGCAGGCAGAAACCGTTGGCGAGATGTTCGGGCTTGCCGATGAGGCGATAGCC…	QIIVKRLYQNPGYRKITGVLLCALEKQCGLSSVVLRLPVSTFKPLLRDSGMLTAWNKPYLNQEGAVMISNREQVTQMILAAKVSKGLKWAEVAGALGLSKEWVTAACLGQMALSKAQAETVGEMFGLADEAIAWLQIVPYKGSLPTSVPTDPLIYRWYELVSVYGVTLKELIHEEFGDGIMSAIDFSMDIQREIDPKGDRVKVVMSGKFLPYKQY
193	OM-RGC.v2.026743626	Other Proteobacteria	Biota; Bacteria; Proteobacteria	2.2e-33	PF02560	6.4e-35	Cyanate lyase C-terminal domain	GTGCGGCGCTGCCCGGACACCGAACCGAATGAGGAACGCATCATGATTTCCAGCCGCGAAGAAGTGACCAAACTGATCCTGGCCGCCAAGGTCAGCAAAGGCCTGAAGTGGAGCCATGTGGCCGAGGCTATCGGCCTGTCCAAGGAGTGGACCACTGCCGGCTGCCTGGGCCAAATGACCTTCGACAAGACCCAGGCGGAAACCCTCGGCCAACTGTTCGATCTGCCCGACGAGGCGGTGGCCTGGCTGCAGATCGTGCCGTACAAGGGCTCGCTGCCGAGCGCCGTGCCTACCGATCCGCTGATCTACCGCTGGTACGAGATCGTCAGCATCTACGGCACCACCATCAAGGAGCTGATCCACGAGGAGTTTGGTGACGGCATCATGAGCGCCATCGAC…	VRRCPDTEPNEERIMISSREEVTKLILAAKVSKGLKWSHVAEAIGLSKEWTTAGCLGQMTFDKTQAETLGQLFDLPDEAVAWLQIVPYKGSLPSAVPTDPLIYRWYEIVSIYGTTIKELIHEEFGDGIMSAIDFSMDIQRQADPKGDRVNVVLSGKFLPYKSY
194	OM-RGC.v2.027821398	Other Proteobacteria	Biota; Bacteria; Proteobacteria	5.5e-34	PF02560	1.5e-35	Cyanate lyase C-terminal domain	ATGAAACGGAGTTACGCTCAGGAACAAGCCATGAACAAGACTGCAATGAAAGACGCCATTCTCGAGGCCAAATTTGCAAAAGGCCTGAAATGGATTGATATCGCCAATGCCGCTGGCTTGTCCCCCGAATACACCTGCTCGGCCTGCCTCGGCATGAACCATCTAGACAAGCCGCAGGCCAATGCTGTCGCCGCAATACTGAATCTGAGTGCGGAGGTGTCGACAGCGCTGCAGCGCTTCCCCCTCAAGCATTGGGATCAGCCGGTCCCGACCGACCCGGTGATCTACCGCTGGTACGAAATGCTGAATGTCTATGGCGAGACCATCAAGGAAATGATCCACGAGCAATTTGGCGACGGCATCATGAGTGCAATCGATTTCACGATGGACGTTGACAGA…	MKRSYAQEQAMNKTAMKDAILEAKFAKGLKWIDIANAAGLSPEYTCSACLGMNHLDKPQANAVAAILNLSAEVSTALQRFPLKHWDQPVPTDPVIYRWYEMLNVYGETIKEMIHEQFGDGIMSAIDFTMDVDRQEDPNGDRVLVTISGKFLPYKSW
195	OM-RGC.v2.027824783	Other Proteobacteria	Biota; Bacteria; Proteobacteria	4.5e-31	PF02560	1.6e-33	Cyanate lyase C-terminal domain	ATGATTCAGTCTCAAACCAGCAACTATGCACGTCAGGAGCTGACCGACATCATCATCGCGGCCAAAGCTGAAAAAAATCTGTCTTTCGAGCAGATTGCAGAAGGAACCGGTCTTAGTGATGTGTTCGTCACCGCAGCTCTTCTAGGACAGCATGCATTGCCGGCCAGCGCCGCACAAATGGTTGGCGACAAGCTCGGCCTTGACGACGACGGAATCGCGTTACTGCAGAGTATTCCCTTGCGTGGCAGCGTCGAAAATAATATGCCGACAGATCCCACCATCTACCGCTTCTACGAAATCATGCAGGTTTATGGAACCACCCTGAAGGCGTTGGTACATGAACAGTTTGGCGATGGAATCATCAGCGCAATCAATTTCAAAATCGACATCAAGAAAGTG…	MIQSQTSNYARQELTDIIIAAKAEKNLSFEQIAEGTGLSDVFVTAALLGQHALPASAAQMVGDKLGLDDDGIALLQSIPLRGSVENNMPTDPTIYRFYEIMQVYGTTLKALVHEQFGDGIISAINFKIDIKKVPDPDGGSRAVITLDGKYLPYKPF
196	OM-RGC.v2.028356227	Other Proteobacteria	Biota; Bacteria; Proteobacteria	3e-33	PF02560	5.2e-35	Cyanate lyase C-terminal domain	GGATTCGCCATGATCAGCAGTCGTGAACAGGTCACCCAGATGATCGTCGCCGCCAAGGTGCGCAAGGGCCTGAAGTGGGCGCATGTCGCCGAAAGCATCGGTATGTCCAAGGAGTGGACCACCGCCGGTTGCCTCGGCCAGATGGCCTTCGACAAGGCCCAGGCCGAAACCCTGGGACAGCTCTTCGAGCTCTCCGACGAAGCCGTCGCCTGGCTGCAGATCGCCCCCTACAAGGGCTCGCTGCCCACCGCGGTGCCGAGCGATCCGCTGATCTACCGCTGGTACGAGCTGGTCAACGTCTACGGCACCACCATCAAGGAGCTGATCCACGAGGAATTCGGTGACGGCATCATGAGCGCCATCGACTTCTCCATGGATATCCAGCGCCAGAGCGACCCC…	GFAMISSREQVTQMIVAAKVRKGLKWAHVAESIGMSKEWTTAGCLGQMAFDKAQAETLGQLFELSDEAVAWLQIAPYKGSLPTAVPSDPLIYRWYELVNVYGTTIKELIHEEFGDGIMSAIDFSMDIQRQSDPKGDRVNVVLSGKFLPYKSY
197	OM-RGC.v2.028407645	Other Proteobacteria	Biota; Bacteria; Proteobacteria	2.9e-33	PF02560	5.1e-35	Cyanate lyase C-terminal domain	CCTCTGGAGCACCCCATGACCCGTGAAGACGTGACCGCCGCCATCCTCGCCGCCAAGTTCGCCAAGAAGCTCAAGTGGGCCGATCTGGCCGCCGCCATCGGCCTGAGCAAGGAGTGGACCACCGCCGGGCTGATGGGGCAGATGACCTTCACCGCCGAACAGGCCGACATTCTGGGCGCGCTGCTGGACCTGAATGCCGACGCCCGGGCAGCGCTGCAGGTGGTGCCCTACAAGGGTTCGCTGCCCAGCGCGATCCCCAGCGACCCGCTGATCTACCGCTTCTACGAGCTGATCGCGGTCTACGGCACCACCTTCAAGGCATTGATTCACGAGGAGTTTGGCGACGGCATCATGAGCGCCATCGATTTCTCGCTCGACATCCAGCGCGAGCCCGACCCT…	PLEHPMTREDVTAAILAAKFAKKLKWADLAAAIGLSKEWTTAGLMGQMTFTAEQADILGALLDLNADARAALQVVPYKGSLPSAIPSDPLIYRFYELIAVYGTTFKALIHEEFGDGIMSAIDFSLDIQREPDPKGDRVRIVMSGKFLPYKTY
198	OM-RGC.v2.028424987	Other Proteobacteria	Biota; Bacteria; Proteobacteria	2.5e-30	PF02560	3.6e-33	Cyanate lyase C-terminal domain	ATGGTTAATGAACATGAATCAGTTACCCGCAAAATCGTTGAGGCGAAACGGGCCAAGGGAGTGAAATGGTCGGATATTGCCAGGGCAGTAGGACAGTCGAAGGAGTGGACGACGTCAGCCCTGCTCGGACAAATCAGTTTGAATGCAGCTCAAGTAGCGTTGGTAACGGATTATCTGAATCTCGATTTGACCGATAATGAAAAACAAATCTTGATGTCTATTCCCTATCGCGGATCACTTCCTACTGCTGTTCCGTCTGATCCCTTGCTCTACCGGCTGTATGAAATCGTATTGGTTCATGGAGGGGCGATGAAGGAACTGATCGAGGAAGAGTTTGGGGACGGGATCATGTCTGCGATTGACTTCGATATGGAAATTACCAGGGAACCGGATCCGAAG…	MVNEHESVTRKIVEAKRAKGVKWSDIARAVGQSKEWTTSALLGQISLNAAQVALVTDYLNLDLTDNEKQILMSIPYRGSLPTAVPSDPLLYRLYEIVLVHGGAMKELIEEEFGDGIMSAIDFDMEITREPDPKGDRVRVNMTGKFLPYKTF
199	OM-RGC.v2.028526730	Other Proteobacteria	Biota; Bacteria; Proteobacteria	1.7e-30	PF02560	2.9e-33	Cyanate lyase C-terminal domain	ATGTACAACGAGCGTGAAAATATCACCAAAAAAATTATTGATGCCAAGCGAACTAAGCAGGTGAAGTGGGTCGAGATAGCGGATGCGATTGGTAGATCTAAAGAGTGGGTAACGTCAGCACTTTTAGGCCAAATCAGCTTGGAGCGCGGCCACGTCGAATCACTGCAAAAGTTCCTAGACTTGGAGCTAAGCGACACAGAGAAGTCAGTGTTAATGGAAATTCCTTACCGAGGTTCCTTGCCGACGGCTGTACCAACAGACCCCCTCCTTTACAGACTATACGAGATCATCCTGGTTCACGGGGGGGCAATGAAGGCGCTCATTGAAGAAGAATTCGGGGACGGAATTATGTCGGCGATCGACTTTGACATGGAAATTACCCGAGAGCCTGATCCTAAG…	MYNERENITKKIIDAKRTKQVKWVEIADAIGRSKEWVTSALLGQISLERGHVESLQKFLDLELSDTEKSVLMEIPYRGSLPTAVPTDPLLYRLYEIILVHGGAMKALIEEEFGDGIMSAIDFDMEITREPDPKGDRVRVNMTGKFLPYKSF
200	OM-RGC.v2.028712922	Other Proteobacteria	Biota; Bacteria; Proteobacteria	8.2e-34	PF02560	1.3e-35	Cyanate lyase C-terminal domain	ATGATCACAGGACGCGAACAAGTAACGGACATGATTGTGTCTGCAAAAGTAAGCAAAGGACTCAGTTGGAGCGAAGTTGCTGAAGCCGTAGGTCTATCTAAGGAGTGGACGACTGCGGGTTGTCTCGGACAAATGGCTTTCGACAAGACACAGGCTGAAGTAGTCGGCAAGCTCTTTGATCTAGACGAAGAGGCAATCAAGTGGTTGCAGGAAGTCCCCTACAAAGGGTCGCTTCCGACAGCGGTACCAACCGATCCATTAATCTACCGATGGTATGAGGTCGTGAATGTCTACGGTTCAACCATCAAGGAGTTGATTCACGAAGAATTTGGCGACGGCATCATGAGCGCCATTGATTTTTCTATGGATATACAACGCGAAGAAGACCCGAAAGGGGAT…	MITGREQVTDMIVSAKVSKGLSWSEVAEAVGLSKEWTTAGCLGQMAFDKTQAEVVGKLFDLDEEAIKWLQEVPYKGSLPTAVPTDPLIYRWYEVVNVYGSTIKELIHEEFGDGIMSAIDFSMDIQREEDPKGDRVRVVLSGKYLPYRTY
201	OM-RGC.v2.028713787	Other Proteobacteria	Biota; Bacteria; Proteobacteria	4.7e-33	PF02560	2.2e-34	Cyanate lyase C-terminal domain	ATGATTACAGATCGCCAGCAAGTTACAGATATGATTGTATCTAAAAAAGTTCTTAAAAGTATTAAGTGGGCAGATGTTGCCAAAGCTATTAATTTATCAAAAGAATGGACAACTGCAGGTTGTTTAGGGCAAATGGCTTTTGATAAGTCACAAGCTGAAATAATTGGCACCATATTCGAGCTTAGCGATGAAGCAATAGCATGGCTACAAATAATTCCTTACAAGGGGTCATTACCTACCAGTGTTCCAACCGATCCTTTAATTTATCGCTGGTATGAAGTAGTAAGTGTTTACGGTTCCACAATTAAAGAATTAATTCATGAAGAATACGGTGACGGAATTATGAGTGCTATCGATTTTTCTATGGATATTCAAAGAGAACCAGATCCTAAAGGAGAT…	MITDRQQVTDMIVSKKVLKSIKWADVAKAINLSKEWTTAGCLGQMAFDKSQAEIIGTIFELSDEAIAWLQIIPYKGSLPTSVPTDPLIYRWYEVVSVYGSTIKELIHEEYGDGIMSAIDFSMDIQREPDPKGDRVNVVLSGKFLPYKSY
202	OM-RGC.v2.028716824	Other Proteobacteria	Biota; Bacteria; Proteobacteria	3.6e-34	PF02560	1.5e-35	Cyanate lyase C-terminal domain	ATGATCTCAGATCGCCAGGAAGTTACAAATGCAATTATATCTAGCAAGGTTTCAAAGGGAATTAAATGGTCTGAAGTCTCAGACAAATTAGGACTGTCCAAAGAGTGGGTTACAGCGGCTTGCTTAGGCCAAATGGCTATGGAGAAAGACCAAGCAGAAACTGTGGGAGAAATATTTGACTTGAGTGACGAAGCAGTCGCGTGGCTTCAAATTGTCCCTTATAAGGGATCACTTCCAACAGCTATACCAACAGACCCATTAATTTATCGATGGTACGAAGTAGTTAATGTTTATGGATCTACTATAAAGGAATTAATTCACGAAGAGTTTGGTGACGGTATTATGAGTGCAATTGACTTTTCTATGGATATCCAGCGCGAACCAGACCCTAAGGGCGAT…	MISDRQEVTNAIISSKVSKGIKWSEVSDKLGLSKEWVTAACLGQMAMEKDQAETVGEIFDLSDEAVAWLQIVPYKGSLPTAIPTDPLIYRWYEVVNVYGSTIKELIHEEFGDGIMSAIDFSMDIQREPDPKGDRVNVVLSGKFLPYKTY
203	OM-RGC.v2.028719713	Other Proteobacteria	Biota; Bacteria; Proteobacteria	5.5e-33	PF02560	4.1e-35	Cyanate lyase C-terminal domain	ATGATCACCGATAGAACACAGGTAACTAACCTGATTATAAGTAAAAAAGTGACCAAAGCGATTAAATGGGCTGAAGTAGCTCAGGTAGTCGGGCAGTCAAAAGAATGGAGTACCGCAGCCTGCCTAGGACAAATGGTAATGAATAAGCAGCAGGCAGAGGCGGTAGGCTCTTTGTTTGAACTTCCCGATGAAGCCATTGCCTGGTTGCAAATAGCACCATACAAGGGCACGTTACCTACGGCGGTGCCTACCGATCCATTAATTTATCGCTGGTATGAACTTATTAGTGTTTATGGTACGACCCTTAAAGAGCTGATTCATGAAGAGTTTGGCGACGGAATTATGAGCGCGATCGATTTTTCGATGGATCTTAATCGCGAAGCCGACCCGAAAGGTGAC…	MITDRTQVTNLIISKKVTKAIKWAEVAQVVGQSKEWSTAACLGQMVMNKQQAEAVGSLFELPDEAIAWLQIAPYKGTLPTAVPTDPLIYRWYELISVYGTTLKELIHEEFGDGIMSAIDFSMDLNREADPKGDRVKVVMSGKFLPYKTY
204	OM-RGC.v2.028720725	Other Proteobacteria	Biota; Bacteria; Proteobacteria	2.8e-34	PF02560	1.2e-35	Cyanate lyase C-terminal domain	ATGATTACTTCAAGAGATCAAGTCACAGAGCACATTATATCGAACAAAGTCAGGCTGGGGATCCAATGGTCTGATGTAGCAAACGAGGTAGGTCTATCGAAAGAGTGGGTCACTGCCGCCTGTCTCGGTCAGATGGCTATGGAGAAAGCTCATGCTGAGGTCGTTGGCAAGATATTCGAACTATCTGATGAGGAAGTCGCCTGGTTGCAGATTGTTCCATATAAGGGTTCGATCCCCACGGCTGTCCCTACAGATCCACTCATCTACCGCTGGTATGAGGTCGTTAATGTGTACGGGACGACCATCAAAGAACTAATCCATGAGGAATTCGGCGACGGAATCATGAGCGCGATCGATTTCTCTATGGATATCCAGCGCGAGCCCGATCCAAAAGGCGAC…	MITSRDQVTEHIISNKVRLGIQWSDVANEVGLSKEWVTAACLGQMAMEKAHAEVVGKIFELSDEEVAWLQIVPYKGSIPTAVPTDPLIYRWYEVVNVYGTTIKELIHEEFGDGIMSAIDFSMDIQREPDPKGDRVNVVLSGKFLPYKTF
205	OM-RGC.v2.028720843	Other Proteobacteria	Biota; Bacteria; Proteobacteria	4.8e-34	PF02560	1.7e-35	Cyanate lyase C-terminal domain	ATGATCAGTTCTAGGGACCAAGTCACAGAGCATCTAGTATCGAACAAAGTGAGGTTGGGGATCCAATGGTCTGACGTTGCAAACGAAGTCGGCCTGTCGAAAGAGTGGGTGACAGCTGCCTGTCTCGGTCAGATGGCTATGGAGAAAGCCCATGCTGAGGTCGTCGGCAAGATATTCGAATTATCCGATGAGGAAGTAGCGTGGTTGCAGATTGTCCCATACAAGGGTTCGCTCCCCACCGCTGTCCCTACGGATCCACTAGTCTACCGTTGGTATGAGGTCGTTAATGTGTATGGGACGACTATCAAAGAACTGATCCACGAAGAGTTTGGAGACGGGATAATGAGTGCGATCGATTTCTCTATGGATATTCAGCGCGAGCCTGATCCAAAAGGAGAC…	MISSRDQVTEHLVSNKVRLGIQWSDVANEVGLSKEWVTAACLGQMAMEKAHAEVVGKIFELSDEEVAWLQIVPYKGSLPTAVPTDPLVYRWYEVVNVYGTTIKELIHEEFGDGIMSAIDFSMDIQREPDPKGDRVNVVLSGKFLPYKTF
206	OM-RGC.v2.028744575	Other Proteobacteria	Biota; Bacteria; Proteobacteria	1.1e-31	PF02560	1.4e-34	Cyanate lyase C-terminal domain	ATGATCAGTAACCGTACCCAAGTCACCGAAATGATCCGCGCCGCCAAGGTGGCCAAGGGCCTCACCTGGAAAGCGGTGGCCGACGCCGTCGGCAACAGCAAGGAATGGACCACCGCCGCCTGCCTCGGCCAGATGGCCATGACCAAGGAGCAGGCGGCCACCGTCGGCGAACTGTTCGGTCTCTCCGACGAAGCCGTGGCCTGGCTGCAGATCGTCCCCTACAAGGGCGGCGAATCGGACACCCAGCACAAGGACCCGCTGATCTACCGTCTTTACGAAGCGGTGCACGTCTACGGCTGCGCCATGAAGGAGCTGATCCACGAGGAATTCGGCGACGGCATCATGAGCGCCATCGACTTCGATCTGGACATCCAGCGCCAGGAAGACCCCAAGGGCGAC…	MISNRTQVTEMIRAAKVAKGLTWKAVADAVGNSKEWTTAACLGQMAMTKEQAATVGELFGLSDEAVAWLQIVPYKGGESDTQHKDPLIYRLYEAVHVYGCAMKELIHEEFGDGIMSAIDFDLDIQRQEDPKGDRVKILMTGKFLPYKVY
207	OM-RGC.v2.028753780	Other Proteobacteria	Biota; Bacteria; Proteobacteria	2.7e-33	PF02560	2.5e-35	Cyanate lyase C-terminal domain	ATGATTAGTAATCGAGAAGAAGTAACAGCCCTGATTCTTTCGCAAAAAGTTGCCAAAGGTATCAAGTGGAGTGAAGTAGCAGAAGCCTTAGATCTATCGAAAGAATGGACAACCGCCGGTTGCTTAGGACAGATGACTTTCGATAAGGAACAAGCAGAGAAAGTGGGTGAAATCTTTGCTTTATCCGATGAAGCTATTGCTTGGTTGCAGATTGTACCTTACAAAGGCTCACTGCCAACTGCGGTTCCAACTGACCCTCTTATCTACCGCTGGTACGAAGTCGTCAATGTATATGGCAGCACAATTAAAGAGCTGATTCATGAAGAGTTTGGGGACGGCATTATGAGCGCTATCGACTTTTCAATGGATATTAAACGTGAAGAGAACCCTAATGGGGAT…	MISNREEVTALILSQKVAKGIKWSEVAEALDLSKEWTTAGCLGQMTFDKEQAEKVGEIFALSDEAIAWLQIVPYKGSLPTAVPTDPLIYRWYEVVNVYGSTIKELIHEEFGDGIMSAIDFSMDIKREENPNGDRVNVVLSGKFLPYRQF
208	OM-RGC.v2.028753808	Other Proteobacteria	Biota; Bacteria; Proteobacteria	8.5e-34	PF02560	2.8e-35	Cyanate lyase C-terminal domain	ATGATTTCCTGCCGTAGCCAAGTGACCCAGATGATCGTTTCTGCCAAGGTCCGCAAGCACCTCAAATGGACCCAGGTCGCGGAATCCATAGGCATGTCCAAGGAATGGACCACCGCCGGTTGCCTGGGTCAGATGGCCTTCGACAAGGCTCAGGCAGAAACCCTGGGCAAGCTGTTCGAGCTGCCAGACGAAGCCGTCGCCTGGCTACAGATCGTGCCCTATAAAGGGTCACTGCCCACCTCCGTGCCCACCGATCCGCTCATTTATCGCTGGTATGAGCTGGTCAACGTCTACGGCAGCACCATCAAGGAGCTGATCCACGAAGAATTCGGCGACGGCATCATGAGTGCCATCGATTTCTCCATGGACATCCAACGCCAGCCGGATCCCAAGGGCGAC…	MISCRSQVTQMIVSAKVRKHLKWTQVAESIGMSKEWTTAGCLGQMAFDKAQAETLGKLFELPDEAVAWLQIVPYKGSLPTSVPTDPLIYRWYELVNVYGSTIKELIHEEFGDGIMSAIDFSMDIQRQPDPKGDRVNVVLSGKFLPYKSY
209	OM-RGC.v2.028753868	Other Proteobacteria	Biota; Bacteria; Proteobacteria	5.8e-34	PF02560	9.5e-36	Cyanate lyase C-terminal domain	ATGATTAGTAATCGCGATGAAGTAACCCAGTTAATTTTAGCCAGTAAGGTAACGAAAGGAATTAAATGGCACGATGTAGCTGAAGCGCTTAGTTTATCTAAAGAGTGGACGACGGCGGCTTGCTTAGGCCAGATGACGTTTGATAAGCAACAAGCTGAAATCGTAGGTGAAATATTTTCATTACCAGATGAAGCTATTGCTTGGCTCCAAATAGTACCTTATAAGGGCTCTCTACCTACTGCAGTTCCGTCTGATCCACTGATTTATCGTTGGTATGAAATTGTTAATGTTTACGGCTCAACAATCAAAGAACTTATACATGAAGAATTTGGTGATGGCATTATGAGCGCAATTGATTTTTCAATGGATATTCAGCGTGAAGAAGATCCTAAAGGTGAT…	MISNRDEVTQLILASKVTKGIKWHDVAEALSLSKEWTTAACLGQMTFDKQQAEIVGEIFSLPDEAIAWLQIVPYKGSLPTAVPSDPLIYRWYEIVNVYGSTIKELIHEEFGDGIMSAIDFSMDIQREEDPKGDRVNVVLSGKFLPYKEY
210	OM-RGC.v2.028754181	Other Proteobacteria	Biota; Bacteria; Proteobacteria	8.3e-34	PF02560	2.8e-35	Cyanate lyase C-terminal domain	ATGATTTCCTGCCGTAGCCAAGTGACCCAGATGATTGTCTCCGCCAAGGTCCGCAAGAAGCTGAAATGGGCCCAGATAGCCGAGTCCATCGGCATGTCCAAGGAGTGGACCACGGCTGGTTGCCTTGGCCAGATGGCCTTCGACAAGGCCCAGGCGGAAACCCTGGGCAAGTTGTTCGAGCTGTCGGATGAAGCCATCGCCTGGCTACAGATCGTGCCCTATAAAGGGTCACTGCCGACCTCGGTGCCCACCGACCCGCTTATCTATCGCTGGTATGAGCTGGTCAACGTGTATGGCAGCACCATCAAGGAACTGATTCACGAAGAATTCGGCGACGGCATCATGAGCGCCATCGACTTCTCTATGGACATTCAGCGCCAACCCGATCCGAAGGGAGAC…	MISCRSQVTQMIVSAKVRKKLKWAQIAESIGMSKEWTTAGCLGQMAFDKAQAETLGKLFELSDEAIAWLQIVPYKGSLPTSVPTDPLIYRWYELVNVYGSTIKELIHEEFGDGIMSAIDFSMDIQRQPDPKGDRVNVVLSGKFLPYKSY
211	OM-RGC.v2.028763505	Other Proteobacteria	Biota; Bacteria; Proteobacteria	3.2e-34	PF02560	1.2e-35	Cyanate lyase C-terminal domain	ATGATTACTTCTAGAGATCAGGTCACTGAGCGGATCGTATCCAACAAGGTTAGGTTGGGTATTCAGTGGTCGGAGGTCGCCGATAAAATAGGACTGTCTAAGGAATGGGTAACAGCGGCGTGCCTTGGGCAGATGGCCATGGAAAAAGCCCACGCGGAAATGGTTGGCGAGCTATTTGAATTATCTGACGAAGAAATAGCGTGGTTGCAAATCGTACCATACAAAGGGTCCATCCCCACGGCAGTGCCTACAGACCCACTGATATACCGGTGGTATGAGGTAGTTAATGTTTATGGGACAACGATCAAAGAGCTGATACATGAGGAATTTGGTGACGGAATCATGAGCGCAATTGATTTTTCGATGGATATCAAGCGGGAGCCAGATCCAAAAGGCGAC…	MITSRDQVTERIVSNKVRLGIQWSEVADKIGLSKEWVTAACLGQMAMEKAHAEMVGELFELSDEEIAWLQIVPYKGSIPTAVPTDPLIYRWYEVVNVYGTTIKELIHEEFGDGIMSAIDFSMDIKREPDPKGDRVNVVLSGKFLPYKTF
212	OM-RGC.v2.028766391	Other Proteobacteria	Biota; Bacteria; Proteobacteria	5.1e-34	PF02560	1.1e-35	Cyanate lyase C-terminal domain	ATGATTAATAGCCGCGATGAAGTAACCCAGATGATTATGTCCGCCAAAGTGCTCAAAGACATCAAGTGGAGCACCGTGGCAGAGACCATTGGTTTGTCCAAAGAATGGACTACGTCTGCTTGCCTTGGCCAGATGGCGATGAACAAGGAGCAGGCCGAAAAGGTCGGTGAGCTATTCGAACTCAGTGACGAAGCGGTTGCCTGGCTTCAGGTGGCTCCTTACAAAGGCTCGCTTCCCACTGCGGTTCCTACCGACCCGCTGATCTATCGCTGGTACGAAATTGTTAACGTCTACGGCAGTACGATCAAAGAATTGATCCATGAAGAATTCGGTGACGGCATTATGAGCGCCATCGATTTTTCGATGGATATTCAGCGCGAAGATGATCCCAAAGGCGAT…	MINSRDEVTQMIMSAKVLKDIKWSTVAETIGLSKEWTTSACLGQMAMNKEQAEKVGELFELSDEAVAWLQVAPYKGSLPTAVPTDPLIYRWYEIVNVYGSTIKELIHEEFGDGIMSAIDFSMDIQREDDPKGDRVNVVLSGKFLPYKAY
213	OM-RGC.v2.028775965	Other Proteobacteria	Biota; Bacteria; Proteobacteria	3.9e-35	PF02560	2.8e-36	Cyanate lyase C-terminal domain	ATGACCCGCGCCGAACTGACCGAAAAGATCGTCACCCACAAGATCATGAACGAGATCAAATGGGCGGACGTGGCCGAGAAGGTCGGCCAATCCAAGGAATGGACGACGGCCGCTCTGTTGGGCCAGATGTCCATGACCAAGGACCAGGCGACCGCGGCCGCCAACGCCATGGGCATGAACCTGTCGCCGGAAGAAATCGCCATGCTGATGACCGTGCCGTCGCGCGGCTCGCTGGACAATCCGGTTCCGACCGATCCCCTGATCTATCGTCTGTACGAGCTGGTGCAGGTTTACGGCACCACGTTCAAGGCCCTGATCGAGGAAGAATTCGGCGACGGCATCATGTCCGCCATCGATTTCGAAATGGATATCGACCGCAAGGCCGATCCCAAGGGCGAC…	MTRAELTEKIVTHKIMNEIKWADVAEKVGQSKEWTTAALLGQMSMTKDQATAAANAMGMNLSPEEIAMLMTVPSRGSLDNPVPTDPLIYRLYELVQVYGTTFKALIEEEFGDGIMSAIDFEMDIDRKADPKGDRVVITLNGKFLPYKTY
214	OM-RGC.v2.028779213	Other Proteobacteria	Biota; Bacteria; Proteobacteria	2.1e-33	PF02560	2.9e-35	Cyanate lyase C-terminal domain	ATGATCCATACCCGCGAAGAAGTGACCAACATGATCCTCTCTGCCAAGGTCAGCAAGGGCATTCAATGGAGCCAGGTGGCCGATGCCATCGGCCTCTCCAAGGAATGGACCACCGCTGCGTGCCTGGGCCAGATGACCTTCGACAAGAAGCAGGCCGAAATTGTCGGCGACATCTTCGGCCTGACCGATGAGGCCATTGCCTGGCTGCAGGTGGTTCCCTACAAGGGTTCCCTGCCGACAGCCGTGCCCACCGACCCGCTGATCTACCGCTGGTACGAAGTGGTCAATGTCTACGGCAGCACTATCAAGGAACTCATCCATGAGGAGTTTGGCGACGGCATCATGAGCGCCATTGACTTCAACATGGACATCCAGCGCGAGCAAAACCCCAATGGGGAT…	MIHTREEVTNMILSAKVSKGIQWSQVADAIGLSKEWTTAACLGQMTFDKKQAEIVGDIFGLTDEAIAWLQVVPYKGSLPTAVPTDPLIYRWYEVVNVYGSTIKELIHEEFGDGIMSAIDFNMDIQREQNPNGDRVNVVLSGKFLPYKAY
215	OM-RGC.v2.028830053	Other Proteobacteria	Biota; Bacteria; Proteobacteria	8.4e-34	PF02560	2.3e-35	Cyanate lyase C-terminal domain	ATGATTAGTAATCGCGAAGAAGTAACACAACTGATTTTGTCCGCAAAAGTACGTAAAGGTATTAAGTGGGGCGCTGTGGCTGACGTCGTTGGCCTTTCAAAAGAGTGGACCACTGCGGCATGTTTAGGTCAGATGACGTTTGATAAGGTACAGGCAGAGAAAGTAGGTGAACTATTTGAATTGTCTGATGAAGCGATCGCATGGCTGCAAGTTGCACCTTATAAAGGTTCTTTGCCAACAGCTGTACCAACTGATCCATTGCTTTACCGCTGGTATGAGATTGTGAGTGTGTACGGAACTACCATTAAAGAACTGATTCACGAAGAGTTTGGCGACGGTATTATGAGTGCAATAGATTTTTCTATGGATATTAACCGTGAAGAAGACCCTAAAGGCGAC…	MISNREEVTQLILSAKVRKGIKWGAVADVVGLSKEWTTAACLGQMTFDKVQAEKVGELFELSDEAIAWLQVAPYKGSLPTAVPTDPLLYRWYEIVSVYGTTIKELIHEEFGDGIMSAIDFSMDINREEDPKGDRVNVVLSGKFLPYKTY
216	OM-RGC.v2.028832650	Other Proteobacteria	Biota; Bacteria; Proteobacteria	1.3e-33	PF02560	1.3e-35	Cyanate lyase C-terminal domain	ATGATCAACAACCGTGACGAAGTAACACAGACTCTCCTGTCTGCTAAAGTCGCCAAAAATATCAAATGGAACGACGTAGCCGATGCCATTGGCCTTTCCAAGGAATGGACTACTGCCGCCTGTCTTGGACAGATGACCTTTAACAAAGAACAAGCTGAAATTGTCGGGAACCTGTTTGAACTCACCGACGAAGCTATTGCATGGTTACAAGTCGCGCCCTATAAAGGCTCTCTGCCAACAGCCGTCCCAACCGACCCGCTCATCTACCGCTGGTATGAACTTGTAAGCGTGTATGGAAGTACCATTAAAGAATTAATTCATGAAGAGTTCGGTGATGGGATCATGAGCGCCATTGACTTTTCTATGGACCTCCAGCGCCAGGAAGACCCTAATGGAGAC…	MINNRDEVTQTLLSAKVAKNIKWNDVADAIGLSKEWTTAACLGQMTFNKEQAEIVGNLFELTDEAIAWLQVAPYKGSLPTAVPTDPLIYRWYELVSVYGSTIKELIHEEFGDGIMSAIDFSMDLQRQEDPNGDRVNIVMSGKFLPYKTY
217	OM-RGC.v2.028838156	Other Proteobacteria	Biota; Bacteria; Proteobacteria	1.2e-33	PF02560	1.1e-35	Cyanate lyase C-terminal domain	ATGATCAGTAATCGTGACCAGGTCACCCAACAGCTGTTGTCGGCTAAAGTCGCCAAAGGGATCAAATGGAGCGAAGTCGCCATCGCTCTGGGGCTCTCTAAAGAGTGGACGACCGCCGCCTGTCTGGGCCAGATGACCCTTAATAGAGAGCAGGCCGGAATAGTGGGTGAACTCTTTGAGTTATCCGATGAAGCCGTGGCCTGGCTGCAGATCGCCCCCTACAAAGGCTCACTACCCACCGCGGTCCCTACAGATCCGCTGATCTACCGCTGGTACGAGCTGGTCAATGTCTACGGCAGCACCATCAAAGAGCTGATCCATGAAGAGTTTGGCGACGGGATCATGAGCGCCATAGATTTCTCTATGGATATCCAACGGCAGGAGGATGCCAAGGGCGAC…	MISNRDQVTQQLLSAKVAKGIKWSEVAIALGLSKEWTTAACLGQMTLNREQAGIVGELFELSDEAVAWLQIAPYKGSLPTAVPTDPLIYRWYELVNVYGSTIKELIHEEFGDGIMSAIDFSMDIQRQEDAKGDRVNIVLSGKFLPYKTY
218	OM-RGC.v2.028840828	Other Proteobacteria	Biota; Bacteria; Proteobacteria	1.1e-32	PF02560	1.8e-34	Cyanate lyase C-terminal domain	ATGATTAATAATCGAGACCAAGTTACGCAACTTATTTTGTCTACCAAGGTCCGCACCGGAATGCGCTGGCAAGACGTTGCCGACACCATTGGGCTGTCCAAGGAATGGACTACGGCCGCCTGTCTGGGGCAAATGGCGTTGAATAAGGATCAGGCTGGGGCGGTGGGTAGACTCTTCGATTTACCCGATGAGGCCGTCGCTTGGCTGCAGATAGTGCCCTACAAAGGGTCCTTGCCAAGCGCGGTGCCTTCCGATCCGCTGATTTATCGCTGGTACGAACTGGTCAATGTCTATGGCAGTACCATTAAAGAACTGATTCACGAGGAATTTGGCGATGGCATTATGAGCGCTATCGATTTTTCGATGGATATTCAACGCGAGCTCGACCCCAAAGGGGAT…	MINNRDQVTQLILSTKVRTGMRWQDVADTIGLSKEWTTAACLGQMALNKDQAGAVGRLFDLPDEAVAWLQIVPYKGSLPSAVPSDPLIYRWYELVNVYGSTIKELIHEEFGDGIMSAIDFSMDIQRELDPKGDRVNVVFSGKFLPYKSY
219	OM-RGC.v2.028855760	Other Proteobacteria	Biota; Bacteria; Proteobacteria	5.3e-32	PF02560	2.1e-34	Cyanate lyase C-terminal domain	ATGATTGCCAACCGTACCGATGTCACCGAGATGATCCTTGCCGCCAAGGTGTCCAAGGGCCTGACCTGGTCTTCCGTGGCCGACGCTGTCGGCCAGAGCAAGGAGTGGACCACCGCCGCCTGCCTGGGGCAGATGGCGCTCAGCAAACAGCAGGCACAAACCGTCGGCGAGTTGTTCGGACTCTCCGACGAAGCGGTCGCCTGGCTGCAGATCGTGCCGCACAAAGCCGGCGATTCCGACACCCAGCACAAGGACCCGCTGATCTACCGGCTCTACGAAGTGGTGCACGTTTACGGCGGCGCCATCAAGGAACTGATCCATGAGGAATTTGGCGATGGCATCATGAGCGCCATCGACTTCGACCTGGACATTCAGCGCCAGCCGGACCCGAAAGGCGAT…	MIANRTDVTEMILAAKVSKGLTWSSVADAVGQSKEWTTAACLGQMALSKQQAQTVGELFGLSDEAVAWLQIVPHKAGDSDTQHKDPLIYRLYEVVHVYGGAIKELIHEEFGDGIMSAIDFDLDIQRQPDPKGDRVKVLMTGKFLPYKQY
220	OM-RGC.v2.029125760	Other Proteobacteria	Biota; Bacteria; Proteobacteria	1.4e-33	PF02560	1.1e-35	Cyanate lyase C-terminal domain	ATGACACGTAATGAAGTGACTGAGCTGATTATCTTACAAAAAACGCTAAAAAAGCTGACATGGCCGGAGCTAGCTGAGTCCATTGGCATGAGCAAGGAGTGGACAACCGCTGCGCTTTTAGGGCAAATGACTTTAACAGAAGGGCAAGCAGAAGCAATAGCAACCATGCTTGAGCTACCTGAGGAGGCCGTTGTGCAACTACGGGTGGTTCCATATAAAGGTTCGTTACCTACAGCGGTACCTAGCGACCCATTGATTTATCGTTTTTACGAATTGGTCAATGTTTATGGCTCGACATTTAAAGAACTGATTCATGAAGAATTTGGTGACGGCATTATGAGTGCGATCGATTTCAGCATGGACCTTAAACGAGAGGCTGACCCTAAAGGTGATCGTGTG…	MTRNEVTELIILQKTLKKLTWPELAESIGMSKEWTTAALLGQMTLTEGQAEAIATMLELPEEAVVQLRVVPYKGSLPTAVPSDPLIYRFYELVNVYGSTFKELIHEEFGDGIMSAIDFSMDLKREADPKGDRVNIVMSGKFLPYKSY
221	OM-RGC.v2.029126580	Other Proteobacteria	Biota; Bacteria; Proteobacteria	1.3e-33	PF02560	3.4e-36	Cyanate lyase C-terminal domain	ATGAATCGCAATGAAGTCACAGAATTAATCATTTTACAAAAACAACTTAAACACCTGACTTGGCCACAACTTGCTGAGGCCGTAGGTCAAAGTAAAGAGTGGACGACCGCTGCATTATTAGGGCAGATGACGTTAACCGTCGAGCAAGCCAGCACAGTCGGCGAATTGTTAGATTTGCCAGAAGCGGCCGTGGCTCAATTACAAGTCGTACCTTATAAAGGTTCATTACCCACAGCGGTACCAACCGACCCATTGATTTACCGGTTTTACGAGTTAATCAGTGTTTACGGTACGACCTTTAAAGCGCTTATCCACGAAGAGTTTGGCGACGGTATCATGAGCGCCATTGATTTTGACATGGACTTGAGCCGTCAAGAAGACGCTAAAGGTGATAGAGTC…	MNRNEVTELIILQKQLKHLTWPQLAEAVGQSKEWTTAALLGQMTLTVEQASTVGELLDLPEAAVAQLQVVPYKGSLPTAVPTDPLIYRFYELISVYGTTFKALIHEEFGDGIMSAIDFDMDLSRQEDAKGDRVKITMTGKFLPYKSY
222	OM-RGC.v2.029154770	Other Proteobacteria	Biota; Bacteria; Proteobacteria	6.5e-31	PF02560	9.4e-34	Cyanate lyase C-terminal domain	ATGAATAAAGAAGCAATGAAAGATCAAATAAAAGAAGCCAAACTGGAAAAGCAGTTGTCGTGGCAGCAGATTGCTGAGACGACATCGATGTCAACCGAGTTTGTAGTTTCGGCATGTCTCGGTATGAATCATCTGGAAAAAGCGGATGCCGATGCGGTGGCCGCATGTCTTGGACTGCCGAACGAAGTATCGATTGCTCTGCAGCAATATCCCAACAAGAAGTGGGAGCAGACAGTGCCGACAGACCCCGCAATTTATCGGCTTTATGAAATTGTCGGGGTCTACGGTGAAACGATAAAAGAGTTAATTCACGAAGAATTCGGAGATGGGATAATGTCTGCTGTCGATTTCAACATGACGTTGTCCCGGGAGAAGAGTGAAAAAGGAGATCGCGTTCAC…	MNKEAMKDQIKEAKLEKQLSWQQIAETTSMSTEFVVSACLGMNHLEKADADAVAACLGLPNEVSIALQQYPNKKWEQTVPTDPAIYRLYEIVGVYGETIKELIHEEFGDGIMSAVDFNMTLSREKSEKGDRVHLSLSGKYLQYSSW
223	OM-RGC.v2.029155087	Other Proteobacteria	Biota; Bacteria; Proteobacteria	4.2e-32	PF02560	1.1e-34	Cyanate lyase C-terminal domain	ATGAAGAAAGAAGAGATGAAGGATCACATTAGAACGGCAAAACTTGAAAAGGGCTTGTCCTGGCGGGAAATTGCCGAAACGACATCGATGTCGACGGAGTTCGTGGTGTCAGCCTGTCTTGGCATGAACCACCTTGAAAAATCAGATGCGGATGCGGTTGCGTCCTGTCTGAGTTTGCCGAGCACTGTATCAACGGCACTGCAGCAGTACCCCACTAAGCAGTGGGAACAAACGGTGCCGACCGATCCCGCAATTTACCGGCTATACGAGATGGTCGGAGTCTATGGGGAGACGATCAAGGAACTTATCCACGAAGAGTTCGGTGACGGCATCATGTCAGCCATCGATTTCAATATGACCGTGTCCCGTGAGAAAAGCGAAAAAGGAGATCGTGTTCAC…	MKKEEMKDHIRTAKLEKGLSWREIAETTSMSTEFVVSACLGMNHLEKSDADAVASCLSLPSTVSTALQQYPTKQWEQTVPTDPAIYRLYEMVGVYGETIKELIHEEFGDGIMSAIDFNMTVSREKSEKGDRVHLSLSGKYLQYSAW
224	OM-RGC.v2.029185221	Other Proteobacteria	Biota; Bacteria; Proteobacteria	3.4e-31	PF02560	4.6e-34	Cyanate lyase C-terminal domain	ATGAAAAAAAATGACATGTCCGAGCTTATTAAAACGGCTAAATTAGATAAAAATGTGACGTGGCAGCAGATTGCTGAACAAACCTCAAAATCTGTCGAATTTGTAGTGTCAGCGTGTTTAGGGATGAATCATCTAGATGAAAAAGATGCGGACGCTGTTGCCGATTATTTGGGATTATCGCCCGATGTTTCAGTCGCTCTGCAGCAATTTCCCACAAAAACATGGGACCAGACTGTGCCGACGGATCCCGCGATTTATCGACTTTATGAAATGGTAGGTGTCTATGGTGAAACAATAAAAGAATTGATTCACGAAGAGTTTGGAGATGGAATTATGTCTGCGGTGGATTTCAATTTCGATTTGTCGAGAGAAAAAAATGAAAAAGGAGACCGGGTAAAA…	MKKNDMSELIKTAKLDKNVTWQQIAEQTSKSVEFVVSACLGMNHLDEKDADAVADYLGLSPDVSVALQQFPTKTWDQTVPTDPAIYRLYEMVGVYGETIKELIHEEFGDGIMSAVDFNFDLSREKNEKGDRVKLVISGKYLPYSSW
225	OM-RGC.v2.029187163	Other Proteobacteria	Biota; Bacteria; Proteobacteria	1.8e-31	PF02560	3.5e-34	Cyanate lyase C-terminal domain	ATGAAGAAAGAAGAGATGAAGGATCACATTAGAACGGCAAAGCTTGAAAAGGACCTGTCCTGGCGGGAAATCGCCGAAACGACATCGATGTCGACAGAATTCGTGGTGTCAGCCTGTCTTGGCATGAACCATCTTGAAAAATCGGACGCGGACGCGGTGGCCGCCTGCCTGAGTTTGCCGAGCACTGTATCAACGGCGCTGCAGCAGTATCCTAATAAGCAGTGGGAGCAAACGGTGCCAACCGATCCCGCAATTTACCGGCTCTACGAGATGGTCGGAGTCTATGGGGAGACGATCAAGGAACTTATCCACGAAGAGTTCGGTGACGGGATCATGTCAGCTGTCGATTTCAATATGACTGTGTCCCGTGAGAAAAGTGAGAAAGGAGATCGCGTTCAC…	MKKEEMKDHIRTAKLEKDLSWREIAETTSMSTEFVVSACLGMNHLEKSDADAVAACLSLPSTVSTALQQYPNKQWEQTVPTDPAIYRLYEMVGVYGETIKELIHEEFGDGIMSAVDFNMTVSREKSEKGDRVHLSLSGKYLQYSSW
226	OM-RGC.v2.029229164	Other Proteobacteria	Biota; Bacteria; Proteobacteria	1.8e-31	PF02560	3.5e-34	Cyanate lyase C-terminal domain	ATGAACAAAGAAGAGATGAAAGATCAGATCAGGACGGCAAAGCTGGAAAAAGGTCTATCCTGGCAGGAAATCGCCGAAACGACATCGATGTCGACAGAATTCGTGGTGTCAGCATGTCTTGGCATGAACCATCTTGAAAAATCGGATGCCGATGCGGTTGCTGCGTGCCTGAGTTTGTCGAGCCCTGTATCAACGGCGCTGCAGCAGTACCCCAACAAGCAGTGGGAACAAACGGTGCCAACCGATCCCGCAATTTACCGGCTCTACGAGATGGTCGGAGTCTATGGGGAGACGATCAAGGAACTTATCCATGAAGAGTTCGGTGACGGGATCATGTCTGCCGTCGATTTCAATATGACCGTGTCCCGCGAGAAAAGTGAGAAGGGCGATCGCGTTCAC…	MNKEEMKDQIRTAKLEKGLSWQEIAETTSMSTEFVVSACLGMNHLEKSDADAVAACLSLSSPVSTALQQYPNKQWEQTVPTDPAIYRLYEMVGVYGETIKELIHEEFGDGIMSAVDFNMTVSREKSEKGDRVHLSLSGKYLQYSSW
227	OM-RGC.v2.029229504	Other Proteobacteria	Biota; Bacteria; Proteobacteria	6.8e-31	PF02560	9.2e-34	Cyanate lyase C-terminal domain	ATGAATAAAGAAGAAATGAAAACGCAAATTAAAGAGACTAAACTGGAGAAGCAGTTGTCATGGCAGCAGATTGCCGAGACGACAACCATGTCGACGGAGTTTGTAGTTTCGGCATGTCTCGGCATGAATCATCTGGAAAAAGCAGATGCCGACGCGGTAGCCGCATGCCTGGGACTGCCAAGTGAAGTATCGATCGCTTTGCAGCAGTATCCCAACAAGAAGTGGGAACAGACGGTACCGACGGACCCTGCAATTTATCGGCTTTACGAAATGGTTGGGGTCTACGGTGAAACGATAAAAGAGTTAATTCACGAAGAATTCGGAGATGGGATAATGTCTGCGGTTGATTTCAACATGACGCTATCCCGGGAAAAAAGTGAAAAGGGAGATCGCGTTCAC…	MNKEEMKTQIKETKLEKQLSWQQIAETTTMSTEFVVSACLGMNHLEKADADAVAACLGLPSEVSIALQQYPNKKWEQTVPTDPAIYRLYEMVGVYGETIKELIHEEFGDGIMSAVDFNMTLSREKSEKGDRVHLSLSGKYLQYSSW
228	OM-RGC.v2.029231227	Other Proteobacteria	Biota; Bacteria; Proteobacteria	5.6e-35	PF02560	2.1e-36	Cyanate lyase C-terminal domain	ATGAATAAAACTGAAATGCGAGAAGCAATTCTTTCTGCAAAAAAAACAAAAAACATGACCTGGGAGTCGATATCAAATGCCGCTGGACTCGCCCCTGAATATGTGGTTTCGGCATGTTTAGGTATGAATCATTTAGAGAAGGAGAACGCCGATCAGTTGACCCGAGCACTAGGATTGAGCTTTGAGGTTTCAACAGCTCTACAAGAGTACCCGACAAAGAAATGGGATCAAATTATCCCAAGCGATCCATTAATTTACCGATGGTATGAGATTGTCGGTGTCTATGGAGAGACTATCAAAGAACTGATTAATGAAAAATTTGGAGACGGAATAATGTCTGCAATTGACTTTACCATGCACATCGAAAAGGAAAAAGATCCGGCTGGGGACAGAGTGGTT…	MNKTEMREAILSAKKTKNMTWESISNAAGLAPEYVVSACLGMNHLEKENADQLTRALGLSFEVSTALQEYPTKKWDQIIPSDPLIYRWYEIVGVYGETIKELINEKFGDGIMSAIDFTMHIEKEKDPAGDRVVVTLNGKFLPYKSW
229	OM-RGC.v2.029232429	Other Proteobacteria	Biota; Bacteria; Proteobacteria	2e-31	PF02560	3.8e-34	Cyanate lyase C-terminal domain	ATGAAGAAAGAAGAGATGAAGGATCACATTAGAACGGCAAAACTCGAGAAGGGTCTGTCCTGGCGGGAAATTGCCGAAACGACATCGATGTCGACGGAGTTCGTGGTGTCAGCCTGTCTTGGCATGAACCATCTTGAAAAATCGGATGCGGACGCGGTTGCCTCCTGCCTGGGTTTGCCGAGCACCGTATCAACAGCACTGCAGCAGTACCCCAATAAGCAGTGGGAGCAGACGGTGCCGACCGACCCCGCAATTTACCGGCTATACGAGATGGTCGGAGTCTATGGGGAGACAATCAAGGAACTTATCCACGAGGAGTTCGGTGATGGGATCATGTCAGCCGTCGATTTCAATATGACCGTGTCCCGTGAGAAGAGCGAAAAAGGAGATCGTGTCCAC…	MKKEEMKDHIRTAKLEKGLSWREIAETTSMSTEFVVSACLGMNHLEKSDADAVASCLGLPSTVSTALQQYPNKQWEQTVPTDPAIYRLYEMVGVYGETIKELIHEEFGDGIMSAVDFNMTVSREKSEKGDRVHLSLSGKYLQYSAW
230	OM-RGC.v2.029233536	Other Proteobacteria	Biota; Bacteria; Proteobacteria	5.4e-35	PF02560	2.5e-36	Cyanate lyase C-terminal domain	ATGAACAAAACTGAAATGCGAGAGGTGATTCTCGCTGCTAAAAAATCAAAAGGAATGACCTGGGAATCCATCGCTATGGCCGCTGGGTTATCTCCAGAATACGTAGTTTCGGCATGCCTTGGTATGAATCACCTCGAGAAAGAAAACGCTGATCAGGTAGTTAGGGCATTGGGTCTGAGTTTCGAGGTTTCAACTGCGCTTCAGGAATACCCCACCAAAAAATGGGATCAAATTATACCGAGTGACCCTCTAATTTATCGTTGGTATGAAATTGTGGGTGTCTACGGAGAAACAATAAAAGAACTCATAAATGAAAAGTTTGGTGACGGGATAATGTCCGCTATTGATTTCAAAATGCATATTGAGAAAGAGAAAGACCCTGCGGGCGATAGAGTAGTA…	MNKTEMREVILAAKKSKGMTWESIAMAAGLSPEYVVSACLGMNHLEKENADQVVRALGLSFEVSTALQEYPTKKWDQIIPSDPLIYRWYEIVGVYGETIKELINEKFGDGIMSAIDFKMHIEKEKDPAGDRVVVTLNGKFLPYSSW
231	OM-RGC.v2.029263972	Other Proteobacteria	Biota; Bacteria; Proteobacteria	1.6e-32	PF02560	3e-35	Cyanate lyase C-terminal domain	ATGGATAAGGCAAAGATGTCAGAAGAGATCAAGACAGCGAAAACGAAGAAATCGGTTTCATGGAGACAGATAGCAGAGCAGACATCGAGGTCTCCCGAGTTTGTCGTTTCGGCTTGTCTCGGCATGAACCATATGGACAAAGAGGACGCGGATGCTGTCGTGAACTATCTCGACCTATCAGCGGACGCATCAATTGCGCTGCAGCAGTTTCCAAACAAAAAATGGGAACAGACCGTGCCGACGGATCCGGTGATCTACAGGCTTTATGAAATGGTAGGAGTATATGGGGAGACAATTAAAGAGCTGATACATGAGGAATTTGGGGATGGCATAATGTCTGCGATCGATTTCAGAATGAATTTATCTAGAGAAGAAAATGAAAATGGGGATCGAGTACGT…	MDKAKMSEEIKTAKTKKSVSWRQIAEQTSRSPEFVVSACLGMNHMDKEDADAVVNYLDLSADASIALQQFPNKKWEQTVPTDPVIYRLYEMVGVYGETIKELIHEEFGDGIMSAIDFRMNLSREENENGDRVRLDLSGKFLPYRSW
232	OM-RGC.v2.029267418	Other Proteobacteria	Biota; Bacteria; Proteobacteria; EpsilonProteobacteria; Campylobacterales; Campylobacteraceae; Arcobacter; Arcobacter nitrofigilis DSM 7299	2.3e-34	PF02560	8e-37	Cyanate lyase C-terminal domain	ATGAATAAAGTAGAAATGACAGAAGAAATAATTTTGGCTAAAAAAAGTCTTGATATCTCATGGGAAGAAATAGCCGCAAAAGTAGGTTTAGCTCCTGTGTTTCTCACATCAGCCTGTCTTGGAATGAATAGTCTAAAAGAAGAATACGCAAAAAAGCTTTGTGAAGTTTTAGAGCTATCAGATGAAATTGCAATTTTATTGCAAGAGTATCCAATGAAAAACTGGGATAAAACAATTCCCAATGATCCTGTAATTTATAGATTTTATGAGATAGTTGGTGTTTATGGTGAAACTATAAAAGAAATTATTGGGGAAAAATTTGGTGATGGTATTATGAGTGCCATTGATTTTTCAATGGATATAGATAAAGAAAAAAACCCAGCTGGTGACAGAGTAAAA…	MNKVEMTEEIILAKKSLDISWEEIAAKVGLAPVFLTSACLGMNSLKEEYAKKLCEVLELSDEIAILLQEYPMKNWDKTIPNDPVIYRFYEIVGVYGETIKEIIGEKFGDGIMSAIDFSMDIDKEKNPAGDRVKITMNGKFLPYKSW
233	OM-RGC.v2.029272375	Other Proteobacteria	Biota; Bacteria; Proteobacteria	1.8e-32	PF02560	3.9e-35	Cyanate lyase C-terminal domain	ATGGATAAGGTAAAGATGTCAGAAGAAATCAAGACAGCGAAAACGAAGAAATCGGTTTCATGGAGGCAGATAGCAGAGCAGACCTCGATGTCTCCTGAGTTTGTTGTTTCAGCTTGTCTTGGCATGAACCATATGGATAAAGAGGACGCGGATGCTGTCGTGAATTATCTCGAACTATCAGCGGACGCATCAATTGCGCTGCAGCAGTTTCCAAACAAAAAATGGGAACAGACCGTGCCGACGGATCCGGTGATCTACAGGCTGTATGAAATGGTCGGAGTATACGGGGAGACAATTAAAGAGCTGATTCATGAAGAATTTGGGGATGGGATAATGTCTGCGATCGATTTCAGAATGAATTTGTCCAGAGAAGAAAATGAAAATGGAGATCGAGTGCAT…	MDKVKMSEEIKTAKTKKSVSWRQIAEQTSMSPEFVVSACLGMNHMDKEDADAVVNYLELSADASIALQQFPNKKWEQTVPTDPVIYRLYEMVGVYGETIKELIHEEFGDGIMSAIDFRMNLSREENENGDRVHLDLSGKFLPYRSW
234	OM-RGC.v2.029281627	Other Proteobacteria	Biota; Bacteria; Proteobacteria	6e-36	PF02560	5.5e-38	Cyanate lyase C-terminal domain	ACGACCATGAATCCGACTACCGCTACCATCATTACTGCCAAAGAAAACCTGGGGCTGTCCTGGGAAGACATTGGCGCCGCGCTGGAGATGTCTCCAGTGTGGACCACCTCTGCCTGTCTGGGCATGAACAGTATGCCCGCCGACAAGGCCCAGCGTCTGTGCGAACTGCTCAAGCTCGATAACGAGGTAGTGATCGCGCTGCAGAAATGCCCGATGAAAACCTGGGACAAAGCGGTACCCACCGACCCTCTGATCTATCGCTTCTACGAAATGATTGGCGTTTATGGCGAAACGATCAAGAGCCTGATCCACGAGAAGTTCGGCGATGGCATCATGAGCGCCATCGACTTTTCGATGGATATCGACAAGAAAGAAGACCCCAAGGGCGATCGCGTGGTG…	TTMNPTTATIITAKENLGLSWEDIGAALEMSPVWTTSACLGMNSMPADKAQRLCELLKLDNEVVIALQKCPMKTWDKAVPTDPLIYRFYEMIGVYGETIKSLIHEKFGDGIMSAIDFSMDIDKKEDPKGDRVVITLNGKFLPYRTW
235	OM-RGC.v2.029454372	Other Proteobacteria	Biota; Bacteria; Proteobacteria	1.3e-31	PF02560	1.4e-33	Cyanate lyase C-terminal domain	ATGATCAGCTCACGCGAAGAAGTAACCCGCATGATTCTCTCTGCCAAAATCAGTAAAGGTATTAAGTGGAAACAAGTAGCCGATGCCATCGGCCAGTCCAAGGAGTGGACAACAGCCGGCTGTCTGGGGCAGATGGCCTTCAATAAGCAGCAGGCGGAAACCCTTGGAAAGCTCTTTAATCTTTCTGATGAAGCCATTGCCTGGCTTCAGGTAGCTCCCTACAAAGGTTCGCTGCCCACCGCTATCCCCACTGACCCCCTGATCTACCGGTGGTACGAAGTTGTCAATGTGTACGGTAGCACTATCAAGGAACTGATCCACGAAGAGTTCGGCGACGGCATCATGAGCGCTATCGACTTTTCGATGGACATCCAGCGTGAAGAAAACCCCAACGGCGAT…	MISSREEVTRMILSAKISKGIKWKQVADAIGQSKEWTTAGCLGQMAFNKQQAETLGKLFNLSDEAIAWLQVAPYKGSLPTAIPTDPLIYRWYEVVNVYGSTIKELIHEEFGDGIMSAIDFSMDIQREENPNGDRVNVVLSGKFLP
236	OM-RGC.v2.029553714	Other Proteobacteria	Biota; Bacteria; Proteobacteria	6.1e-36	PF02560	5.3e-38	Cyanate lyase C-terminal domain	ATGAGCCCGACTACCACCACCATTATTGCTGCCAAAGAAAACCTGGGCCTGTCCTGGGAAGACATCGGCGCTGCCCTGGAGATGTCTCCAGTGTGGACTACCTCCGCGTGCCTGGGCATGAACAGCATGCCCGCCGACAAGGCGCAACGCCTGTGCGAGCTGCTCAAGCTCGACAACGATGTGCTGATTGCACTGCAGAAATGCCCGATGAAAACCTGGGACAAGGCCGTGCCTACCGACCCGCTGATCTACCGCTTCTACGAAATGATTGGCGTGTATGGCGAGACGATCAAAAGCCTGATCCACGAGAAGTTTGGTGACGGCATCATGAGTGCCATCGACTTTTCCATGGACATCGACAAGAAGGAAGATCCCAAGGGCGACCGTGTGGTGATCACC…	MSPTTTTIIAAKENLGLSWEDIGAALEMSPVWTTSACLGMNSMPADKAQRLCELLKLDNDVLIALQKCPMKTWDKAVPTDPLIYRFYEMIGVYGETIKSLIHEKFGDGIMSAIDFSMDIDKKEDPKGDRVVITLNGKFLPYRTW
237	OM-RGC.v2.029569533	Other Proteobacteria	Biota; Bacteria; Proteobacteria	5.7e-36	PF02560	5.4e-38	Cyanate lyase C-terminal domain	ATGAACTCAACTACCGCCACCATCATTGCCGCCAAGGAAAGCCTGGGCCTGTCCTGGGAAGACATCGGCGCCGCGCTGGAGATGTCTCCGGTGTGGACCACCTCCGCCTGCCTGGGCATGAACAGCATGCCCGCCGACAAGGCCAAGCGCCTGTGCGAGCTGCTCAAGCTGGATGACGCCACCCAGACTACCCTGCAGAAATGCCCGATGAAGACCTGGGACAAGACCGTGCCCACCGACCCGGTGATCTACCGTTTCTACGAGATGATTGGGGTATACGGCGAAACGATCAAAAGCATCATTCACGAGAAATTCGGCGACGGCATCATGAGCGCCATCGACTTCTCCATGGACATCGACAAGAAGGAAGACCCCAAGGGCGATCGCGTGGTGATCACG…	MNSTTATIIAAKESLGLSWEDIGAALEMSPVWTTSACLGMNSMPADKAKRLCELLKLDDATQTTLQKCPMKTWDKTVPTDPVIYRFYEMIGVYGETIKSIIHEKFGDGIMSAIDFSMDIDKKEDPKGDRVVITLNGKFLPYRTW
238	OM-RGC.v2.030090138	Other Proteobacteria	Biota; Bacteria; Proteobacteria	5.5e-30	PF02560	2.4e-32	Cyanate lyase C-terminal domain	CAGATCGCCGAGGAGATCGGCGGCTACACGCAGGTTTTCATCACCTGCGCACTTTTGGGCAACATGCCGCTGCCATCCGCACAGGCAAAGAAGGCAGGTGCTATGTTCGGACTCAGCGAGAGTGAGGTGAAGATGCTGTCGGAAGTGCCGATGCGCGCGCCTGACACGCAGATGCCGCCGCAGGATCCGACGCTTTATCGGTTCTACGAGGCGATCCTTGTTTTCGGCCCTGCTCTGAAGGAAACGCTTCACGAGGAGTTCGGCGACGGGATCATGTCGGCCATCGACTTTGATCTCGGGTTCGAGCGGCAGCCGGATGCCAAGGGTGATCGGGCGCGGATCACGATGAGCGGGAAGTTCCTGCCTTACAAGTATCATAGCGTCTCGGACGATGTGCAG…	QIAEEIGGYTQVFITCALLGNMPLPSAQAKKAGAMFGLSESEVKMLSEVPMRAPDTQMPPQDPTLYRFYEAILVFGPALKETLHEEFGDGIMSAIDFDLGFERQPDAKGDRARITMSGKFLPYKYHSVSDDVQQLGIKPT
239	OM-RGC.v2.031604791	Other Proteobacteria	Biota; Bacteria; Proteobacteria	9.2e-34	PF02560	1.4e-35	Cyanate lyase C-terminal domain	GGTATTAAATGGCACGATGTAGCAGAAGCCCTCAATTTATCTAAAGAGTGGACGACAGCGGCCTGCTTAGGCCAGATGACGTTTAATAAGCAACAAGCTGAAATCGTCGGTGAAATATTTTCATTGCCCGATGAAGCGATTGCTTGGCTGCAAATCGCCCCCTATAAAGGCTCATTACCAACAGCGGTACCCAGCGACCCACTGATTTATCGCTGGTATGAAATAGTTAATGTCTATGGATCAACAATTAAGGAGCTGATCCATGAAGAGTTTGGCGATGGCATTATGAGTGCGATTGATTTCTCAATGGACATTCAGCGTGAAGCTGACCCGAAAGGCGATCGAGTGAATGTCGTATTATCGGGTAAGTTTTTACCTTATAAAGAATACTAG	GIKWHDVAEALNLSKEWTTAACLGQMTFNKQQAEIVGEIFSLPDEAIAWLQIAPYKGSLPTAVPSDPLIYRWYEIVNVYGSTIKELIHEEFGDGIMSAIDFSMDIQREADPKGDRVNVVLSGKFLPYKEY
240	OM-RGC.v2.032842825	Other Proteobacteria	Biota; Bacteria; Proteobacteria	1.2e-31	PF02560	2.2e-34	Cyanate lyase C-terminal domain	GAAACGACATCGATGTCGACAGAGTTCGTGGTGTCAGCCTGTCTTGGCATGAACCATCTTGAGAAATCGGATGCGGATGCGGTTGCTGCCTGCCTGAGTTTGCCGAGCACTGTATCAACCGCGTTGCAGCAGTACCCCAACAAGCAGTGGGAGCAAACGGTGCCAACCGACCCCGCAATTTACCGCCTCTACGAGATGGTTGGAGTCTATGGGGAGACAATCAAGGAACTTATCCATGAAGAGTTCGGTGACGGGATCATGTCAGCCGTCGATTTCAATATGACTGTGTCCCGCGAGAAAAGTGAGAAAGGAGATCGAGTTCACTTGAGTTTGAGCGGCAAGTACCTGCAATACAGTTCCTGGTAA	ETTSMSTEFVVSACLGMNHLEKSDADAVAACLSLPSTVSTALQQYPNKQWEQTVPTDPAIYRLYEMVGVYGETIKELIHEEFGDGIMSAVDFNMTVSREKSEKGDRVHLSLSGKYLQYSSW
241	OM-RGC.v2.038805345	Other Proteobacteria	Biota; Bacteria; Proteobacteria	4.5e-17	PF02560	3.1e-20	Cyanate lyase C-terminal domain	CGGCGATCAGGTTGTCGTGCTTCCTGCTCCTTGGCTATTGGCGTCAGCGGCTCCGCCGGTGCGTCGCTGGGCAGGTCCAGTCGCAGGCGTGTACCGGGTGAGACCATCAAGGAACTGATCCGTGAGGCGTTCGGCGACGGCATCATGAGCGCCATCGACTTCAGCATGGACATTTCCCGTGTCGCCGACCCCAAGGGTGACCGCGTGCAGAACCTGCCCAACGGCAAGTTCCTGCCCTGCAAGGCCTGGTGA	RRSGCRASCSLAIGVSGSAGASLGRSSRRRVPGETIKELIREAFGDGIMSAIDFSMDISRVADPKGDRVQNLPNGKFLPCKAW
242	OM-RGC.v2.041131718	Other Proteobacteria	Biota; Bacteria; Proteobacteria	6.6e-35	PF02560	1.6e-36	Cyanate lyase C-terminal domain	GCAGTGCCTACAGACCCACTGATATATCGGTGGTACGAGGTAGTTAATGTTTATGGGACAACGATCAAGGAGTTAATACACGAAGAATTTGGTGACGGAATTATGAGTGCGATTGATTTTTCGATGGACATCAAGCGTGAGCCAGATCCAAAAGGCGACAGAGTAAACGTCGTCCTTTCAGGAAAATTCCTCCCATACAAAACATTCTAG	AVPTDPLIYRWYEVVNVYGTTIKELIHEEFGDGIMSAIDFSMDIKREPDPKGDRVNVVLSGKFLPYKTF
243	OM-RGC.v2.041975186	Other Proteobacteria	Biota; Bacteria; Proteobacteria	2.1e-32	PF02560	4.6e-35	Cyanate lyase C-terminal domain	GATCCACTTATCTATCGTTTTTATGAATTAATCTCTGTGTATGGCTCAACCTTTAAAGCCTTGATCCACGAAGAGTTTGGTGACGGTATTATGAGCGCTATCGACTTTAATATGGACTTACAACGTCAAGCCGATGCCAAAGGTGACAGGGTTAACATCACTATGTCAGGTAAGTTTTTACCTTATAAAAGTTATTAG	DPLIYRFYELISVYGSTFKALIHEEFGDGIMSAIDFNMDLQRQADAKGDRVNITMSGKFLPYKSY
244	OM-RGC.v2.042676048	Other Proteobacteria	Biota; Bacteria; Proteobacteria	6.5e-28	PF02560	1.3e-31	Cyanate lyase C-terminal domain	TATCGGTTTCACGAAATCACCTATGTCTACGGCGACACGATCAAAGAGCTCATTCACGAAAAGTTCGGCGACGGCATCATGAGCGCCATCGACTTCAACATGAGCGTGGACAGAATTGCCGACCCGAAGGGTGACCGGGTTCAGGTGACCATGTCAGGCAAGTACCTGGCCTACAACCAGTGGTGA	YRFHEITYVYGDTIKELIHEKFGDGIMSAIDFNMSVDRIADPKGDRVQVTMSGKYLAYNQW
245	OM-RGC.v2.042880668	Other Proteobacteria	Biota; Bacteria; Proteobacteria	6.7e-30	PF02560	6.2e-32	Cyanate lyase C-terminal domain	CGCTTCTACGAACTAATCCAAGTATATGGAACAACTATTAAAGCGCTTATCCACGAAGAATTTGGAGACGGAATCATGAGTGCTATTGATTTTTCCATGGACATAGATCGCAAAGAAGACCCTGCTGGCGACCGTGTGATTATAACTCTTAATGGTAAGTTTTTACCTTACAAGACCTATTGA	RFYELIQVYGTTIKALIHEEFGDGIMSAIDFSMDIDRKEDPAGDRVIITLNGKFLPYKTY
246	OM-RGC.v2.044017444	Other Proteobacteria	Biota; Bacteria; Proteobacteria	2.2e-24	PF02560	1.6e-27	Cyanate lyase C-terminal domain	GTCTATGGCACGACCTTCAAGGAGCTGATCCACGAGGAGTTCGGCGACGGCATCATGTCCGCCATCGACTTCAAGATGGACCTCAAGCGCGTGGCCGACCCCAACGGTGACCGCGTGCAGATCACCATGTCGGGCAAGTACCTGCCGTACAAGATGTACTGA	VYGTTFKELIHEEFGDGIMSAIDFKMDLKRVADPNGDRVQITMSGKYLPYKMY
247	OM-RGC.v2.044252728	Other Proteobacteria	Biota; Bacteria; Proteobacteria	1.2e-23	PF02560	8.2e-26	Cyanate lyase C-terminal domain	GGCACCACTATAAAAGCACTTATTCACGAAGAATTTGGGGACGGAATCATGAGTGCAATAGATTTTTCCATGGATATTGATCGCAAAGAAGACCCTGCAGGTGACCGGGTGATTATAACTCTTAATGGAAAGTTCTTGCCTTATAAGACCTACTAA	GTTIKALIHEEFGDGIMSAIDFSMDIDRKEDPAGDRVIITLNGKFLPYKTY
248	OM-RGC.v2.044841504	Other Proteobacteria	Biota; Bacteria; Proteobacteria	8.7e-20	PF02560	3.8e-23	Cyanate lyase C-terminal domain	AAATCACTCATTGAGGAAGAATTTGGCGACGGCATCATGAGCGCGATCGACTATGATATGTCAGTCGAGCGGATACCTGATCCAAAAGGCGACCGAGTTCAAATTACGATGAGTGGGAAATTCCTTCCTTACAAATCGTATTAA	KSLIEEEFGDGIMSAIDYDMSVERIPDPKGDRVQITMSGKFLPYKSY
249	OM-RGC.v2.019753840	Others	Biota;	1.8e-32	PF02560	1.7e-35	Cyanate lyase C-terminal domain	GTGATCAAAGCTGCAAAAAGCATCTCCATTTTTGTATCAGCGGCTGCATATCTTGGTTTAGAAGGACGCAACAGTTGCATCACTGCTCGGACATTCCTGGTGAGGAATGCAATTTTTAAAGCAGTTCGATGTCCTTTTGTATTTTTCATGACTGTTTCCGTTACTGCATCGTTGATGGCGGCCAAAAAAGCCAAAGGCCTCAGCTTTGCTGATCTTGAGTCTGCGATGGGATTGGATGAAGTATGGATCGCTTCATTGTTTTATGGGCAGGCAACAGCATCCAAGGAAGAAGCAGAAAAGTTGGCTGGTCTTTTGTCGCTCGATGCCGTCACAACGTCGGCAATACAACAGTTTCCTGTGAAGGGGAGCTTGGATCCTGTCATTCCAACTGATCCTTTG…	VIKAAKSISIFVSAAAYLGLEGRNSCITARTFLVRNAIFKAVRCPFVFFMTVSVTASLMAAKKAKGLSFADLESAMGLDEVWIASLFYGQATASKEEAEKLAGLLSLDAVTTSAIQQFPVKGSLDPVIPTDPLIYRFYEIMQVYGLPLKDVIQEHFGDGIMSAIDFTLDVDKVEDPKGDRVKITMCGKFLPYKKW
250	OM-RGC.v2.019756821	Others	Biota;	3.6e-33	PF02560	3.5e-35	Cyanate lyase C-terminal domain	GTGAACAAATTGATTCATAAACACGTCTATGTGTTTGAGCAAAGACGCTCATGCTGTGCCAGCTTGCTGGTTGCGGCATGGGCGTTTTTTTGTGCCCAAAACTTACTATCGTTAAATCCAATACAGGAAGCTAACATCATGATTACCGATCGTACCCAGGTTACTGCAATGATCCAGTCTGCCAAAATTAGCAAGGGAATTAAGTGGTCTGAAATTGCTGAAGTTGTAGGTCAGTCAAAAGAATGGAGTACCGCCGCGTGTTTAGGTCAGATGGCCATGACTAAAGAGCAGGCTGAAGGTGTAGGCTCACTGCTCGGACTCAGTGATGAAGCCGTTGCCTGGCTACAGATTGCCCCTTATAAAGGCTCTTTACCTACTGAAGTGCCAACCGATCCGCTA…	VNKLIHKHVYVFEQRRSCCASLLVAAWAFFCAQNLLSLNPIQEANIMITDRTQVTAMIQSAKISKGIKWSEIAEVVGQSKEWSTAACLGQMAMTKEQAEGVGSLLGLSDEAVAWLQIAPYKGSLPTEVPTDPLIYRWYELVNVYGTTLKELIHEEFGDGIMSAIDFSMDLQREEDPKGDRVHVVMSGKFLPYKMY
251	OM-RGC.v2.022528350	Others	Biota;	3.7e-33	PF02560	3.7e-36	Cyanate lyase C-terminal domain	TTGTCTTTGTTGCTGTTTTCTGGTCTGAAGCACGACAGGCTTTTCTTGATTTCAGTATTTTTTATGACTGTTTCATCAATGTCTACGCCATCTCTGGCGGCTCCTTCGCAGGCCACACTGACTGCTTCATTGATGGCTGCAAAGAAAGCGAAAGGCATGAGTTTTGCTGATCTTGAGTCAGCCCTTGGGCTCGATGAGGTGTGGATCGCCTCACTGTTCTATGGACAGGCCACAGCATCAGCTGAGGAGGCCGAGAAGCTGGCCTCCCTGTTGGCGTTGGATCCTGCCGTCACAGCCGCGATCCAGGAATTTCCAACCAAAGGCAGCCTGGAGCCAGTGATTCCGACTGATCCTCTGATTTATCGTTTTTACGAGATTATGCAGGTGTATGGAATGCCG…	LSLLLFSGLKHDRLFLISVFFMTVSSMSTPSLAAPSQATLTASLMAAKKAKGMSFADLESALGLDEVWIASLFYGQATASAEEAEKLASLLALDPAVTAAIQEFPTKGSLEPVIPTDPLIYRFYEIMQVYGMPLKDVIQEKFGDGIMSAIDFTLDVDKVEDPKGDRVEITMCGKFLPYKKW
252	OM-RGC.v2.024806668	Others	Biota;	2.7e-33	PF02560	2.7e-35	Cyanate lyase C-terminal domain	ATGGCATGGGCGTTTTTTTGTGCCCAAAACTTACTATCGTTTAACCCAATACAGGAAGCTAACATCATGATTACCGATCGTACCCAGGTCACCGCAATGATCCAGTCCGCCAAAATTACCAAGGGAATTAAGTGGTCTGAAATTGCTGAAGTTATAGGTCAGTCAAAAGAATGGAGTACCGCGGCGTGTTTAGGTCAGATGGCCATGACCAAAGAGCAGGCTGAAGGTGTAGGAGCGCTGCTCGGACTCAGAGATGAAGCCGTCGCCTGGCTGCAGATTGCCCCTTATAAAGGCTCTTTACCTACAGAAGTTCCGACTGACCCGTTAATTTACCGCTGGTACGAACTGGTAAATGTTTATGGCACTACCCTCAAAGAGCTTATTCACGAAGAGTTTGGT…	MAWAFFCAQNLLSFNPIQEANIMITDRTQVTAMIQSAKITKGIKWSEIAEVIGQSKEWSTAACLGQMAMTKEQAEGVGALLGLRDEAVAWLQIAPYKGSLPTEVPTDPLIYRWYELVNVYGTTLKELIHEEFGDGIMSAIDFSMDLQREEDPKGDRVHVVMSGKFLPYKMY
253	OM-RGC.v2.024833913	Others	Biota;	1.6e-33	PF02560	2.1e-36	Cyanate lyase C-terminal domain	GCGACAGTCTTTTCTTCGATTTCAGTATTTTTTATGACTGTTTCGTCCATGTCTGCTCCATCTCTGGCAGCACCATCCCAGACCACATTGACAGCCTCATTGATGGCTGCCAAAAAAGCCAAGGGGATGAGTTTTGCAGATCTCGAGGCGGCTCTTGGGCTCGACGAAGTGTGGATTGCTTCGCTGTTTTATGGACAGGCCACAGCTTCGGCCGAGGAGGCGGAGAAGCTTGCATCCTTGCTTTCGCTGGATCCTGCAATCACTGCTGCGATTCAGGAGTTTCCAACCAAAGGCAGCCTGGAGCCAGTCATTCCAACTGATCCTCTGATCTATCGTTTCTACGAGATCATGCAGGTGTATGGAATGCCACTCAAAGATGTGATCCAGGAAAAGTTTGGT…	ATVFSSISVFFMTVSSMSAPSLAAPSQTTLTASLMAAKKAKGMSFADLEAALGLDEVWIASLFYGQATASAEEAEKLASLLSLDPAITAAIQEFPTKGSLEPVIPTDPLIYRFYEIMQVYGMPLKDVIQEKFGDGIMSAIDFTLDVDKVEDPKGDRVKITMCGKFLPYKKW
254	OM-RGC.v2.025000647	Others	Biota;	2.6e-33	PF02560	2.9e-36	Cyanate lyase C-terminal domain	CGCGACAGTCTCTTTTCGATTTCAGTATTTTTTATGACTGTTTCGTCCATGTCCACGCCATCACTGGCGGCCCCATCGCCGACCACATTGACCGCTTCGTTGATGGCTGCCAAAAAAGCGAAAGGGATGAGTTTCGCGGATCTTGAGGCGGCTCTTGGGCTTGACGAGGTGTGGATTGCTTCTCTGTTCTATGGACAGGCCACAGCCTCTGCCGATGAGGCGGAGAAGCTGGCGTCCTTACTGTCGTTGGACCCCGCAATCACAGCTGCGATTCAGGAGTTTCCGACCAAAGGCAGTCTTGAGCCTGTGATTCCAACCGATCCCCTGATCTATCGCTTTTACGAGATCATGCAGGTGTATGGCATGCCGCTGAAGGATGTGATTCAGGAAAAGTTTGGA…	RDSLFSISVFFMTVSSMSTPSLAAPSPTTLTASLMAAKKAKGMSFADLEAALGLDEVWIASLFYGQATASADEAEKLASLLSLDPAITAAIQEFPTKGSLEPVIPTDPLIYRFYEIMQVYGMPLKDVIQEKFGDGIMSAIDFTLDVDKIEDPKGDRVQITMCGKFLPYKKW
255	OM-RGC.v2.025946242	Others	Biota;	2.5e-33	PF02560	2.5e-35	Cyanate lyase C-terminal domain	TTTTTTTGTGCCCAAAACTTAATATCGTTTAACCCAATACAGGAAGCTAACATCATGATTACCGATCGTACCCAGGTCACCGCAATGATCCAGTCTGCCAAAATTACCAAGGGAATTAAGTGGTCTGAAATTGCTGAAGTGGTAGGACAGTCAAAAGAATGGAGTACCGCAGCGTGTTTAGGTCAGATGGCTATGACTAAAGAACAGGCTGAAGGTGTAGGCTCACTGCTCGGACTCAGTGATGAAGCCGTTGCCTGGCTACAAATTGCCCCTTATAAAGGCTCTTTACCTACTGAAGTCCCAACCGACCCGTTAATTTACCGCTGGTACGAGTTGGTAAATGTTTATGGCACCACGCTCAAAGAGCTTATCCACGAAGAGTTTGGTGATGGCATCATG…	FFCAQNLISFNPIQEANIMITDRTQVTAMIQSAKITKGIKWSEIAEVVGQSKEWSTAACLGQMAMTKEQAEGVGSLLGLSDEAVAWLQIAPYKGSLPTEVPTDPLIYRWYELVNVYGTTLKELIHEEFGDGIMSAIDFSMDLQREEDPKGDRVHVVMSGKFLPYKMY
256	OM-RGC.v2.027297471	Others	Biota;	1.5e-33	PF02560	1.8e-36	Cyanate lyase C-terminal domain	ATGACTGTTTCAACAATGACCCCGTCGCTTTCGGCACCTTCGCAGGAGACTGTGACGGCTTCTTTGATGGCCGCGAAAAAGGCGAAGGGTCTCAGTTTTGCTGATCTCGAAACGGCCATGGGCCTTGATGAAGTTTGGATTGCTTCGTTGTTCTATGGGCAAGCCACAGCTTCAAAAGAAGAAGCTGAGAAGTTGGCTGAATTGCTATCTCTGGATCCTGCGATCACTGCCGCACTGCAGGATTTCCCCACCAAGGGCAGCCTGGATCCAGTGATTCCAACCGATCCGCTGATTTATCGCTTCTACGAGATCATGCAGGTGTATGGCATGCCACTCAAGGACGTGATCCAAGAAAAGTTCGGTGATGGCATTATGAGCGCCATCGATTTTACCCTTGAC…	MTVSTMTPSLSAPSQETVTASLMAAKKAKGLSFADLETAMGLDEVWIASLFYGQATASKEEAEKLAELLSLDPAITAALQDFPTKGSLDPVIPTDPLIYRFYEIMQVYGMPLKDVIQEKFGDGIMSAIDFTLDVDKVEDPKGDRVKITMCGKFLPYKKW
257	OM-RGC.v2.027316124	Others	Biota;	1.6e-33	PF02560	1.8e-36	Cyanate lyase C-terminal domain	ATGACAACATCTGCTTTGGCTCCGTCGTTGGCTGGTCCTTCCCCGACAACACTTACTGCCTCGCTCATGGCGGCTAAAAAGGCGAAGGGACTCTCTTTCGCTGATTTAGAAGCGGCGCTTGGTCTCGATGAGGTTTGGATCGCATCACTCTTTTATGGACAGGCAACCGCATCCCCTGAAGAAGCGGAGAAATTAGCAACTTTGTTGGCGCTTGATCCAGCTATTACCGCTGCACTGCAGGAGTTTCCGACGAAAGGTAGCCTCGATCCCGTCATTCCTACGGATCCGCTGATTTATCGTTTCTATGAAATCATGCAGGTTTATGGCATGCCTCTCAAGGATGTCATCCAGGAAAAGTTTGGTGATGGAATCATGAGTGCGATTGATTTCACTTTGGAT…	MTTSALAPSLAGPSPTTLTASLMAAKKAKGLSFADLEAALGLDEVWIASLFYGQATASPEEAEKLATLLALDPAITAALQEFPTKGSLDPVIPTDPLIYRFYEIMQVYGMPLKDVIQEKFGDGIMSAIDFTLDVDKVEDPKGDRVKITMCGKFLPYKKW
258	OM-RGC.v2.027334622	Others	Biota;	1.6e-33	PF02560	1.8e-36	Cyanate lyase C-terminal domain	ATGACAACATCTGCTTTAGCTCCGTCACTGGCTGGTCCTTCCCCATCAACGCTGACTGCTTCGCTTATGGCGGCAAAAAAGGCCAAGGGGCTTTCCTTCGCTGATTTAGAAGCAGCCCTTGGGCTCGATGAGGTTTGGATCGCTTCACTTTTTTATGGACAGGCAACCGCATCCCCTGAAGAAGCGGAGAAATTGGCAACTTTGTTGGCTCTGGACCCAGCCATTACTGCTGCGCTGCAAGAGTTTCCGACTAAAGGAAGTCTAGACCCAGTGATTCCTACGGACCCACTGATTTATCGCTTCTATGAAATCATGCAGGTCTATGGCATGCCTCTTAAGGATGTTATTCAGGAAAAGTTTGGTGATGGAATCATGAGTGCCATTGATTTTACGTTGGAT…	MTTSALAPSLAGPSPSTLTASLMAAKKAKGLSFADLEAALGLDEVWIASLFYGQATASPEEAEKLATLLALDPAITAALQEFPTKGSLDPVIPTDPLIYRFYEIMQVYGMPLKDVIQEKFGDGIMSAIDFTLDVDKVEDPKGDRVKITMCGKFLPYKKW
259	OM-RGC.v2.027335598	Others	Biota;	1.4e-34	PF02560	9.8e-37	Cyanate lyase C-terminal domain	ATGACAATGGGATTTAGAATTCAAACGGAGTCCAACATGATCGATAAAGTTACCATGACCGAACAAATCATCGCTGCCAAACTGGAAAAAGGCTTAACTTGGGAGAAGATTGGTAAGGATCTTGGCATGTCACCAGTTTGGCTGACATCCGCTTGTTTAGGAATGAACAGTGCTCCGGCAGAAAAGGCCGAAGCCATAACCGAATACCTAGGATTAGGTACAGAAGTTTGCACAGCTCTTAAAGCTTATCCGACCAAGATTTGGGATCAAGCTGTCCCTACAGACCCTTTGGTGTACCGCTTGTACGAAGTCGTTGGCGTATACGGCGAAACATTAAAGGAAGTTATTCAGGAAAAATTCGGAGATGGCATCATGAGCGCCATCGACTTTTCAATGGAA…	MTMGFRIQTESNMIDKVTMTEQIIAAKLEKGLTWEKIGKDLGMSPVWLTSACLGMNSAPAEKAEAITEYLGLGTEVCTALKAYPTKIWDQAVPTDPLVYRLYEVVGVYGETLKEVIQEKFGDGIMSAIDFSMEVDKIEDPKGDRVLLTLNGKFLPYKSW
260	OM-RGC.v2.027714821	Others	Biota; Bacteria	5.3e-26	PF02560	2.5e-28	Cyanate lyase C-terminal domain	ATGGATAAGAAAGTGTTGATAGAAAAACTGCTTGCCGCTAAGGAGGCATCAGGAAAAACCTATGATGAAATCGCCGAGGCCCTTGATCTTTGTAATATTTACGTGGCGCAACTGTTTCGTGCCCAAGCTCAATTGAAAAAAGAAACAGCACCCAAACTTGCCAAACTCGTTCCCGGGCTTACAAATGACTTGCTTAAAGAAATGCAAAAATGTCCTATGCGTTCTTATGATCCCAACATTTTGCAAGAGCCACATATTTTCCGAATGACAGAAGTATGCGCCCACTACGGAGAGTCAATTTTATCTGTTATTAATGAAAAGTTTGGTGATGGGATAATGTCCGCAATTGATTTTAAATTAGATGTGGAAAAAATTAAAGGGGATAAGGGTGAAGATCGT…	MDKKVLIEKLLAAKEASGKTYDEIAEALDLCNIYVAQLFRAQAQLKKETAPKLAKLVPGLTNDLLKEMQKCPMRSYDPNILQEPHIFRMTEVCAHYGESILSVINEKFGDGIMSAIDFKLDVEKIKGDKGEDRVVMTWNGKFLPHIEQTSQVSLVK
261	OM-RGC.v2.027744116	Others	Biota;	7.6e-30	PF02560	2.9e-33	Cyanate lyase C-terminal domain	ATGAAAGATGCATTTGAGGTACCCGCCATGATGACCAAAGAAGACGTCACAATGATGATCCTGTCGGCCAAGAAACAGGCCGGTATGACATGGGAAGGCATCGCCGAGAAAATCGACATGTCGCCCGTTTGGACCCATTCGGCCTGTATGGGCATGAACGGTTTCCCCAAGGACAAGGCCGAGGCGCTTGTCTCTATCATGGGCCTGCCCCAAGAGGCAGTCAGCGTCCTAGAGGAACCGCCGACCAAGGTCTGGGAACAAGCGATCCCCACCGACCCCTGCATCTATCGCTTTTATGAGATCGTCGGCGTCTATGGCCCGACCCTCAAGGCGCTGATCGAAGAAAAGTTCGGCACCGGCATCATGTCCGCCATCGATTTCGACATGCAGGTCACCCGC…	MKDAFEVPAMMTKEDVTMMILSAKKQAGMTWEGIAEKIDMSPVWTHSACMGMNGFPKDKAEALVSIMGLPQEAVSVLEEPPTKVWEQAIPTDPCIYRFYEIVGVYGPTLKALIEEKFGTGIMSAIDFDMQVTRVPHEKGDRVKVEMSGKYLSYNSW
262	OM-RGC.v2.027784270	Others	Biota; Bacteria	5.1e-26	PF02560	3.5e-28	Cyanate lyase C-terminal domain	ATGGATAAGAAAGAGTTAGTGGCAAAATTGCTTGCCGCTAAAGAAGCATCGGGAAAAACCTACGATGAAATTGCCGAGGCCCTTGATCTCTGCAATATTTACGTGGCTCAATTGTTTCGCGCCCAAGCCCAACTGAAAGAAGAAACGGCGCCTAGATTAGCCAAATTAGTTCCTGGCCTTACCAAAAATTTGCTTAAGGAAATGCAAAATTGTCCCATGAGGTCTTATGATCCAAGCATTCTACAAGAACCACACATTTTCCGGATGACAGAAGTATGTGCCCATTACGGAGAATCAATTTTATCGGTTATAAATGAAAAGTTTGGCGATGGAATCATGTCAGCCATTGATTTTAAATTGAATGTGGAAAAGATTAAAGGCGATAAGGGCGAAGATAGG…	MDKKELVAKLLAAKEASGKTYDEIAEALDLCNIYVAQLFRAQAQLKEETAPRLAKLVPGLTKNLLKEMQNCPMRSYDPSILQEPHIFRMTEVCAHYGESILSVINEKFGDGIMSAIDFKLNVEKIKGDKGEDRVVMTWNGKFLPHIEQTSQFSLVK
263	OM-RGC.v2.027808346	Others	Biota; Bacteria	3.4e-25	PF02560	9.1e-28	Cyanate lyase C-terminal domain	ATGGATAAGAAAGAGTTGGTAGAAAACTTACTTGCCGTTAAGGAAGCATCGGGAAAAACCTATGATGAAATCGCCGAGGCTCTTGATCTCTGCAATATTTACGTAGCGCAATTGTTTCGTGCCCAAGCTCAACTGAAAAAAGAAACAGCACCCAAATTAGCCAAATTGATTCCCGGCATTACCAAAGACCTGCTAAAGGAAATGCAGAAATGCCCCATGCGGTCTTTTGACCCAAGCGTTCTGCAAGAACCGCACATTTTCCGGATGACAGAAGTTTGCGCCCATTACGGAGAATCAATTTTATCGGTTATCAATGAAAAGTTCGGCGATGGAATCATGTCCGCCATTGATTTTAAATTGAGTGTGGAAAAGATCAAAGGGGACAAGGGTGAAGACCGG…	MDKKELVENLLAVKEASGKTYDEIAEALDLCNIYVAQLFRAQAQLKKETAPKLAKLIPGITKDLLKEMQKCPMRSFDPSVLQEPHIFRMTEVCAHYGESILSVINEKFGDGIMSAIDFKLSVEKIKGDKGEDRIVMTWNGKFLPHIEQKSQPFSVK
264	OM-RGC.v2.027867834	Others	Biota;	1.4e-33	PF02560	1.7e-36	Cyanate lyase C-terminal domain	ATGTCTGCTCCATCTCTGGCAGCACCATCTCAGTCCACATTGACAGCTTCATTGATGGCTGCCAAGAAAGCCAAAGGGATGAGTTTTGCAGACCTTGAGGCAGCTCTTGGGCTTGATGAAGTGTGGATTGCTTCGCTGTTCTATGGACAAGCCACAGCATCAGCCGAGGAGGCGGAGAAACTTGCATCCTTGCTCTCGCTAGATCCTGCGATCACAGCTGCGATTCAGGAGTTTCCTACCAAGGGCAGTCTGGAGCCAGTGATTCCAACCGATCCTCTGATCTATCGTTTTTATGAGATCATGCAGGTGTATGGAATGCCACTCAAAGATGTGATCCAAGAAAAGTTTGGCGATGGAATCATGAGCGCTATTGATTTTACCCTTGATGTAGACAAGGTT…	MSAPSLAAPSQSTLTASLMAAKKAKGMSFADLEAALGLDEVWIASLFYGQATASAEEAEKLASLLSLDPAITAAIQEFPTKGSLEPVIPTDPLIYRFYEIMQVYGMPLKDVIQEKFGDGIMSAIDFTLDVDKVEDPKGDRVKITMCGKFLPYKKW
265	OM-RGC.v2.028034042	Others	Biota;	2.4e-32	PF02560	4e-35	Cyanate lyase C-terminal domain	ATGACTATCGAAATTCCGCAGATGCTGACCAAGGACGACGTCGCCCTGATCATTCTGGCGGCCAAGAAGAAATCCGGAATGACCTGGGAGGAAATCGCCGACAAGATCAGCATGTCGGCCGTCTGGACCCATTCCGCCTGTGTCGGCATGAACGCCATGCCGAAGGAAAAGGCGCAGGCTCTGGTTCAGGTGCTCGGCCTGCCGCAGGATGTCGTCGAGGTGCTCACCGAAAGCCCGACAAAGGTCTGGGAGCAGGCGGTGCCGACCGATCCCTGCATCTATCGCTTCTACGAAATCGTCGGCGTCTACGGCCCGACGCTGAAGGCGCTGATCCACGAGGAATTCGGCGACGGCATCATGTCGGCCATCGATTTCGACATGAACGTCACGCGCGTGCCG…	MTIEIPQMLTKDDVALIILAAKKKSGMTWEEIADKISMSAVWTHSACVGMNAMPKEKAQALVQVLGLPQDVVEVLTESPTKVWEQAVPTDPCIYRFYEIVGVYGPTLKALIHEEFGDGIMSAIDFDMNVTRVPNPKGDRVKVEMSGKYLSYNSW
266	OM-RGC.v2.028127316	Others	Biota; Eukaryota	8.3e-23	PF02560	6e-26	Cyanate lyase C-terminal domain	ATGAATACTAAGCACAAAAATGAAATTGTTGAACGGTTACTAGCAGCAAAAGTGGCTTCTGGTCTAACAACCACGGCACTGGGTTCTGCTCTTAATCTGTCAAATGTGTATGTTGGGCAACTATTCAGGCGCCAGGCGCAGCTTAAACCCGGTACCGTATCGGCACTGAAATCACTGGTGCCAGGATTAGACGATGCGTTGCTAGCAGAAATGCAAGTAGCACCAGTTCGTTCTTATGATGCCGATATTATTCAGGAACCTAATACGTATCGGTTGGTAGAGGTCTGTTACCACTATGGAGAAACGATATTAGATATCATTCAAGAGGAGTGCGGTGACGGGATTATGTCAGCCATTGACTATGTAATTACCGTGGATAAGGTAAAGGGAAGTAAAGGG…	MNTKHKNEIVERLLAAKVASGLTTTALGSALNLSNVYVGQLFRRQAQLKPGTVSALKSLVPGLDDALLAEMQVAPVRSYDADIIQEPNTYRLVEVCYHYGETILDIIQEECGDGIMSAIDYVITVDKVKGSKGEDRVKITCNGKYLAHIEQPPAP
267	OM-RGC.v2.028423651	Others	Biota;	3.9e-33	PF02560	5.5e-35	Cyanate lyase C-terminal domain	ATGCAAATGATTACATCGAGAACCCAAGTTACCGACATGATCCAGTCAGCCAAAATTTTAAAAGGCATAAAGTGGAGTCAGATTGCCGAAGTTGTTGGTCAGTCAAAAGAATGGAGTACAGCAGCTTGCTTAGGACAAATGGCCATGACAAAGCAGCAAGCTGAAGCCGTGGGTGAGTTACTTGAGCTTACCGACGAAGCGATTGCCTGGCTTCAAATCGTGCCTTACAAAGGCTCGTTACCCACAGAAGTCCCTACCGACCCGCTTATTTACCGCTGGTATGAATTGGTGAGTGTGTATGGCACTACATTAAAGGAATTAATTCATGAAGAGTTTGGCGACGGCATCATGAGTGCCATTGATTTTTCTATGGATTTACAGCGCGAAAACGATCCTAAA…	MQMITSRTQVTDMIQSAKILKGIKWSQIAEVVGQSKEWSTAACLGQMAMTKQQAEAVGELLELTDEAIAWLQIVPYKGSLPTEVPTDPLIYRWYELVSVYGTTLKELIHEEFGDGIMSAIDFSMDLQRENDPKGDRVSVVMSGKFLPYKMY
268	OM-RGC.v2.028631808	Others	Biota; Bacteria	8.8e-27	PF02560	5.6e-29	Cyanate lyase C-terminal domain	ATGGAGAAAAAAGAACTCGTTGCACAATTACTTGCTGCCAAGGATGCATCAGGAAAGACTTATGACGAAATAGCAGAACCACTTGGTTATTGTAATGTTTATGTAGCTCAACTTTTTCATGCTCAGGCTCAATTAAAAGAAAATGCTGTTTCAAAAATTGCTGAACTCGTACCAGGGCTTACCGAAGAACTTTTATGTGAGATGCAGCAATGCCCTATGCGTTCATTTGATCCTGCAATTATTCAAGAACCTAATATCTACCGCATGACAGAAGTCTGCCTGCATTACGGTGACTCTATCAAAGAGGTTATGAATGAAATCTTTGGTGACGGGATTATGTCCGCCATAGACTTCAAATTAACTGTTCACAAAGTTGTAGGTGATAAGGGAGAAGATCGC…	MEKKELVAQLLAAKDASGKTYDEIAEPLGYCNVYVAQLFHAQAQLKENAVSKIAELVPGLTEELLCEMQQCPMRSFDPAIIQEPNIYRMTEVCLHYGDSIKEVMNEIFGDGIMSAIDFKLTVHKVVGDKGEDRMVVTMNGKFLPHIEQTK
269	OM-RGC.v2.028713889	Others	Biota;	2.7e-33	PF02560	3.4e-35	Cyanate lyase C-terminal domain	ATGATTACAACACGTACTGAAGTTACCGCTATGATCCAGTCAGCAAAGGTGACCAAAAACATCAAATGGTCAGACATTGCTGTAGTGGTCGGCCAGTCTAAAGAGTGGAGCACGGCAGCATGTCTTGGTCAGATGGCCATGACCAAAGAACAAGCCGAAGGTGTAGGTAAAATACTGGAACTCAGCGACGAGGCTATCGCCTGGTTGCAAATTGCGCCTTATAAAGGCTCATTGCCAACAGACGTACCTACCGATCCGCTCATTTACCGCTGGTATGAGTTGGTCAGCGTTTATGGCACTACGCTTAAAGAACTTATTCACGAAGAGTTTGGCGATGGCATAATGAGTGCCATCGACTTTTCGATGGACTTGCAACGGGAGGAAGACCCCAAAGGAGAT…	MITTRTEVTAMIQSAKVTKNIKWSDIAVVVGQSKEWSTAACLGQMAMTKEQAEGVGKILELSDEAIAWLQIAPYKGSLPTDVPTDPLIYRWYELVSVYGTTLKELIHEEFGDGIMSAIDFSMDLQREEDPKGDRVHVVMSGKFLPYKMY
270	OM-RGC.v2.028714260	Others	Biota;	4e-33	PF02560	5.4e-35	Cyanate lyase C-terminal domain	ATGATTACTTCTAGAACCCAAGTTACCGACATGATCCAGTCAGCCAAAATTTTAAAAAGCATAAAATGGAGTCAGATTGCAGAAGTGGTTGGACAGTCAAAAGAATGGAGTACCGCTGCTTGCTTAGGCCAAATGGCCATGACAAAACAACAAGCCGAAGCCGTGGGCGCGTTGCTTGAACTTAGTGACGAAGCTATCGCCTGGCTTCAAATCGTCCCTTACAAAGGCTCGTTACCCACGGAAGTACCTACCGACCCGCTTATTTATCGCTGGTATGAATTAGTTAGCGTTTACGGTACAACGCTAAAAGAGCTTATTCATGAAGAGTTTGGCGACGGCATCATGAGCGCAATCGATTTTTCGATGGATTTACAGCGAGAGAACGACCCTAAAGGCGAC…	MITSRTQVTDMIQSAKILKSIKWSQIAEVVGQSKEWSTAACLGQMAMTKQQAEAVGALLELSDEAIAWLQIVPYKGSLPTEVPTDPLIYRWYELVSVYGTTLKELIHEEFGDGIMSAIDFSMDLQRENDPKGDRVSVVMSGKFLPYKMY
271	OM-RGC.v2.028714372	Others	Biota;	3.2e-33	PF02560	3.4e-35	Cyanate lyase C-terminal domain	ATGATTACATCAAGAACACAAGTTACCGACATGATTCAATCAGCTAAGATTTTAAAAGACATAAAATGGAGCGAAATTGCTGAGGTTGTAGGTCAGTCTAAAGAGTGGAGTACAGCTGCATGCTTAGGCCAGATGGCCATGACAAAGCAGCAAGCTGAAGCCGTGGGTGAGTTGCTTGAGCTTACCGACGAAGCCGTTGCTTGGCTTCAGATAGTACCTTACAAAGGCTCATTACCCACAGAAGTGCCTACCGACCCGCTTATTTATCGCTGGTATGAGTTAGTAAATGTATACGGTACAACATTAAAGGAGCTCATACATGAAGAGTTTGGCGACGGCATTATGAGTGCTATCGATTTTTCGATGGATTTGCAGCGCGAAAACGACCCTAAAGGCGAC…	MITSRTQVTDMIQSAKILKDIKWSEIAEVVGQSKEWSTAACLGQMAMTKQQAEAVGELLELTDEAVAWLQIVPYKGSLPTEVPTDPLIYRWYELVNVYGTTLKELIHEEFGDGIMSAIDFSMDLQRENDPKGDRVSVVMSGKFLPYKMY
272	OM-RGC.v2.028722526	Others	Biota;	3.5e-33	PF02560	3.4e-35	Cyanate lyase C-terminal domain	ATGATTACCAGCCGAACCCAAGTTACCGATATGATCCAGTCAGCAAAAGTGCTCAAGGGCATTAAATGGCGTCAAGTTGCTGAGGTTGTTGGACAGTCGAAGGAATGGAGCACCGCGGCCTGCCTTGGTCAAATGGCCATGACAAAAGAACAAGCGACCGCCGTTGGTGAGTTATTTGAGTTAACCGACGAAGCTGTCGCTTGGTTACAGATAGCCCCCTATAAAGGCTCGCTACCTACCGAAGTGCCTACCGATCCACTTATTTATCGGTGGTATGAACTCGTCAATGTGTATGGCACCACATTAAAAGAACTTATTCATGAAGAGTTTGGTGATGGCATCATGAGTGCCATCGACTTTTCCATGGACTTACAGCGAGAAAACGACCCAAAAGGCGAC…	MITSRTQVTDMIQSAKVLKGIKWRQVAEVVGQSKEWSTAACLGQMAMTKEQATAVGELFELTDEAVAWLQIAPYKGSLPTEVPTDPLIYRWYELVNVYGTTLKELIHEEFGDGIMSAIDFSMDLQRENDPKGDRVSVVMSGKFLPYKMY
273	OM-RGC.v2.028758418	Others	Biota; Bacteria; Actinobacteria; Corynebacteriales; Mycobacteriaceae; Mycobacterium	2.8e-30	PF02560	1.1e-32	Cyanate lyase C-terminal domain	ATGACCCCGATCATGGCCAAATCCGAGGCTGCTGAGTTGATCACCGCAGCCCGGGTGCGCAAGAAGCTGAGCTGGACCGACATTGCCGGTGAGATCGATGCGCCGTTGGTGTGGTGTGTCGCGGCCCTGCTGGGCCAGCACCCCATGCCGGCCGGGCAGGCCGAACGGGTCTGTGCCCTGCTGGATCTCGACTCCTCGGTCGCCGAGAGCCTGCAGAGCCAGCCGTCGCGCGGTATCGATCCGGCCCTGCTGGCCGACCCGACCATCTACCGCTTCCAGGAGGCGCTGGCGGTCTACGGCCCGGCACTCAAGGAGCTCATCCACGAGGAGTTCGGTGACGGCATCATGAGTGCCATCAACTTCAAGGTCGACATCGCCCGCCGCGAACATCCCGACGGA…	MTPIMAKSEAAELITAARVRKKLSWTDIAGEIDAPLVWCVAALLGQHPMPAGQAERVCALLDLDSSVAESLQSQPSRGIDPALLADPTIYRFQEALAVYGPALKELIHEEFGDGIMSAINFKVDIARREHPDGDRVVVTFDGKFLDYRW
274	OM-RGC.v2.028759788	Others	Biota;	1.4e-33	PF02560	2.6e-35	Cyanate lyase C-terminal domain	ATGATTACCCATCGTCAACAAGTAACTGACATGATCATTTCAGCGAAAGTTTTAAAGTCAATTAAGTGGTCAGATGTTGCCAAAGAGATTGGTCTTTCTAAAGAATGGGTAACGGCTGCCTGCCTGGGACAAATGGCATTTAATAAACAGCAGGCAGAGAAAATTGGTCAGATTTTTGACCTTAGTGATGAGGCAGTAGCATGGCTGCAAATTGTACCTTACAAAGGCTCTTTACCGACCAGTGTGCCTACGGACCCTTTAATTTACCGCTGGTATGAAGTTGTAAATGTATATGGTTCGACTATTAAAGAGCTGATCCATGAAGAATTCGGTGATGGCATTATGAGCGCAATCGACTTCAGCATGAATATTCAGCGTGAGGAAAACCCGAACGGTGAC…	MITHRQQVTDMIISAKVLKSIKWSDVAKEIGLSKEWVTAACLGQMAFNKQQAEKIGQIFDLSDEAVAWLQIVPYKGSLPTSVPTDPLIYRWYEVVNVYGSTIKELIHEEFGDGIMSAIDFSMNIQREENPNGDRVNVVLSGKFLPYKTY
275	OM-RGC.v2.028760548	Others	Biota;	3.4e-33	PF02560	3.4e-35	Cyanate lyase C-terminal domain	ATGATTACATCGAGAACCCAAGTTACCGACATGATCCAGTCAGCCAAGATTTTAAAAGGCATAAAATGGAGCCATATTGCTGAGGTTGTTGGCCAATCGAAAGAATGGAGTACTGCAGCTTGCTTAGGACAAATGGCCATGACAAAGCAGCAAGCTGAAGCCGTAGGTGAGTTACTTGAGCTTACCGACGAAGCCATTGCCTGGCTTCAAATTGTGCCTTACAAAGGCTCGTTACCAACAGAAGTCCCTACCGATCCGCTAATTTACCGCTGGTATGAATTGGTGAATGTGTATGGCACTACATTGAAGGAATTAATTCATGAAGAGTTTGGCGACGGCATCATGAGCGCCATCGATTTTTCTATGGATTTACAGCGCGAAAACGATCCTAAAGGCGAC…	MITSRTQVTDMIQSAKILKGIKWSHIAEVVGQSKEWSTAACLGQMAMTKQQAEAVGELLELTDEAIAWLQIVPYKGSLPTEVPTDPLIYRWYELVNVYGTTLKELIHEEFGDGIMSAIDFSMDLQRENDPKGDRVSVVMSGKFLPYKMY
276	OM-RGC.v2.028831097	Others	Biota;	4e-33	PF02560	5.4e-35	Cyanate lyase C-terminal domain	ATGATTACCAATCGAACTCAAGTTACCGACATGATCCAGTCTTCAAAAATTTCTAAAGGCATTAAATGGAGTGAAATTGCCCAAGCGGTAGGACAATCAAAAGAATGGAGTACCGCCGCGTGTTTAGGGCAAATGGCGATGACTAAAGAACAAGCGACAGCCGTGGGCGAAATGCTAGAACTGAGTGATGAAGCCATTGCTTGGTTACAAATTGCGCCTTATAAAGGTTCGTTGCCGACCGAAGTGCCTACCGACCCGCTTATCTATCGCTGGTACGAATTAGTCAGTGTTTATGGCACAACCTTAAAAGAACTTATTCATGAAGAATTTGGAGACGGCATAATGAGCGCTATCGATTTCTCAATGGATTTGCAACGCGAGAACGATCCTAAAGGTGAC…	MITNRTQVTDMIQSSKISKGIKWSEIAQAVGQSKEWSTAACLGQMAMTKEQATAVGEMLELSDEAIAWLQIAPYKGSLPTEVPTDPLIYRWYELVSVYGTTLKELIHEEFGDGIMSAIDFSMDLQRENDPKGDRVSVVMSGKFLPYKMY
277	OM-RGC.v2.028898693	Others	Biota; Bacteria	6.7e-32	PF02560	7e-34	Cyanate lyase C-terminal domain	ATGATTACCCGCGAGGAAGCTACGAGCCAATTAATCCAGGCAAAAAAAGCAAAGGGGCTGACATTCGAGGAAATCTCTAGTCAAATGGGCAGAGACAAGGTTTGGGTCGCCGCAGCACTTTTAGGTCAAGCTACGATGTCAGAAGACGAAGCCAATGTAACAGTCAAGGTTCTCGATTTAGGCCCGGAAGTCGCCGAAGCCTTGCAGGAAATTCCTTCCAAGGGTTCCTTGAACACCACAGTTCCTGTGGATCCTCTCATCTATCGTTTCCACGAGGTTACCCAGGTCTATGGCACTACGATAAAAGCCGTGGTTCACGAGTTATTTGGTGATGGTATTATGAGCGCGATCGATTTCACTCTCGACGTCCAAAAAGAGATTGACCCCAAGGGAGATCGT…	MITREEATSQLIQAKKAKGLTFEEISSQMGRDKVWVAAALLGQATMSEDEANVTVKVLDLGPEVAEALQEIPSKGSLNTTVPVDPLIYRFHEVTQVYGTTIKAVVHELFGDGIMSAIDFTLDVQKEIDPKGDRVVVTYSGKFLPYKKW
278	OM-RGC.v2.028954903	Others	Biota;	5.1e-27	PF02560	4.1e-30	Cyanate lyase C-terminal domain	ATGACAACTACTTCTTTGTCACCGTCATTGGCTGGTCCATCTCCATCAACACTTACAGCTTCTCTCATGGCGGCGAAGAAGGCTAAGGGTCTTTCTTTTGCTGATTTAGAAGCTGCTCTTGGTCTTGATGAGGTTTGGATTGCTTCTCTCTTTTATGGACAGGCCACTGCCTCGCCTGAAGAAGCGGAAAAGCTATCTGCTTTATTGGCACTTGATCCAGCTGTTACAGCAGCTTTGCAGGAATTCCCCACCAAAGGAAGCCTTGATCCGGTCATCCCTACAGATCCGTTGATTTATCGCTTTTATGAAATAATGCAGGTCTATGGAATGCCTCTGAAAGATGTCATTCAGGAAAAATTTGGCGATGGCATCATGAGTGCAATTGATTTTACGATTGAT…	MTTTSLSPSLAGPSPSTLTASLMAAKKAKGLSFADLEAALGLDEVWIASLFYGQATASPEEAEKLSALLALDPAVTAALQEFPTKGSLDPVIPTDPLIYRFYEIMQVYGMPLKDVIQEKFGDGIMSAIDFTIDVDKVEDPKGDRVEITM
279	OM-RGC.v2.029024896	Others	Biota; Bacteria	2.9e-33	PF02560	1.5e-35	Cyanate lyase C-terminal domain	ATGACCCGTAAAGATGTTACAGAAAAAGTATTAAAGGCTAAAGAAGAAAAAGGCGTGACCTTTGAAGATATTGCAGAGGCAGTCGGACAGAGCAAGGTATGGGTTACTGCTGCCATTATGGGACAGGCGAGTATGTCGGAGAATGAGGCAAATGCCCTGACGGGCTTCCTTGGGTTGGAGCCGGAGGTAGCGAAAACCCTACAGGGGTTTCCCATAAAGGGGTCTTTGGATAACACTGTTCCGGTTGATCCGCTCATTTATCGATTCCACGAAATTACCCAGGTATATGGAACGACGATGAAGGCAATAATCCACGAGATGTTTGGTGACGGCATCATGAGCGCTATTGATTTTGAGATAGACATACAGAAAAAAGAGGACCCTAAGGGTGACCGTGTA…	MTRKDVTEKVLKAKEEKGVTFEDIAEAVGQSKVWVTAAIMGQASMSENEANALTGFLGLEPEVAKTLQGFPIKGSLDNTVPVDPLIYRFHEITQVYGTTMKAIIHEMFGDGIMSAIDFEIDIQKKEDPKGDRVVVTYNGKFLPYKKW
280	OM-RGC.v2.029189515	Others	Biota;	5.2e-34	PF02560	1.9e-36	Cyanate lyase C-terminal domain	ATGGATAAGCTCGAAATGCGTCACACCCTGCTCGCCGCCAAAGCGCGTAAAAAGATGAGCTGGGATGATATTGGTAAAGCGGTCAACATGTCGCCAGTCTGGGTCGCCTCCGCCTGTTACGGTATGAACAGCGCCAGCCAAGAGGTTGCCGCTAAGCTTTGCGACACACTGGGTGTGGAGAGTGATGTCACCGACGCCCTGGTGGCCTTCCCTACCAAAGCCTGGGATGAAGCGATTCCCCAAGACCCGTTCATCTACCGCCTGTATGAAGTTGTCGGCGTTTACGGGGAGACTCTTAAAGACGTGGTACAGGAGAAGTTTGGCGACGGCATCATGAGCGCCATCGACTTCACTATGGAGGTCGACAAAATCGAAGATCCCAAAGGCGACCGGGTATTA…	MDKLEMRHTLLAAKARKKMSWDDIGKAVNMSPVWVASACYGMNSASQEVAAKLCDTLGVESDVTDALVAFPTKAWDEAIPQDPFIYRLYEVVGVYGETLKDVVQEKFGDGIMSAIDFTMEVDKIEDPKGDRVLLTMNGKFLPYKSW
[truncated: 93 more rows]

## Sheet: S9
Supplementary Table S9. CynS gene list from the Ocean Gene Atlas (MATOU_v1_metaT), the taxonomic assignment, identification e-value and sequences used in this study.
[truncated: 570 more rows]

[truncated: 5 more sheets: S10, S11, S12, S13, S14]
